# Supplementary material for: A Quartet of PIF bHLH Factors Provides a Transcriptionally Centered Signaling Hub That Regulates Seedling Morphogenesis through Differential Expression-Patterning of Shared Target Genes in Arabidopsis
Source: PLoS Genet. 2013 Jan 31;9(1):e1003244. doi: 10.1371/journal.pgen.1003244 (PMC3561105; doi:10.1371/journal.pgen.1003244)
Supplement: Table S1 — List of PIF3-binding peaks from four ChIP-seq replicates. (A) List of PIF3-binding peaks from the 1st replicate. (B) List of PIF3-binding peaks from the 2nd replicate. (C) List of PIF3-binding peaks from the 3rd replicate. (D) List of PIF3-binding peaks from the 4th replicate. (XLS) [file pgen.1003244.s008.xls]

## Sheet: Table_S1
Table S1. List of PIF3-binding peaks from four ChIP-seq replicates.
(A) List of PIF3-binding peaks from the 1st replicate.
Peak ID	Chromosome	Start	End	Summit	Fold Enrichment	Pvalue	G-box Distance to Summit (bp)	PBE-box Distance to Summit (bp)	E-box Distance to Summit (bp)
1	chr1	108079	108467	108298	9.56	1.14025e-26	13	4862	13
2	chr1	195425	195932	195678	4.33	4.64515e-07	3006	31	31
3	chr1	239546	240324	239783	4.96	3.02691e-14	22	307	22
4	chr1	267941	268507	268221	5.71	2.15774e-10	17	4219	17
5	chr1	324895	325481	325164	4.55	1.16681e-11	12499	2084	453
6	chr1	436824	437281	437032	7.61	1.80717e-11	2710	9	9
7	chr1	468604	469586	469302	5.59	6.47143e-15	3	1009	3
8	chr1	485467	485988	485739	6.27	2.54097e-12	2681	19	19
9	chr1	575410	575865	575611	7.59	9.61612e-23	43	2	2
10	chr1	956762	957314	957051	9.43	1.50314e-22	7	399	0
11	chr1	1103113	1103582	1103375	5.58	4.80839e-07	7	653	7
12	chr1	1138799	1139149	1139011	4.69	3.0761e-06	2813	3	3
13	chr1	1174162	1174581	1174368	6.46	7.63836e-09	7	340	7
14	chr1	1180596	1181174	1180842	3.63	1.59221e-08	6462	283	34
15	chr1	1273982	1274415	1274199	5.32	6.79204e-06	7109	1	1
16	chr1	1290859	1291798	1291224	3.15	1.49279e-09	7	3159	7
17	chr1	1843464	1843981	1843666	3.16	3.89045e-07	5190	903	171
18	chr1	1953627	1954122	1953892	3.62	1.45546e-07	9	501	9
19	chr1	2141790	2142246	2142050	5.07	2.07014e-08	1238	0	0
20	chr1	2174804	2175258	2175074	7.99	2.89734e-17	3	468	3
21	chr1	2214797	2215265	2215018	4.8	3.8815e-07	700	92	5
22	chr1	2277435	2277925	2277645	4.17	1.55597e-07	16	1093	16
23	chr1	2282752	2283262	2283078	5.2	2.76694e-10	1378	1663	2
24	chr1	2335597	2336138	2335853	4.91	2.07014e-08	25	1557	25
25	chr1	2374742	2375177	2374962	9.13	3.155e-21	0	31	0
26	chr1	2711992	2712494	2712226	5.96	2.89068e-10	23	1158	23
27	chr1	2754877	2755441	2755149	4.45	8.10961e-06	801	5	5
28	chr1	2976607	2977164	2976809	3.24	9.2045e-07	123	780	32
29	chr1	2990264	2990781	2990528	6.25	8.07235e-10	374	11	11
30	chr1	3019372	3019900	3019646	3.87	9.68278e-06	98	2	2
31	chr1	3324404	3325473	3325040	4.13	1.78238e-06	261	16	16
32	chr1	3484094	3484774	3484360	5.33	3.33426e-11	1	52	1
33	chr1	4014834	4015281	4015038	3.42	5.00035e-06	4369	2725	155
34	chr1	4044099	4044682	4044396	8.11	4.29536e-21	15	65	15
35	chr1	4082428	4082801	4082645	7.86	1.30918e-14	4853	0	0
36	chr1	4523911	4524400	4524167	10.39	3.27341e-27	8	582	8
37	chr1	4547264	4547742	4547451	3.77	8.66962e-06	5642	2	2
38	chr1	4712649	4713706	4713178	6.57	1.56675e-12	20	3731	20
39	chr1	4974258	4974809	4974564	4.02	3.11172e-09	642	807	86
40	chr1	5126169	5126691	5126438	5.66	3.2434e-08	3	973	3
41	chr1	5145462	5146103	5145848	5.56	2.36048e-14	51	73	51
42	chr1	5147750	5148294	5148063	6.2	4.05509e-12	8	22	8
43	chr1	5421123	5421724	5421515	4.18	4.62381e-11	12	3238	12
44	chr1	5765499	5766008	5765759	7.04	8.29851e-13	7	67	7
45	chr1	6016105	6016551	6016359	3.95	3.39625e-07	3287	166	108
46	chr1	6219276	6219738	6219512	4.06	3.94457e-06	1103	10	10
47	chr1	6333241	6333785	6333521	7.78	5.5335e-20	16	602	16
48	chr1	6601568	6602081	6601813	4.62	2.38232e-09	4	126	4
49	chr1	6620690	6621319	6621076	3.7	7.2778e-07	138	0	0
50	chr1	6627617	6628096	6627891	3.81	8.24138e-06	41	1842	41
51	chr1	6677501	6677970	6677745	5.89	3.53997e-07	3	13	3
52	chr1	6746485	6746910	6746642	4.45	1.77828e-06	7501	1131	438
53	chr1	6844826	6845334	6845101	5.09	4.23643e-08	78	5	5
54	chr1	6871631	6872076	6871827	4.82	1.18304e-06	1291	16	16
55	chr1	7089827	7090380	7090153	4.82	1.30617e-11	48	27	18
56	chr1	7220818	7221487	7221177	6.71	2.14783e-29	14511	10	10
57	chr1	7261285	7261801	7261630	4.58	9.05733e-10	14	2012	0
58	chr1	7267254	7267748	7267556	2.89	5.67545e-07	58	73	58
59	chr1	7270203	7271008	7270532	3.68	7.34514e-11	17	143	17
60	chr1	7340429	7340953	7340713	6.56	2.13304e-14	5	1799	5
61	chr1	7365974	7366430	7366216	4.69	1.36144e-06	18	691	18
62	chr1	7369066	7369420	7369283	4.84	1.1508e-06	2	239	2
63	chr1	7570646	7571193	7570940	5.47	2.01372e-12	33	356	17
64	chr1	7610610	7611182	7610819	3.12	4.74242e-07	67	77	67
65	chr1	7732158	7732649	7732377	5.01	1.10408e-10	68	6	6
66	chr1	7782216	7782784	7782505	6.08	3.57273e-14	27	1875	27
67	chr1	7834118	7834904	7834680	4.67	2.74789e-07	1896	23	23
68	chr1	8060425	8061093	8060699	6.39	1.19399e-24	2062	12	12
69	chr1	8089340	8090016	8089706	2.34	6.35331e-06	19	1157	19
70	chr1	8153402	8154005	8153782	3.86	4.86407e-06	12	1473	12
71	chr1	8216084	8216445	8216306	3.19	8.87156e-06	3510	3278	255
72	chr1	8293672	8294102	8293823	3.04	1.48594e-06	4521	275	275
73	chr1	8336266	8336812	8336548	6.75	2.38232e-12	4017	1151	115
74	chr1	8384720	8385346	8385080	8.86	4.21697e-32	138	104	104
75	chr1	8429901	8430328	8430090	3.72	9.63829e-07	0	199	0
76	chr1	8563580	8564664	8564375	2.7	5.82103e-06	5228	81	1
77	chr1	8938005	8938518	8938307	4.46	7.36207e-09	627	51	51
78	chr1	9325804	9326278	9326033	5.63	1.63682e-07	12301	16	16
79	chr1	9330288	9330789	9330570	6.21	5.4325e-09	7764	710	311
80	chr1	9338144	9338652	9338325	3.17	3.81944e-06	9	502	9
81	chr1	9810370	9810882	9810650	6.02	7.99834e-09	32169	971	60
82	chr1	10174097	10174634	10174353	4.78	2.82488e-07	1602	1207	406
83	chr1	10242840	10243350	10243105	5.96	2.76694e-10	1128	0	0
84	chr1	10261121	10261593	10261332	4.48	4.00867e-06	0	1155	0
85	chr1	10518527	10518905	10518808	9	1.84077e-25	4	37	4
86	chr1	10581158	10581644	10581418	5.96	3.05492e-06	497	693	212
87	chr1	10604968	10605235	10605066	4.31	4.29536e-06	2720	1002	98
88	chr1	10653617	10653964	10653758	3.3	9.81748e-06	2828	17	17
89	chr1	10684706	10685193	10684982	5.07	2.45471e-07	6866	16	16
90	chr1	10715399	10715786	10715546	4.69	9.31108e-08	4201	1127	9
91	chr1	10954239	10954684	10954499	11.54	6.03949e-24	511	45	45
92	chr1	10958347	10959234	10959024	5.45	1.00925e-12	1299	323	8
93	chr1	11249282	11249735	11249566	4.61	3.1842e-08	1	1086	1
94	chr1	11978465	11978981	11978744	5.94	4.51856e-11	0	631	0
95	chr1	12051008	12051448	12051202	3.55	5.82103e-06	3713	61	61
96	chr1	12138506	12138936	12138722	5.2	5.63638e-12	15	966	15
97	chr1	12684837	12685284	12685055	6.21	3.47536e-11	61	1077	61
98	chr1	13030853	13031363	13031166	2.5	5.57186e-07	412	13	13
99	chr1	13350640	13350994	13350831	4.94	1.03276e-07	7851	63	63
100	chr1	15200671	15201278	15201100	3.79	3.41979e-07	16816	1307	268
101	chr1	16813821	16814384	16813982	2.83	3.77572e-06	2883	1338	167
102	chr1	17062262	17062779	17062536	5.45	5.05825e-11	15876	31	31
103	chr1	17288217	17288584	17288353	4.69	2.89734e-06	7106	909	103
104	chr1	17342736	17343407	17342947	3.01	5.54626e-08	2634	9	9
105	chr1	17837188	17837651	17837481	3.17	3.06196e-07	9106	2676	97
106	chr1	18364451	18364928	18364690	3.68	1.64816e-06	1	899	1
107	chr1	18692181	18692845	18692362	2.86	9.35406e-06	1553	4746	190
108	chr1	18951443	18952234	18952010	5.83	5.54626e-17	2	402	2
109	chr1	19212061	19212532	19212302	5.96	5.5847e-07	8223	23	23
110	chr1	19469938	19470386	19470114	4.06	3.82825e-07	20	16	16
111	chr1	19496016	19496630	19496170	3.96	4.0738e-07	263	7	7
112	chr1	19634931	19635366	19635154	6.87	1.1298e-07	5145	5	5
113	chr1	19825159	19825838	19825620	6.14	3.16957e-13	56	664	56
114	chr1	20180949	20181509	20181249	3.17	1.67494e-06	7005	4158	551
115	chr1	20204463	20204841	20204705	5.82	1.7338e-09	366	1524	84
116	chr1	20239491	20240018	20239739	6.85	4.37522e-13	8	4034	8
117	chr1	20599413	20599829	20599597	6.09	1.24165e-08	1813	712	137
118	chr1	20949738	20950195	20949970	4.69	1.46218e-06	6783	13	5
119	chr1	21205139	21205703	21205403	6.84	1.81552e-13	21	4294	21
120	chr1	22011392	22011859	22011659	3.49	3.38844e-07	19951	1930	108
121	chr1	22099762	22100282	22099994	9	4.69894e-19	2606	10	10
122	chr1	22184491	22185012	22184760	7.1	3.36512e-21	57	2256	57
123	chr1	22197893	22198458	22198163	4.41	7.37904e-07	18	1752	18
124	chr1	22579941	22580500	22580040	3.04	2.32809e-07	18477	842	9
125	chr1	22886223	22886659	22886436	4.24	2.08449e-06	17	1324	17
126	chr1	23046841	23047516	23047393	3.7	2.1928e-07	2100	1019	134
127	chr1	23126466	23126869	23126641	5.7	9.61612e-12	8	631	8
128	chr1	23395212	23395746	23395464	5.32	2.06538e-12	11	1092	11
129	chr1	23801992	23802456	23802252	3.55	3.3037e-07	1583	490	490
130	chr1	23883265	23883729	23883571	3.25	1.62555e-06	40	51	40
131	chr1	24022891	24023516	24023287	3.72	5.87489e-06	4341	25	25
132	chr1	24139024	24139598	24139390	5.08	5.04661e-09	28	20	20
133	chr1	24487689	24488100	24487917	4.44	3.60579e-09	658	794	31
134	chr1	25029764	25030223	25029950	8.24	2.78612e-15	349	18	18
135	chr1	25174707	25175121	25174913	4.89	1.58125e-06	2438	378	378
136	chr1	25178034	25178542	25178272	9.25	1.75388e-22	916	12	12
137	chr1	25334851	25335380	25335152	6.08	9.7499e-14	38	314	38
138	chr1	25417340	25418160	25417944	2.75	8.03526e-06	351	1348	167
139	chr1	25426457	25427291	25427100	3.31	7.53356e-11	32	2007	32
140	chr1	25496487	25496973	25496748	7.73	1.01158e-16	36	7	0
141	chr1	25730533	25731075	25730776	4.2	1.0617e-08	50	61	13
142	chr1	25732233	25732640	25732487	7.48	7.67361e-19	15	720	15
143	chr1	25740849	25741381	25741127	7.45	1.49968e-16	0	455	0
144	chr1	25781080	25781548	25781301	8.82	6.74528e-19	11	391	11
145	chr1	25870096	25870603	25870316	5.91	2.8119e-09	33	92	33
146	chr1	25940933	25941806	25941545	4.23	4.86407e-07	0	2203	0
147	chr1	25948992	25949506	25949295	2.99	2.01837e-07	1812	447	447
148	chr1	26042946	26043398	26043176	5.07	2.50611e-11	4659	13	13
149	chr1	26052916	26053446	26053153	6.45	2.24905e-14	16	15	15
150	chr1	26164243	26164911	26164449	4.06	1.97242e-06	23	16	16
151	chr1	26181594	26182095	26181856	5.07	2.29615e-08	935	487	38
152	chr1	26213470	26213951	26213728	6.59	5.98412e-07	6	244	6
153	chr1	26415101	26415592	26415354	3.55	1.68655e-07	1543	3608	184
154	chr1	26541254	26541583	26541374	3.17	9.7499e-06	125	92	49
155	chr1	26742365	26742701	26742460	5.77	2.55859e-07	1699	13	13
156	chr1	27282703	27283096	27282950	8.75	3.52371e-15	0	798	0
157	chr1	27292586	27293008	27292751	6.05	3.11889e-09	0	253	0
158	chr1	27303844	27304261	27304104	4.82	2.16272e-06	2369	78	78
159	chr1	27497855	27498453	27498128	6.86	8.16582e-21	12	71	12
160	chr1	27698876	27699352	27699108	6.89	2.61818e-17	15	2771	15
161	chr1	27699639	27700373	27699833	4.69	7.44732e-06	10	3496	10
162	chr1	27761045	27761558	27761313	9	2.33884e-13	35	1312	35
163	chr1	27867796	27868371	27868089	3.13	4.67735e-09	748	1110	2
164	chr1	27982014	27982441	27982208	5.03	5.78096e-09	16	1460	16
165	chr1	27999807	28000243	28000035	3.55	2.30144e-06	3	455	3
166	chr1	28116956	28117605	28117429	3.89	1.56315e-11	18	1564	18
167	chr1	28239547	28239997	28239730	5.28	2.71019e-08	15877	3	3
168	chr1	28290093	28290453	28290323	6.34	3.72392e-08	28	6	6
169	chr1	28318730	28319325	28319002	13.69	2.30675e-41	16	1311	16
170	chr1	28352465	28352997	28352666	3.42	8.59014e-07	1378	1834	35
171	chr1	28363165	28364146	28363650	6.21	1.6293e-20	0	299	0
172	chr1	28367680	28368233	28367971	8.62	2.28034e-22	4320	378	121
173	chr1	28386442	28386785	28386572	5.45	8.12831e-08	2993	250	1
174	chr1	28460153	28460795	28460528	3.27	4.09261e-08	126	0	0
175	chr1	28701378	28701970	28701617	7.54	4.58142e-19	12	187	12
176	chr1	28752116	28752694	28752450	3.78	3.48337e-08	23	171	3
177	chr1	29035420	29035833	29035636	4.31	1.60325e-06	47	70	47
178	chr1	29203280	29203814	29203603	4.26	1.48594e-08	596	1830	436
179	chr1	29217631	29218098	29217832	4.56	5.71479e-09	3	1152	3
180	chr1	29263573	29263953	29263782	2.91	7.63836e-06	34	993	34
181	chr1	29354014	29354449	29354199	3.93	7.78037e-06	64	2694	25
182	chr1	29360824	29361366	29361096	11.67	1.28825e-24	7	0	0
183	chr1	29598670	29599463	29598954	5.29	6.15177e-19	19	1749	19
184	chr1	29755514	29756056	29755815	3.2	9.72747e-06	2262	486	70
185	chr1	29857100	29857584	29857374	8.87	4.06443e-18	19	1139	19
186	chr1	29945140	29945570	29945324	4.69	2.88403e-06	15	340	15
187	chr1	30238027	30238823	30238568	3.67	4.43609e-08	3	740	3
188	chr1	30376200	30376646	30376408	5.58	4.66659e-06	2438	993	109
189	chr1	30384311	30384725	30384507	3.42	8.70964e-07	4640	313	21
190	chr2	1659	2172	1920	5.96	1.49968e-06	1953	1839	231
191	chr2	2852	3642	3485	3.98	8.57038e-08	3518	274	15
192	chr2	5527	5866	5767	2.14	8.01678e-07	3569	1045	497
193	chr2	9621	10448	10038	3.79	1.46218e-16	697	2376	21
194	chr2	100288	100831	100573	6.11	1.93642e-11	0	2789	0
195	chr2	183248	183723	183484	4.89	3.02691e-06	8	1	1
196	chr2	202893	203375	203073	4.19	2.37684e-08	1448	634	0
197	chr2	258866	259390	259130	4.82	1.72584e-12	0	1561	0
198	chr2	557045	557641	557187	3	3.52371e-06	998	115	72
199	chr2	559631	560115	559835	5.85	2.07014e-16	893	884	23
200	chr2	937104	937537	937324	4.69	2.66686e-08	6	69	6
201	chr2	1142003	1142386	1142134	5.58	6.10942e-07	1949	19	19
202	chr2	2023796	2024277	2024014	4.69	1.14815e-06	6986	685	0
203	chr2	3366478	3366673	3366576	3.19	7.04693e-07	25052	2291	53
204	chr2	3554534	3554992	3554820	3.55	2.99226e-06	11476	1459	81
205	chr2	4144887	4145383	4145110	5.8	5.82103e-06	7761	2	2
206	chr2	6299391	6299778	6299659	3.3	4.1115e-07	1723	742	92
207	chr2	6399242	6399722	6399477	5.01	3.22107e-06	948	12	12
208	chr2	6454387	6454866	6454645	6.21	7.85236e-10	1373	6	6
209	chr2	6518776	6519275	6518949	3.04	3.05492e-07	8916	379	286
210	chr2	6947000	6947470	6947267	3.45	7.81628e-06	301	21	21
211	chr2	7258745	7259218	7258982	5.83	1.99986e-08	144	2462	144
212	chr2	7316755	7317225	7316957	4.06	2.12814e-06	5	1578	5
213	chr2	7515584	7516040	7515807	5.83	3.55631e-07	42	1446	42
214	chr2	7699463	7699941	7699758	3.4	5.88844e-07	4183	1358	66
215	chr2	7863907	7864534	7864278	5.31	2.67917e-18	172	10	10
216	chr2	7901271	7901817	7901598	4.44	1.53109e-10	166	7	7
217	chr2	7955000	7955467	7955270	4.83	9.4189e-06	1451	9	9
218	chr2	7972207	7972702	7972431	4.44	7.17794e-10	980	1233	38
219	chr2	8107582	8108111	8107833	8.49	7.87046e-20	88	18	18
220	chr2	8540560	8540982	8540814	3.25	1.2218e-06	1380	802	129
221	chr2	8543821	8544420	8544040	3.98	1.95434e-08	12	481	12
222	chr2	8811260	8811907	8811489	3.55	5.05825e-08	17756	6943	73
223	chr2	8871748	8872093	8871878	4.18	8.43335e-06	8607	171	171
224	chr2	8942700	8943650	8942903	4.51	1.23027e-08	36	10	10
225	chr2	9084421	9085010	9084719	3.48	6.44169e-07	2954	36	25
226	chr2	9386183	9386685	9386423	7.48	2.26986e-18	15756	279	16
227	chr2	9496121	9496636	9496366	3.41	5.80764e-09	2200	514	204
228	chr2	9520773	9521261	9521030	6.21	5.14044e-07	174	0	0
229	chr2	9650128	9650652	9650521	3.04	5.80764e-06	1510	230	230
230	chr2	9715691	9716013	9715843	4.94	4.14954e-09	5227	77	54
231	chr2	9866432	9867125	9866721	5.08	9.33254e-23	6219	8	8
232	chr2	10119489	10119962	10119677	11.27	2.34963e-50	0	2852	0
233	chr2	10137006	10137464	10137258	3.68	5.62341e-06	8754	109	109
234	chr2	10469003	10469385	10469159	5.67	3.39625e-09	28	1621	7
235	chr2	10905974	10906457	10906155	3.53	9.7051e-06	910	17	17
236	chr2	11374142	11374787	11374371	3.09	1.96336e-06	912	0	0
237	chr2	11382427	11382898	11382662	6.28	3.1842e-06	6	411	6
238	chr2	11548538	11549019	11548785	7.17	2.5293e-18	7460	27	27
239	chr2	11754791	11755359	11754934	3.14	9.46237e-06	1239	18	18
240	chr2	11947241	11947765	11947474	7.48	3.95367e-15	6	802	6
241	chr2	12123179	12123651	12123427	6.21	1.84077e-08	39	2781	39
242	chr2	12152117	12152862	12152426	8.41	2.44906e-35	6	1814	6
243	chr2	12644480	12645022	12644807	3.25	5.7544e-06	1479	1105	63
244	chr2	12679879	12680569	12680322	3.34	6.20869e-06	119	1304	119
245	chr2	12874308	12874852	12874576	3.18	5.91562e-06	118	199	23
246	chr2	12889435	12890008	12889812	4.44	3.22107e-07	4222	5634	360
247	chr2	12898725	12899211	12898939	5.78	1.42889e-09	1290	19	0
248	chr2	13115621	13115986	13115781	4.18	2.77332e-07	1503	14	4
249	chr2	13186273	13186727	13186479	5.7	2.26464e-06	7261	25	25
250	chr2	13609756	13610265	13610023	4.81	3.69828e-06	31	3878	31
251	chr2	13767467	13767805	13767597	3.93	9.7949e-06	1421	165	103
252	chr2	13768749	13769286	13769052	4.22	3.95367e-11	29	4	4
253	chr2	14374698	14375208	14374956	4.82	4.66659e-08	12	656	12
254	chr2	14432589	14433064	14432843	4.31	2.71644e-06	5	1447	5
255	chr2	14660762	14661291	14661026	3.42	9.7949e-07	4156	1761	6
256	chr2	15060623	15061176	15060773	2.89	7.8886e-07	170	629	38
257	chr2	15065694	15066541	15066299	5.21	1.48252e-10	5696	42	42
258	chr2	15099666	15100115	15099870	3.72	9.39723e-09	62	535	0
259	chr2	15100187	15100628	15100446	4.15	1.61436e-08	638	36	33
260	chr2	15135818	15136266	15136054	3.41	1.55239e-06	1253	900	292
261	chr2	15514766	15515707	15514960	5.32	4.0738e-15	1618	760	12
262	chr2	15977210	15977665	15977390	5.57	2.37684e-11	37	14	14
263	chr2	16365701	16366182	16365964	4.13	6.03949e-07	6	1909	6
264	chr2	16705757	16706366	16706038	6.21	2.37137e-18	9	0	0
265	chr2	16706977	16707552	16707148	3.15	2.39883e-07	1006	41	41
266	chr2	16824985	16825499	16825244	6.22	2.19786e-09	8114	12	12
267	chr2	16833035	16833557	16833386	5.71	2.09411e-14	23	1374	23
268	chr2	16930555	16931114	16930825	3.88	1.57398e-08	30	73	12
269	chr2	16950864	16951350	16951134	5.23	5.2723e-07	864	12	0
270	chr2	17099130	17099996	17099405	4.88	2.96483e-07	16	1456	16
271	chr2	17220328	17220871	17220629	4.45	3.7325e-07	4795	69	35
272	chr2	17464724	17465546	17465316	5.6	3.28852e-12	22	49	22
273	chr2	17615604	17616104	17615854	5.89	1.71396e-08	0	632	0
274	chr2	17667705	17668287	17668036	5.12	2.61818e-10	104	8	8
275	chr2	17755987	17756344	17756086	5.87	1.59956e-07	8	843	8
276	chr2	17840014	17840450	17840283	5.1	1.34276e-06	1728	14	14
277	chr2	17906991	17907535	17907265	11.27	2.96483e-25	951	0	0
278	chr2	17934256	17934700	17934511	5.58	3.36512e-09	1385	179	0
279	chr2	18007347	18007759	18007525	5.7	5.63638e-06	2396	9	9
280	chr2	18423069	18423620	18423333	3.56	3.4435e-10	0	954	0
281	chr2	18521273	18521862	18521577	14.87	1.88365e-69	5	612	5
282	chr2	18523172	18523792	18523429	3.23	2.65461e-07	0	254	0
283	chr2	18789941	18790937	18790662	3.49	1.14815e-06	12	1487	12
284	chr2	18814124	18814673	18814369	5.08	3.3266e-08	1140	14	0
285	chr2	18839159	18839654	18839397	5.32	3.31894e-07	2	2816	2
286	chr2	18981156	18981679	18981372	4.62	1.05925e-08	8	52	8
287	chr2	18998137	18999837	18999646	4.51	2.60615e-07	29	301	29
288	chr2	19019792	19020212	19019968	5.07	6.19441e-11	7923	20	20
289	chr2	19100810	19101305	19101077	4.14	7.7983e-07	1482	51	38
290	chr2	19227326	19227748	19227578	3.93	1.98609e-07	139	214	139
291	chr2	19298728	19299311	19299088	19.78	4.56037e-124	8	1536	8
292	chr2	19336119	19336566	19336364	3.1	5.67545e-06	14702	140	83
293	chr2	19362710	19363189	19362938	7.48	7.85236e-10	7443	11	11
294	chr2	19491048	19491763	19491303	4.82	2.40991e-11	11	359	11
295	chr3	202421	202915	202604	3.56	3.58922e-07	742	199	199
296	chr3	237165	237784	237435	3.24	5.34564e-07	126	1820	126
297	chr3	386692	387232	386956	6	4.29536e-11	0	2328	0
298	chr3	468923	469182	469061	4.44	4.4978e-06	40	268	40
299	chr3	536059	536584	536306	7.99	3.84592e-19	84	25	25
300	chr3	545533	546031	545764	6.85	9.39723e-10	10	767	10
301	chr3	672945	673423	673186	4.85	2.10378e-10	73	1285	68
302	chr3	994920	995818	995342	5.73	3.66438e-21	2222	1	1
303	chr3	1002176	1002650	1002432	3.77	2.08449e-06	921	733	733
304	chr3	1175060	1175539	1175303	5.3	4.88652e-06	4	2025	4
305	chr3	1233378	1233910	1233623	8.11	8.51138e-19	2153	0	0
306	chr3	1290458	1291921	1290787	5.33	1.42561e-24	925	382	103
307	chr3	1358419	1358872	1358602	5.7	1.09396e-06	273	31	31
308	chr3	1581778	1582310	1582188	3.3	2.39883e-07	4721	443	443
309	chr3	1759437	1759909	1759678	7.15	1.74582e-13	27	11	11
310	chr3	1907363	1907834	1907579	4.68	6.16595e-07	1929	1957	131
311	chr3	2053309	2053800	2053569	8.78	1.59221e-16	4461	1	1
312	chr3	2128528	2129052	2128940	3.09	2.01372e-07	178	65	65
313	chr3	2130817	2131311	2131094	3.92	3.16228e-11	0	1013	0
314	chr3	2348777	2349606	2349097	3.7	5.95662e-08	17	260	17
315	chr3	2556097	2556710	2556604	3.68	7.09578e-07	443	1204	0
316	chr3	2622573	2623030	2622789	3.22	2.92415e-06	11	217	11
317	chr3	2956345	2956893	2956581	2.78	1.94089e-06	624	377	35
318	chr3	3168882	3169377	3169083	3.17	4.4157e-07	1934	598	70
319	chr3	3269926	3270706	3270367	2.96	2.56448e-12	1006	1055	54
320	chr3	3415608	3416089	3415834	5.44	2.10863e-08	27	922	6
321	chr3	3585695	3586307	3585968	3.89	6.19441e-12	73	166	73
322	chr3	3657838	3658562	3658090	6.97	1.43549e-14	76	1230	76
323	chr3	3684611	3685054	3684764	3.64	2.32274e-06	94	1785	94
324	chr3	3776070	3776510	3776282	3.8	8.14704e-07	25	87	25
325	chr3	3863454	3863995	3863732	4.44	2.44343e-06	19	28	19
326	chr3	4004117	4004688	4004406	8.68	1.89234e-20	1	402	1
327	chr3	4075330	4075813	4075604	5.32	1.81552e-07	1066	1077	26
328	chr3	4119302	4119770	4119496	3.68	8.6896e-07	55	524	35
329	chr3	4124096	4124704	4124439	13.2	2.02302e-56	13	380	13
330	chr3	4409819	4410375	4410082	4.86	3.89045e-09	644	5	5
331	chr3	4541395	4541940	4541690	4.27	1.27938e-08	26	435	26
332	chr3	4723628	4724200	4723917	8.48	1.24451e-20	10	595	10
333	chr3	4800549	4800904	4800729	6.34	8.43335e-12	65	5	5
334	chr3	4833382	4833857	4833692	3.68	1.64816e-06	9	662	9
335	chr3	4838794	4839287	4839043	11.41	5.45758e-30	3196	3	3
336	chr3	5087209	5087670	5087462	6.97	2.63027e-07	4847	15	15
337	chr3	5125194	5126041	5125519	6.17	3.63078e-22	20	128	13
338	chr3	5263604	5264089	5263832	4.4	6.23735e-07	99	3	3
339	chr3	5749259	5749877	5749369	3.19	1.41906e-08	3022	1445	23
340	chr3	5777463	5777899	5777737	2.98	7.87046e-06	2158	1028	708
341	chr3	5830957	5831420	5831192	5.45	1.53815e-07	613	12	12
342	chr3	5995351	5995816	5995615	6.43	3.40408e-14	2	44	2
343	chr3	6259019	6259293	6259167	4.06	8.05378e-06	1	2585	1
344	chr3	6346077	6346540	6346328	5.36	5.79429e-06	3	60	3
345	chr3	6347621	6347990	6347870	5.2	6.72977e-06	1467	69	61
346	chr3	6357640	6358121	6357862	5.2	7.7983e-08	20	154	20
347	chr3	6435674	6436143	6435909	7.3	1.79887e-16	60	20	20
348	chr3	6473485	6473937	6473707	6.18	1.07399e-08	46	587	24
349	chr3	6805078	6805642	6805355	5.15	4.14954e-13	5	819	5
350	chr3	6837234	6837648	6837429	4.18	3.38065e-06	174	1220	73
351	chr3	6933648	6934061	6933865	4.31	3.99025e-07	2835	263	86
352	chr3	7063355	7063899	7063615	5.75	1.05439e-14	12	942	12
353	chr3	7213856	7214329	7214111	5.49	2.14289e-06	9	2617	9
354	chr3	7503129	7503698	7503404	9.02	7.63836e-27	11	1598	11
355	chr3	7776601	7776877	7776754	4.44	9.18333e-07	6	1526	6
356	chr3	7873541	7873955	7873669	3.48	2.41546e-06	6231	30	30
357	chr3	8181487	8182203	8181926	8.77	2.70396e-36	1011	18	18
358	chr3	8182647	8183165	8182865	6.85	1.21339e-24	72	0	0
359	chr3	8381008	8381365	8381172	5.61	9.66051e-09	968	439	18
360	chr3	8500382	8500905	8500627	9.51	1.58489e-21	0	3292	0
361	chr3	8593408	8594066	8593620	4.31	8.3946e-09	17726	10	10
362	chr3	8801426	8802035	8801633	3.3	1.62181e-07	1323	628	3
363	chr3	8901313	8901814	8901608	2.92	1.28825e-06	1046	2434	80
364	chr3	8922903	8923428	8923181	6.05	1.13763e-08	0	570	0
365	chr3	9066062	9066591	9066328	5.83	8.10961e-09	33	1656	33
366	chr3	9363676	9364106	9363941	3.55	2.05589e-08	1331	32	32
367	chr3	9373172	9373554	9373330	3.68	8.99498e-06	22	390	22
368	chr3	9395570	9395991	9395820	6.59	5.01187e-14	10969	34	5
369	chr3	9396419	9397115	9396929	2.76	6.91831e-07	9860	1143	141
370	chr3	9479625	9480092	9479875	5.32	2.09894e-07	6948	358	1
371	chr3	9595692	9596188	9595926	6.73	1.61065e-14	6	1945	6
372	chr3	9713845	9714389	9714119	11.41	3.5156e-27	20	9	9
373	chr3	9716985	9717295	9717191	4.66	1.53109e-07	872	1735	341
374	chr3	9737309	9737785	9737584	5.32	5.95662e-10	11	36	11
375	chr3	9853987	9854459	9854264	5.24	1.63682e-07	1241	1948	32
376	chr3	10047263	10047735	10047492	4.69	2.0893e-15	37	750	14
377	chr3	10383951	10384399	10384181	5.07	2.82488e-06	30	544	13
378	chr3	10620273	10620762	10620550	3.69	5.26017e-06	5996	2112	173
379	chr3	10737568	10738111	10737878	4.6	1.35831e-07	90	19	19
380	chr3	10791753	10792460	10792056	2.74	5.188e-06	1298	1305	308
381	chr3	11276595	11277253	11277021	3.74	2.58821e-09	386	19	19
382	chr3	11383858	11384479	11384175	10.65	4.70977e-52	0	2697	0
383	chr3	12345162	12345690	12345349	2.62	8.10961e-06	670	1507	7
384	chr3	13591599	13592703	13591717	3.68	4.9545e-11	10276	33	33
385	chr3	14195537	14196149	14195985	2.49	2.32809e-14	3082	1745	329
386	chr3	14196457	14196719	14196556	2.53	1.69824e-07	3653	1174	900
387	chr3	14197288	14197613	14197451	2.1	1.86209e-08	4548	279	20
388	chr3	14199498	14199837	14199660	2.58	2.29615e-10	3647	1123	419
389	chr3	14201397	14201803	14201702	2.01	3.38065e-12	1605	69	69
390	chr3	14202018	14202452	14202182	2.7	3.98107e-10	1125	549	201
391	chr3	15595578	15595914	15595670	3.17	4.14e-06	10420	314	20
392	chr3	16186774	16187327	16187057	5.91	5.37032e-17	3	1297	3
393	chr3	16190236	16190697	16190541	3.3	1.3122e-07	63	22	22
394	chr3	16673282	16673631	16673410	3.04	5.74116e-06	84	2170	84
395	chr3	16735608	16736147	16735975	5.31	2.58226e-13	9	0	0
396	chr3	17179911	17180430	17180223	3.59	8.12831e-07	58	1637	43
397	chr3	17378715	17379227	17378998	3.95	4.3451e-07	16693	670	27
398	chr3	17478329	17479079	17478524	9.24	1.69824e-32	8	1081	8
399	chr3	17548874	17549331	17549052	3.5	2.91743e-06	1847	320	128
400	chr3	17551098	17551567	17551360	4.82	6.30957e-06	12	8	8
401	chr3	17557864	17558313	17558114	5.96	2.44906e-09	3	2108	3
402	chr3	17645427	17646080	17645871	4.21	2.63027e-08	9217	2147	433
403	chr3	18286813	18287419	18286930	3.07	4.81948e-07	2893	47	47
404	chr3	18516633	18517136	18516902	6.72	5.00035e-09	1573	186	35
405	chr3	18817643	18817964	18817742	3.3	5.3827e-07	3118	2552	192
406	chr3	18863573	18864007	18863790	4.61	2.60615e-06	29	206	29
407	chr3	18883123	18883691	18883416	6.69	8.41395e-18	4	4609	4
408	chr3	19166191	19166729	19166469	5.41	4.68813e-11	356	0	0
409	chr3	19535327	19535835	19535554	3.98	5.59758e-06	7218	312	133
410	chr3	19684894	19685607	19685369	3.47	2.60615e-07	2269	1049	23
411	chr3	19806874	19807442	19807193	5.5	1.07152e-14	53	245	53
412	chr3	19890045	19890563	19890299	4.43	1.53462e-06	45	3472	45
413	chr3	20008325	20008819	20008553	5.41	7.53356e-07	6123	30	30
414	chr3	20064827	20065369	20065124	6.78	6.91831e-20	6713	4	4
415	chr3	20180013	20180533	20180270	7.39	5.28445e-13	1224	14	14
416	chr3	20292996	20293771	20293502	3.81	4.86407e-09	209	0	0
417	chr3	20295997	20296431	20296239	4.44	2.56448e-07	870	104	104
418	chr3	20366717	20367197	20366996	6.21	6.68344e-12	32	174	32
419	chr3	20631262	20631625	20631516	3.42	8.43335e-06	1415	299	84
420	chr3	20801819	20802311	20802089	4.34	3.12608e-09	782	272	117
421	chr3	21336359	21336842	21336558	2.96	1.14288e-06	1904	811	76
422	chr3	21413491	21414035	21413746	6.55	1.71396e-12	25	940	25
423	chr3	21430080	21430792	21430548	5.66	1.08643e-12	4	1043	0
424	chr3	21693688	21694124	21693906	4.69	2.30144e-06	0	840	0
425	chr3	21719872	21720337	21720093	3.89	3.39625e-07	8618	768	141
426	chr3	21789500	21790117	21789893	3.03	7.6913e-06	7499	255	0
427	chr3	21804586	21805070	21804841	3.5	9.72747e-07	5575	457	457
428	chr3	22064784	22065670	22064983	3.8	9.31108e-11	528	222	222
429	chr3	22248448	22248952	22248683	5.41	3.41979e-06	59	42	42
430	chr3	22257048	22257509	22257282	4.31	7.17794e-09	19	75	19
431	chr3	22325964	22326475	22326216	7.23	7.39605e-18	12	9	9
432	chr3	22327747	22328403	22328075	6.88	3.58096e-31	8	36	8
433	chr3	22418901	22419274	22419150	3.17	9.05733e-06	1760	294	0
434	chr3	22432051	22432565	22432374	3.63	4.04576e-06	58	42	42
435	chr3	22886528	22887181	22886691	3.86	3.72392e-09	99	40	40
436	chr3	22906014	22906689	22906457	3.52	1.1508e-06	35	10	10
437	chr3	22945823	22946273	22946061	5.45	5.5335e-10	0	746	0
438	chr3	22990982	22991489	22991363	10.2	3.94457e-76	0	2025	0
439	chr3	23162598	23163219	23162809	5.45	1.20504e-13	49	142	49
440	chr3	23165955	23166438	23166160	3.91	6.10942e-07	20	1217	20
441	chr3	23167250	23168088	23167794	4.87	1.38995e-06	582	7	7
442	chr3	23175456	23175904	23175717	6.21	1.20781e-12	59	14	14
443	chr3	23271236	23271853	23271661	3.01	5.47016e-06	1085	17	17
444	chr3	23288110	23288599	23288343	4.28	1.95434e-08	8771	9	9
445	chr3	23387984	23388590	23388370	3.09	1.30317e-06	4655	1509	63
446	chr4	347162	347704	347468	5.48	1.36458e-09	11	777	11
447	chr4	526247	526912	526649	11.54	9.54993e-58	10	728	10
448	chr4	1329188	1329628	1329397	7.76	1.22744e-14	15	22	15
449	chr4	1495345	1495831	1495586	6.09	1.98609e-08	17	234	0
450	chr4	1538948	1539452	1539283	3.07	8.33681e-06	2630	2868	2
451	chr4	2566920	2567403	2567220	4.44	1.1298e-09	48	86	48
452	chr4	2619136	2619695	2619489	3.67	9.57194e-06	936	1162	197
453	chr4	2620378	2620876	2620663	4.71	8.6896e-06	60	7	7
454	chr4	2673111	2673625	2673373	7.1	1.79473e-09	10	1836	10
455	chr4	3379583	3380011	3379838	4.06	1.65959e-09	3049	612	0
456	chr4	4070037	4070542	4070301	4.44	7.58578e-09	6874	657	2
457	chr4	4205630	4206066	4205809	3.8	4.4157e-06	4737	428	15
458	chr4	5736450	5736974	5736726	3.66	1.19399e-06	2159	6858	58
459	chr4	5738567	5739262	5738793	2.88	3.99025e-06	92	4791	68
460	chr4	5793162	5793683	5793444	5.32	3.25087e-09	49	9	9
461	chr4	6369795	6370337	6370049	5.2	2.07014e-09	6468	380	380
462	chr4	6752798	6753307	6753057	5.6	2.07014e-07	28	49	28
463	chr4	6977368	6977859	6977592	4.31	6.38263e-07	107	40	40
464	chr4	7017488	7017952	7017791	3.73	8.20352e-06	6347	177	177
465	chr4	7369456	7370161	7369736	4.69	5.59758e-13	49	201	49
466	chr4	7760473	7760969	7760700	3.43	8.6896e-06	11035	5	5
467	chr4	8139828	8140377	8140129	4.43	1.18577e-11	5	2316	5
468	chr4	8319866	8320312	8320049	6.97	1.85353e-09	3910	319	128
469	chr4	8347619	8348061	8347874	6.72	2.06063e-11	2354	0	0
470	chr4	8687446	8687955	8687805	3.49	1.16413e-06	40	339	40
471	chr4	8735644	8736049	8735900	6.97	4.00867e-17	5	1417	5
472	chr4	9295540	9296339	9295838	4.11	5.52077e-15	63	24	24
473	chr4	9306229	9306840	9306613	3.41	2.07491e-06	106	12	12
474	chr4	9440513	9441013	9440794	5.58	5.62341e-14	68	34	34
475	chr4	9441803	9442307	9442081	4.04	3.58922e-08	24	207	24
476	chr4	9443147	9443711	9443422	18.25	2.88403e-59	0	11	0
477	chr4	9443992	9444465	9444253	8.24	1.63682e-21	22	193	22
478	chr4	9445629	9446213	9446046	8.38	1.61436e-25	25	1595	25
479	chr4	9598418	9599031	9598614	3.8	2.2751e-06	345	471	53
480	chr4	9724392	9724962	9724672	7.38	8.05378e-21	12	2183	12
481	chr4	9737900	9738821	9738169	6.99	8.27942e-19	47	383	47
482	chr4	9835282	9835770	9835529	5.07	3.74973e-09	2034	2828	32
483	chr4	9904264	9904825	9904478	5.2	2.5527e-12	20	97	20
484	chr4	10287883	10288349	10288108	5.32	9.54993e-06	3059	8	8
485	chr4	10578094	10578545	10578263	4.18	1.8281e-06	0	1173	0
486	chr4	10899057	10899530	10899307	6.11	4.69894e-09	2081	750	12
487	chr4	10999142	10999594	10999358	7.35	1.46893e-08	1157	32	32
488	chr4	11406929	11407472	11407374	2.98	2.51189e-06	8911	66	28
489	chr4	11472650	11473205	11472958	3.79	5.44503e-06	57	7	7
490	chr4	11662242	11662877	11662490	3.57	9.07821e-06	36	116	36
491	chr4	11745230	11745774	11745464	6.23	1.38676e-10	748	0	0
492	chr4	11745950	11746477	11746229	3.86	8.85116e-08	1	154	1
493	chr4	12006142	12006652	12006377	4.38	4.62381e-09	129	2842	129
494	chr4	12086477	12087049	12086811	5.07	4.62381e-12	740	105	105
495	chr4	12317507	12317989	12317749	4.23	3.20627e-07	127	8	8
496	chr4	12501489	12502022	12501759	5.24	5.67545e-10	431	371	104
497	chr4	12502110	12502564	12502465	3.68	8.09096e-10	111	53	0
498	chr4	12555777	12556555	12556304	3.07	2.66686e-07	207	67	67
499	chr4	12571557	12571917	12571719	5.32	3.80189e-07	41	850	41
500	chr4	12853631	12854210	12854021	4.18	8.87156e-07	3418	293	44
501	chr4	12922210	12922723	12922536	2.93	5.87489e-06	5768	1259	76
502	chr4	12976744	12977287	12977061	5.41	1.45211e-13	0	153	0
503	chr4	13393287	13393825	13393557	7.14	1.97242e-14	4	30	4
504	chr4	13460775	13461264	13461031	5.83	4.08319e-09	22	497	22
505	chr4	13659112	13659635	13659390	4.29	3.02691e-07	40	354	40
506	chr4	13674256	13675365	13675046	19	4.67735e-93	18	1606	18
507	chr4	13911198	13911602	13911462	4.69	3.155e-06	22	977	22
508	chr4	13998248	13999347	13998837	5.29	1.49624e-10	14	213	14
509	chr4	14149388	14150201	14149680	6.95	4.85289e-15	37	30	30
510	chr4	14191832	14192382	14192093	6.52	1.28233e-14	3	423	3
511	chr4	14331253	14331713	14331492	5.2	9.39723e-07	16	24	16
512	chr4	14358664	14359168	14358914	6.46	5.95662e-15	39	45	39
513	chr4	14374179	14374607	14374308	4.06	3.26588e-10	2368	9	9
514	chr4	14408744	14409173	14409022	3.93	3.48337e-07	11234	0	0
515	chr4	14443984	14444717	14444215	4.97	7.44732e-06	2037	50	50
516	chr4	14716139	14716639	14716238	3.55	1.20226e-06	1345	675	290
517	chr4	14871998	14872495	14872259	6.18	1.59588e-09	1487	2	2
518	chr4	14902351	14903016	14902595	5.13	2.32809e-13	124	1008	7
519	chr4	15231104	15231695	15231489	5.7	1.01625e-19	8	407	8
520	chr4	15381939	15382422	15382187	5.58	9.12011e-08	12912	1139	194
521	chr4	15485731	15486237	15485994	6.41	1.37404e-11	0	1994	0
522	chr4	15580918	15581401	15581168	4.3	3.81944e-06	66	924	22
523	chr4	15674468	15674909	15674710	5.32	4.43609e-07	610	0	0
524	chr4	15675113	15675542	15675297	4.94	1.71396e-07	23	362	23
525	chr4	15709263	15709745	15709456	4.49	9.48418e-07	3227	2662	100
526	chr4	16294329	16294921	16294668	6.25	1.19124e-12	15	111	8
527	chr4	16551016	16551373	16551236	4.18	2.6485e-06	12764	1478	157
528	chr4	16704072	16704517	16704252	4.07	3.80189e-09	20	288	20
529	chr4	16787424	16787930	16787606	3.04	9.63829e-07	4136	40	40
530	chr4	16845214	16845668	16845435	6.34	4.28549e-06	0	16	0
531	chr4	16927602	16928094	16927799	3.94	3.41979e-06	7524	32	32
532	chr4	16983013	16983574	16983333	6.04	9.44061e-19	5	990	4
533	chr4	17119418	17119850	17119688	4.7	1.46893e-10	0	85	0
534	chr4	17243178	17243682	17243442	4.24	1.77828e-06	3623	18	18
535	chr4	17331915	17332638	17332170	4.52	1.95434e-07	8	114	8
536	chr4	17363462	17363988	17363722	15.21	1.48252e-51	0	952	0
537	chr4	17388690	17389131	17388888	4.21	1.8239e-06	1	1370	1
538	chr4	17579292	17579752	17579595	4.69	2.89734e-08	0	131	0
539	chr4	17618972	17619543	17619198	4.44	5.94292e-12	11	1368	11
540	chr4	17754838	17755340	17755215	3.92	5.11682e-08	6276	11	11
541	chr4	17997556	17998115	17997834	7.33	6.99842e-16	10	32	10
542	chr4	18056232	18056737	18056479	5.03	7.65597e-07	484	321	7
543	chr4	18321371	18321833	18321571	5.96	2.08449e-06	14	3017	14
544	chr4	18331726	18332192	18331926	4.56	5.40754e-06	15	789	15
545	chr4	18569511	18570035	18569810	7.74	1.77011e-17	167	21	21
546	chr5	229531	230019	229796	4.27	5.70164e-06	59	945	35
547	chr5	436960	437547	437300	5.58	7.72681e-14	5	705	5
548	chr5	565675	566369	566114	7.32	2.02768e-27	2862	11	11
549	chr5	579031	579622	579337	16.48	1.14551e-73	11	585	3
550	chr5	581033	581548	581278	8.58	7.04693e-24	5	762	5
551	chr5	690882	691543	691090	3.61	3.12608e-06	406	898	44
552	chr5	766842	767241	767036	6.21	9.68278e-13	11	642	11
553	chr5	827865	828336	828112	4.31	1.69044e-08	20	646	20
554	chr5	828565	828992	828723	5.58	4.0738e-14	631	35	17
555	chr5	942162	942600	942385	4.56	5.06991e-06	2	801	2
556	chr5	987458	987982	987708	8.75	1.83231e-21	26	3	3
557	chr5	1118204	1118655	1118381	5.2	2.82488e-08	7	253	7
558	chr5	1128701	1129131	1128866	3.68	1.48594e-06	3558	451	9
559	chr5	1318782	1319504	1319246	3.73	2.34423e-06	20	383	20
560	chr5	1792496	1792900	1792722	7.35	9.84011e-17	10	250	10
561	chr5	1998209	1998899	1998714	4.31	1.34276e-07	19	1094	15
562	chr5	2125403	2125769	2125496	3.55	1.41579e-07	137	464	75
563	chr5	2175316	2176398	2176205	2.72	4.74242e-06	0	216	0
564	chr5	2178059	2178587	2178309	17.37	2.8119e-58	3	1163	3
565	chr5	2529311	2529756	2529508	5.51	2.05116e-06	17	631	17
566	chr5	2612715	2613208	2612971	9.25	2.44343e-19	13	195	13
567	chr5	2614368	2615020	2614687	9.23	9.14113e-35	39	600	39
568	chr5	2680490	2680992	2680719	4.74	4.1783e-06	3198	9	9
569	chr5	2881009	2881961	2881761	3.62	3.4914e-13	4944	512	48
570	chr5	2906056	2906675	2906256	3.4	4.27563e-07	455	31	31
571	chr5	2934943	2935426	2935219	4.49	5.29663e-07	1458	1574	267
572	chr5	3049320	3049806	3049601	3.8	8.57038e-07	14	19	14
573	chr5	3253025	3253371	3253202	3.27	9.90832e-07	2819	870	148
574	chr5	3334776	3335334	3335141	3	9.77237e-07	1255	247	89
575	chr5	3396057	3396640	3396304	6.56	2.73527e-16	1	15	1
576	chr5	3478210	3478743	3478461	5.62	3.57273e-11	1341	3	3
577	chr5	3594576	3595420	3595225	4.54	1.00693e-08	4102	14	14
578	chr5	3783701	3784126	3783855	4.47	1.19674e-06	3339	14	14
579	chr5	3846871	3847213	3847026	4.06	1.59221e-06	3273	6	6
580	chr5	3888319	3888827	3888515	2.74	1.87932e-07	29	145	29
581	chr5	4156074	4156793	4156275	5.42	4.85289e-15	288	2	2
582	chr5	4430957	4431507	4431258	6.52	1.51705e-15	31	89	31
583	chr5	4473428	4473925	4473525	2.83	6.45654e-06	2434	2880	66
584	chr5	4735141	4735582	4735402	9.51	4.77529e-18	0	779	0
585	chr5	5077144	5077519	5077310	5.45	4.66659e-14	788	41	41
586	chr5	5297894	5298316	5298079	5.45	1.1749e-07	8	1079	8
587	chr5	5535101	5535596	5535363	5.13	3.96278e-08	7151	52	52
588	chr5	5963321	5963867	5963628	3.42	1.42889e-09	4027	34	34
589	chr5	6216584	6217092	6216827	9	1.87068e-18	28	109	28
590	chr5	6322590	6323177	6322939	4.82	1.28825e-10	2870	597	154
591	chr5	6409653	6410020	6409769	4.31	6.44169e-09	74	9	9
592	chr5	6767274	6767718	6767515	7.86	7.29458e-18	11816	3667	10
593	chr5	6811971	6812684	6812407	3.44	1.23595e-09	1195	719	147
594	chr5	7008259	7008669	7008430	4.94	9.35406e-06	1195	303	273
595	chr5	7064912	7065408	7065248	3.17	9.09913e-07	6270	1501	9
596	chr5	7377405	7377945	7377673	7.85	3.5156e-20	2056	620	1
597	chr5	7525136	7526081	7525831	4.81	3.1989e-11	4480	192	192
598	chr5	7678625	7679235	7678835	3.65	2.49459e-08	31	1493	31
599	chr5	7842633	7843180	7842915	6.57	1.39637e-14	714	26	26
600	chr5	7901035	7901414	7901223	5.2	3.67282e-06	9490	1429	257
601	chr5	8122049	8122420	8122176	8.11	3.58096e-15	9544	2055	175
602	chr5	8425274	8425739	8425501	3.93	1.79887e-07	74	955	74
603	chr5	8861090	8861574	8861339	6.45	4.68813e-13	1939	1153	109
604	chr5	8863050	8863533	8863279	4.99	9.95405e-11	0	603	0
605	chr5	9133056	9133506	9133334	7.56	4.76431e-14	2	25	2
606	chr5	9944769	9945164	9944988	3.93	1.59221e-06	25	3885	25
607	chr5	10296894	10297355	10297107	9.13	8.89201e-24	0	2031	0
608	chr5	10427668	10428280	10428173	3.3	3.77572e-06	4005	1668	147
609	chr5	11188241	11188630	11188532	4.32	3.20627e-08	3570	18	18
610	chr5	11794165	11794519	11794378	4.56	1.00693e-06	10195	115	115
611	chr5	15232900	15233395	15233208	3.41	1.77011e-06	7081	91	0
612	chr5	15843589	15843988	15843846	5.04	7.97995e-07	23	2654	23
613	chr5	16206899	16207422	16207196	5.27	1.37404e-10	5	395	5
614	chr5	16385085	16385547	16385324	5.45	3.94457e-06	1663	964	11
615	chr5	16388469	16388930	16388691	5.49	2.32274e-06	1699	7	0
616	chr5	16464778	16465227	16464987	7.1	5.39511e-15	2	27	2
617	chr5	16676387	16677441	16677192	5.85	6.82339e-20	2357	38	38
618	chr5	16776161	16776633	16776397	6.97	1.84927e-10	4940	10	10
619	chr5	16851816	16852212	16851958	3.8	1.72187e-06	6836	753	4
620	chr5	17272662	17273027	17272860	4.31	2.77332e-07	38	260	38
621	chr5	17374779	17375273	17374999	4.49	5.5335e-06	3580	83	83
622	chr5	17631587	17632174	17631967	2.66	4.43609e-07	2742	540	5
623	chr5	17828803	17829324	17829069	6.07	2.5293e-08	4	82	4
624	chr5	17913201	17913827	17913623	3.8	1.19399e-10	7989	626	153
625	chr5	18391915	18392411	18392148	6.12	1.90108e-06	1060	3630	173
626	chr5	18412945	18413439	18413199	4.31	2.80543e-06	3693	1655	148
627	chr5	18483847	18484450	18484093	5.25	3.89045e-10	94	51	51
628	chr5	18885596	18886079	18885825	3.89	7.16143e-07	3685	3908	89
629	chr5	19081911	19082494	19082010	2.79	3.39625e-07	1405	257	98
630	chr5	19115384	19115922	19115629	5.7	3.82825e-13	4294	539	112
631	chr5	19217731	19218298	19217983	3.46	7.63836e-08	811	137	97
632	chr5	19218651	19219103	19218892	3.45	6.83912e-06	569	22	22
633	chr5	19219163	19219767	19219496	6.05	1.59588e-18	30	563	1
634	chr5	19220684	19221184	19220976	6.33	4.77529e-13	13	46	13
635	chr5	19364831	19365336	19365101	8.62	2.67917e-15	6	977	6
636	chr5	19563458	19564033	19563744	4.34	1.27057e-08	14143	24	24
637	chr5	19569194	19569709	19569577	2.88	3.53997e-06	8310	75	63
638	chr5	19670071	19670513	19670308	4.44	2.75423e-08	55	3022	55
639	chr5	19822460	19822958	19822723	5.2	5.48277e-07	2	793	2
640	chr5	20252957	20253362	20253133	3.3	2.07491e-07	1178	1082	65
641	chr5	20775208	20775701	20775474	3.42	7.36207e-07	9926	1394	46
642	chr5	20819647	20820249	20819876	3.65	4.69894e-07	23	120	23
643	chr5	20864255	20864992	20864408	2.89	3.98107e-09	2107	749	13
644	chr5	20900012	20900506	20900248	5.68	1.03753e-07	254	11	11
645	chr5	20942807	20943684	20943037	3.31	2.01837e-10	2455	293	215
646	chr5	21103172	21103624	21103349	2.98	7.39605e-06	10	1069	10
647	chr5	21285617	21286356	21286102	5.28	3.2434e-06	11	255	11
648	chr5	21457731	21458197	21457930	3.8	2.75423e-06	3040	2498	71
649	chr5	21595600	21596223	21595906	4.02	8.95365e-07	35	3072	35
650	chr5	21611102	21611585	21611337	5.7	7.03072e-13	7	30	2
651	chr5	21751977	21752481	21752230	5.96	5.8479e-08	16	1985	16
652	chr5	21769649	21770106	21769873	5.07	5.5847e-13	22	614	0
653	chr5	21819335	21819727	21819485	3.05	6.91831e-06	44	577	44
654	chr5	21912757	21913496	21913206	4.23	5.40754e-12	2	3477	2
655	chr5	22115607	22116302	22116013	22.82	2.5293e-128	3	821	3
656	chr5	22136333	22136886	22136558	4.8	3.56451e-09	3	393	3
657	chr5	22150914	22151408	22151127	5.2	6.56145e-10	18	1048	18
658	chr5	22177519	22177951	22177724	4.83	3.47536e-06	0	127	0
659	chr5	22744571	22744905	22744809	3.48	9.50605e-06	2919	1247	127
660	chr5	22864934	22865494	22865240	4.44	2.20293e-09	2274	1342	1342
661	chr5	23047826	23048218	23048077	3.8	9.57194e-06	596	261	108
662	chr5	23059266	23059779	23059514	7.67	4.2658e-13	14	781	14
663	chr5	23086093	23086497	23086241	5.7	1.99067e-08	2157	323	109
664	chr5	23359282	23359845	23359549	8.98	3.4435e-25	2	3841	2
665	chr5	23406222	23406680	23406445	7.61	2.00909e-11	945	2	2
666	chr5	23507086	23507655	23507383	3.69	4.08319e-06	3972	1288	495
667	chr5	23685601	23686042	23685811	5.07	5.2723e-08	13	160	0
668	chr5	23700161	23700714	23700426	5.82	3.35738e-11	28	830	28
669	chr5	23898516	23898877	23898709	4.18	8.99498e-08	15	8	8
670	chr5	24088541	24089007	24088819	5.04	1.84927e-08	24	202	24
671	chr5	24287412	24287899	24287712	3.42	8.55067e-07	7057	351	207
672	chr5	24375867	24376226	24375977	3.3	3.10456e-06	67	391	67
673	chr5	24384166	24384766	24384501	4.23	1.49968e-06	4	182	4
674	chr5	24476625	24477140	24476927	7.99	3.23594e-36	16	1025	16
675	chr5	24781933	24782410	24782150	4.44	4.45656e-07	27	131	27
676	chr5	24886944	24887466	24887134	2.79	9.2045e-06	46	338	46
677	chr5	24908105	24908622	24908376	5.58	2.32274e-09	8	738	8
678	chr5	24973042	24973463	24973191	4.77	1.26183e-09	0	85	0
679	chr5	25158475	25158967	25158683	4.6	1.04232e-06	15	102	15
680	chr5	25336668	25337233	25336924	4.38	3.34965e-12	161	3571	33
681	chr5	25436777	25437369	25437043	4.75	1.90985e-15	50	447	50
682	chr5	25483487	25483962	25483714	5.77	1.55597e-12	43	560	43
683	chr5	25527916	25528477	25528201	4.66	1.68655e-09	60	2049	60
684	chr5	25700992	25701458	25701255	4.98	5.09331e-06	19	801	19
685	chr5	25721501	25721814	25721597	3.93	5.47016e-06	16674	24	24
686	chr5	25862771	25863269	25862868	3.42	8.77001e-09	6209	1048	233
687	chr5	26095608	26096078	26095887	4.06	1.55597e-08	41	64	41
688	chr5	26096394	26097119	26096662	3.76	7.94328e-14	210	839	2
689	chr5	26100330	26100862	26100590	7.58	1.61436e-20	134	10	10
690	chr5	26233687	26234129	26233936	7.48	5.49541e-18	20	595	20
691	chr5	26253068	26253583	26253305	5.63	3.22107e-07	417	3564	194
692	chr5	26498963	26499359	26499143	4.91	7.67361e-08	28	2845	13
693	chr5	26572037	26572773	26572308	6.5	2.95801e-25	1	33	1
694	chr5	26631101	26631547	26631294	5.58	1.84502e-08	8	68	8
695	chr5	26634376	26634749	26634471	3.04	9.05733e-06	2162	612	15
696	chr5	26901123	26901555	26901331	5.2	3.80189e-08	29	399	29
(B) List of PIF3-binding peaks from the 2nd replicate.
Peak ID	Chromosome	Start	End	Summit	Fold Enrichment	Pvalue	G-box Distance to Summit (bp)	PBE-box Distance to Summit (bp)	E-box Distance to Summit (bp)
1	chr1	47545	48727	47752	3.03	1.38676e-06	9801	798	2
2	chr1	50920	51686	51420	4.65	6.88652e-10	6979	1	1
3	chr1	75916	76429	76145	3.35	6.05341e-06	7200	57	57
4	chr1	91164	91620	91361	4.4	1.84502e-08	6770	1111	328
5	chr1	107334	107974	107676	5.69	2.51189e-18	173	4265	15
6	chr1	107992	108549	108278	13.18	2.84446e-44	2	4867	2
7	chr1	145965	146582	146209	3.91	6.98232e-08	182	397	123
8	chr1	172995	173818	173320	5.71	4.19759e-14	211	1503	29
9	chr1	210298	211261	210771	3.39	8.74984e-08	531	224	35
10	chr1	239565	240104	239857	4.39	4.0738e-09	47	381	12
11	chr1	254439	255443	255286	4.25	4.32514e-12	1818	617	617
12	chr1	262801	263260	263027	4.09	5.82103e-08	237	970	152
13	chr1	267779	268482	268249	4.78	6.88652e-21	6	4247	6
14	chr1	302360	303014	302750	4.75	2.13304e-16	114	161	39
15	chr1	324865	325474	325128	3.46	2.0893e-06	12463	2120	417
16	chr1	328776	329205	328950	3.88	1.68267e-06	16285	593	50
17	chr1	356681	357057	356914	4.51	8.51138e-09	0	634	0
18	chr1	426245	426925	426614	5.08	2.83792e-10	37	609	37
19	chr1	436490	437214	437037	6.07	3.62243e-16	2715	4	4
20	chr1	468623	469852	469291	4.62	1.1272e-17	3	998	3
21	chr1	485539	486043	485805	4.75	4.0738e-09	2747	42	17
22	chr1	528212	528681	528440	4.26	4.58142e-06	5819	285	284
23	chr1	552575	553083	552914	4.9	1.20226e-13	10479	5069	19
24	chr1	575405	576414	575618	7.44	8.47227e-34	36	0	0
25	chr1	583539	584458	583885	3.52	1.00231e-09	1439	1428	288
26	chr1	608342	608892	608660	4.2	3.05492e-07	10103	65	65
27	chr1	616477	617166	616876	5.22	1.05682e-25	1887	600	68
28	chr1	645377	645840	645702	2.68	6.19441e-07	6900	117	117
29	chr1	687185	687591	687431	4.26	6.95024e-07	11	1151	11
30	chr1	736703	737143	736973	4.26	8.24138e-09	7112	764	83
31	chr1	771291	771655	771452	5.89	1.67494e-10	1581	11	11
32	chr1	786410	786799	786648	6.07	8.45279e-09	769	557	22
33	chr1	867960	868477	868213	7.32	7.87046e-18	12118	3	3
34	chr1	898368	898891	898663	4.49	3.86367e-08	93	99	15
35	chr1	915592	916151	915689	2.45	2.89734e-06	2160	887	11
36	chr1	956351	957371	957057	14.8	1.08893e-75	13	405	2
37	chr1	978792	979182	979010	4.05	4.52898e-06	1553	1170	327
38	chr1	1074277	1074785	1074583	2.94	1.97697e-06	0	1363	0
39	chr1	1103123	1103613	1103349	8.74	4.30527e-18	14	627	14
40	chr1	1138774	1139158	1139007	5.33	9.72747e-06	2809	7	7
41	chr1	1170489	1171022	1170769	5.65	5.5335e-09	30	230	30
42	chr1	1174234	1174629	1174368	6.82	1.24165e-17	7	340	7
43	chr1	1199897	1200603	1200196	2.77	7.74462e-06	6193	540	43
44	chr1	1273956	1274432	1274176	6.39	1.91426e-12	7086	24	15
45	chr1	1301881	1302300	1302062	3.91	2.61818e-06	811	1076	168
46	chr1	1338342	1338822	1338580	7.46	1.55597e-15	8671	497	0
47	chr1	1347787	1348373	1348219	3.26	1.77011e-06	963	2150	197
48	chr1	1410494	1411014	1410756	4.06	7.49894e-09	2451	988	141
49	chr1	1425312	1426281	1425547	3.76	4.98884e-06	6874	2448	195
50	chr1	1436417	1437374	1436795	3.29	4.64515e-06	4685	4586	248
51	chr1	1486237	1486740	1486475	4.55	2.50035e-06	8458	1722	154
52	chr1	1548581	1549279	1548743	3.52	4.53942e-06	1568	3	3
53	chr1	1569296	1570106	1569493	3.47	9.31108e-13	49	585	49
54	chr1	1617181	1617451	1617326	4.37	2.5293e-07	12247	565	106
55	chr1	1677732	1678325	1677924	3.64	7.2277e-09	6441	1584	55
56	chr1	1729302	1729815	1729450	3.84	2.66686e-09	687	1241	90
57	chr1	1768571	1769198	1769032	2.79	3.06196e-06	2861	993	592
58	chr1	1812414	1812696	1812512	3.09	8.12831e-06	4098	122	15
59	chr1	1837591	1838522	1838211	4.21	3.41193e-07	260	258	30
60	chr1	1921959	1922436	1922179	4.86	1.88365e-08	13092	2793	152
61	chr1	1940257	1940712	1940449	3.23	1.58855e-06	903	164	96
62	chr1	1946584	1947105	1946868	4.5	2.63633e-11	6881	6	6
63	chr1	1964549	1964993	1964778	3.83	8.43335e-06	5206	85	66
64	chr1	1996307	1996849	1996591	5.61	1.1324e-06	4707	43	11
65	chr1	2014089	2014734	2014341	2.63	8.6896e-06	572	122	30
66	chr1	2046917	2047611	2047353	3.88	4.4157e-07	388	2400	108
67	chr1	2082915	2083378	2083193	3.83	5.37032e-07	91	2	2
68	chr1	2104223	2105434	2104942	6.9	1.5417e-18	7	2393	7
69	chr1	2141795	2142267	2142064	7.66	1.01625e-16	1224	13	1
70	chr1	2143647	2144124	2143880	3.43	1.36144e-06	587	163	163
71	chr1	2174859	2175297	2175080	6.93	1.28825e-12	0	474	0
72	chr1	2177369	2178257	2177664	3.18	5.30884e-07	2582	3041	13
73	chr1	2190854	2191370	2191156	4.48	3.40408e-08	3020	4	4
74	chr1	2214701	2215321	2215021	5.94	1.99986e-18	703	95	2
75	chr1	2220400	2220919	2220725	3.62	8.18465e-07	1747	2304	18
76	chr1	2282715	2283258	2282861	4.18	1.54882e-12	1595	1446	43
77	chr1	2335563	2336425	2335870	2.72	4.30527e-07	42	1540	42
78	chr1	2343679	2344424	2344277	3.4	1.33045e-09	3821	2008	212
79	chr1	2366124	2366749	2366344	3.62	2.18776e-10	1541	976	238
80	chr1	2374664	2375223	2374922	9.17	1.3366e-23	3	4	3
81	chr1	2408421	2408982	2408668	3.08	3.47536e-10	5850	938	92
82	chr1	2432019	2432488	2432269	4.68	5.66239e-06	550	740	1
83	chr1	2511443	2511746	2511580	4.8	1.65959e-07	2321	933	282
84	chr1	2583033	2583589	2583351	4.56	2.38781e-12	6173	1152	137
85	chr1	2712002	2712471	2712224	5.44	1.53815e-08	25	1156	25
86	chr1	2732036	2732515	2732305	3.93	6.68344e-07	263	1922	263
87	chr1	2753060	2753688	2753358	3.34	1.34276e-07	2592	249	91
88	chr1	2754565	2755395	2755157	7.63	1.51356e-22	793	0	0
89	chr1	2864371	2865086	2864843	4.41	3.34965e-09	3413	4	4
90	chr1	2894461	2895678	2894914	2.9	6.5013e-07	5773	1464	428
91	chr1	2954781	2955148	2954995	3.1	7.07946e-07	3011	3478	249
92	chr1	2982429	2982892	2982569	3.35	1.70216e-08	5632	13	13
93	chr1	2990312	2990782	2990520	7.58	9.05733e-15	382	19	19
94	chr1	2994175	2994612	2994384	3.54	7.46449e-06	2347	410	293
95	chr1	3019364	3019890	3019641	4.75	2.77332e-08	93	0	0
96	chr1	3041661	3042219	3041963	3.43	5.02343e-06	13987	355	223
97	chr1	3104300	3104949	3104557	2.8	5.59758e-08	9795	1214	192
98	chr1	3173320	3174066	3173566	5.87	6.10942e-11	64	1821	64
99	chr1	3200945	3201625	3201370	5.18	4.59198e-09	270	2036	270
100	chr1	3240015	3240743	3240397	3.57	8.29851e-09	3182	1706	125
101	chr1	3400573	3401181	3401025	2.47	6.29506e-06	144	2392	142
102	chr1	3442289	3442837	3442486	4.16	7.12853e-09	0	726	0
103	chr1	3446247	3446733	3446495	4.15	5.76766e-06	3632	433	33
104	chr1	3449781	3450222	3449968	3.94	1.8239e-06	159	1648	159
105	chr1	3484094	3485109	3484369	6.43	1.27938e-23	10	61	10
106	chr1	3545064	3545748	3545283	4.64	2.11836e-08	2754	161	87
107	chr1	3547795	3548284	3548027	5.44	6.08135e-06	10	258	10
108	chr1	3591801	3592356	3592069	3.09	1.5417e-06	19	98	19
109	chr1	3631821	3632360	3632094	4.79	2.29087e-07	3055	133	133
110	chr1	3636880	3637341	3637133	4.48	4.01791e-07	8094	593	593
111	chr1	3745025	3745583	3745241	3.65	6.69885e-10	301	88	67
112	chr1	3756983	3757581	3757236	3.68	9.14113e-13	11	2590	11
113	chr1	3766392	3766842	3766564	5.35	4.79733e-12	1680	791	76
114	chr1	3774369	3774865	3774597	5.54	7.21107e-10	9713	1655	537
115	chr1	3869211	3869974	3869727	3.29	7.12853e-06	2640	748	21
116	chr1	3989712	3990229	3990029	2.85	6.9024e-07	3503	1732	0
117	chr1	4044091	4044677	4044384	7.32	3.28852e-22	3	77	3
118	chr1	4077611	4077947	4077739	3.41	1.18577e-06	48	951	48
119	chr1	4082418	4082918	4082664	11.62	6.53131e-33	4872	15	15
120	chr1	4103168	4103823	4103326	4.05	1.69824e-08	6	1189	6
121	chr1	4132195	4132618	4132418	5.44	9.35406e-06	1	715	1
122	chr1	4137542	4138164	4137682	3.35	1.38357e-08	14	708	14
123	chr1	4206450	4206836	4206610	2.97	4.14e-07	2427	213	213
124	chr1	4229501	4230411	4230211	3.37	2.03704e-08	17	967	17
125	chr1	4230434	4230878	4230605	3.67	1.25314e-06	7	1361	7
126	chr1	4290157	4290794	4290363	3.73	4.57088e-07	1858	734	308
127	chr1	4348060	4348542	4348341	3.62	6.01174e-06	7988	115	115
128	chr1	4466734	4467102	4466926	3.81	3.3037e-06	1630	75	75
129	chr1	4488742	4489262	4488921	2.86	1.1508e-06	6184	7409	229
130	chr1	4523899	4524439	4524176	10.76	1.72584e-38	17	591	4
131	chr1	4526004	4526442	4526253	4.58	4.85289e-06	38	27	27
132	chr1	4537158	4537598	4537418	6.07	1.93642e-09	2857	657	405
133	chr1	4540564	4540994	4540738	6.5	5.5335e-17	458	1097	203
134	chr1	4541597	4542097	4541856	6.93	1.05925e-13	47	16	16
135	chr1	4577748	4578331	4578189	3.09	7.01455e-06	808	15	15
136	chr1	4585244	4585706	4585456	3.94	4.9204e-06	4	1144	4
137	chr1	4606572	4607308	4606852	5.12	2.36048e-11	21400	706	49
138	chr1	4635563	4635936	4635662	3.41	9.68278e-08	4045	154	42
139	chr1	4680014	4680513	4680316	3.51	6.05341e-06	1942	25	6
140	chr1	4713022	4713808	4713182	5.01	2.74789e-16	16	3727	16
141	chr1	4720143	4720582	4720271	3.09	1.19124e-07	876	237	70
142	chr1	4747374	4747733	4747500	2.98	1.20226e-06	7493	2282	5
143	chr1	4837869	4838387	4838145	4.08	1.40929e-08	2950	2064	195
144	chr1	4853601	4854126	4853846	3.49	9.31108e-06	789	3142	60
145	chr1	4857246	4857947	4857415	3.58	6.32412e-11	2624	422	27
146	chr1	4902884	4903403	4903167	3.92	6.74528e-07	47	1021	47
147	chr1	4906820	4907254	4907070	4.99	4.35512e-06	961	835	101
148	chr1	4958851	4959943	4959168	3.04	2.22331e-08	133	1031	133
149	chr1	4988852	4989290	4989056	6.84	4.57088e-13	1050	15	15
150	chr1	4997827	4998146	4998015	4.69	2.18776e-08	2	2220	2
151	chr1	5042112	5042768	5042476	3.44	4.21697e-10	8277	291	291
152	chr1	5126205	5126702	5126423	6.18	4.57088e-09	7	958	7
153	chr1	5195683	5196259	5195940	3.63	1.46893e-06	1303	14	14
154	chr1	5223726	5224359	5224088	4.16	7.39605e-09	98	34	34
155	chr1	5236596	5237248	5236775	4.47	6.42688e-10	793	165	86
156	chr1	5283933	5284492	5284410	3.76	1.27057e-07	2364	1099	64
157	chr1	5324941	5325657	5325209	2.79	8.16582e-07	9	390	9
158	chr1	5349540	5349931	5349692	3.52	1.03753e-08	9	29	9
159	chr1	5388033	5388824	5388206	3.86	1.38038e-17	2347	312	8
160	chr1	5390476	5391370	5391073	3.66	4.1115e-12	86	73	19
161	chr1	5439875	5440368	5440098	4.72	2.51768e-06	2097	1513	186
162	chr1	5442012	5443012	5442260	2.97	2.23357e-06	60	2036	27
163	chr1	5506765	5507137	5507015	3.67	7.74462e-08	2123	483	27
164	chr1	5515095	5515582	5515348	3.84	5.28445e-06	5722	247	36
165	chr1	5531831	5532281	5531996	5.08	4.50817e-10	1040	1962	128
166	chr1	5573690	5574378	5574141	4.61	4.06443e-08	108	571	108
167	chr1	5638825	5639545	5639063	4.87	7.74462e-09	11904	248	248
168	chr1	5687648	5688191	5687926	3.86	1.28529e-09	106	493	0
169	chr1	5765203	5766062	5765735	4.48	1.6788e-15	12	43	12
170	chr1	5890544	5891138	5890793	4.97	2.97852e-15	127	313	15
171	chr1	6016030	6016585	6016311	5.07	3.01995e-12	3239	214	60
172	chr1	6033420	6034546	6033979	4.48	2.85102e-07	4219	95	23
173	chr1	6039031	6039505	6039182	2.73	1.01625e-06	1205	270	42
174	chr1	6063892	6064432	6064071	3.81	7.56833e-07	9296	248	32
175	chr1	6102036	6102561	6102336	4.46	4.30527e-08	5825	1366	58
176	chr1	6103596	6104111	6103762	2.7	3.40408e-06	5095	95	15
177	chr1	6247437	6248480	6247977	2.87	4.60257e-06	5929	5163	48
178	chr1	6254941	6255438	6255127	2.56	4.76431e-08	13079	487	87
179	chr1	6269316	6269838	6269508	3.88	8.31764e-08	282	319	117
180	chr1	6330934	6331414	6331237	4.35	1.03276e-06	25	682	17
181	chr1	6333246	6333773	6333529	5	1.33968e-08	24	594	24
182	chr1	6341240	6342180	6341900	5.53	1.54525e-06	723	2054	101
183	chr1	6368954	6369482	6369259	3.56	7.34514e-06	50	658	50
184	chr1	6456944	6457452	6457213	6.61	1.38038e-11	58	12	12
185	chr1	6496974	6497394	6497222	4.8	2.07491e-08	159	1785	153
186	chr1	6515804	6516209	6516041	4.48	9.77237e-09	26	3141	26
187	chr1	6601557	6602415	6601804	3.95	8.3946e-08	13	135	13
188	chr1	6620693	6621329	6621083	4.59	3.25837e-14	145	3	3
189	chr1	6621713	6622229	6621965	6.52	1.72187e-12	64	600	64
190	chr1	6625596	6626200	6625862	3.54	5.16416e-09	987	3	3
191	chr1	6633505	6633955	6633721	5.44	1.59588e-07	1384	7	7
192	chr1	6634897	6635409	6635113	4.73	2.15774e-06	3	586	3
193	chr1	6644405	6645085	6644598	2.3	8.29851e-07	1048	952	182
194	chr1	6652792	6653382	6653176	4.09	1.90985e-10	49	671	49
195	chr1	6670318	6671060	6670468	3.16	4.15911e-06	452	502	256
196	chr1	6673423	6673901	6673674	6.07	2.76058e-06	1363	5	5
197	chr1	6677470	6678033	6677753	5.73	4.93174e-13	0	5	0
198	chr1	6754062	6754900	6754694	3.04	3.63915e-10	321	1276	151
199	chr1	6802550	6803323	6803034	3.24	3.77572e-09	119	658	64
200	chr1	6803864	6804422	6804137	3.39	5.33335e-07	979	440	93
201	chr1	6844725	6845302	6845055	5.34	5.02343e-13	32	36	19
202	chr1	6871594	6872126	6871832	7.57	7.17794e-23	1286	11	11
203	chr1	6883026	6883580	6883343	3.6	8.99498e-06	59	26	26
204	chr1	6914696	6915608	6915409	3.53	1.44877e-07	2048	217	43
205	chr1	6946726	6947260	6947016	4.52	2.93765e-11	237	132	119
206	chr1	6981203	6981794	6981459	6.74	1.18577e-16	3980	2173	18
207	chr1	7038962	7039763	7039355	3	8.14704e-06	25	1462	25
208	chr1	7072759	7073284	7073098	3.62	7.16143e-08	5470	5644	277
209	chr1	7086617	7087430	7087172	3.89	2.06063e-07	2842	69	20
210	chr1	7098326	7098955	7098536	2.91	9.977e-07	1383	1232	309
211	chr1	7105554	7106372	7106117	3.27	8.6896e-08	96	2568	96
212	chr1	7154289	7154791	7154559	3.59	5.17607e-09	13020	803	146
213	chr1	7160595	7161088	7160836	4.48	1.24165e-10	7279	4146	16
214	chr1	7184308	7184642	7184525	5.22	9.61612e-07	13396	1778	14
215	chr1	7220861	7221706	7221190	5.92	1.00462e-18	14498	23	23
216	chr1	7225284	7225776	7225616	3.2	2.13796e-07	10072	1643	21
217	chr1	7238926	7239499	7239319	3.28	9.03649e-07	15	1196	15
218	chr1	7242426	7242992	7242687	4.97	1.75792e-09	3383	1017	12
219	chr1	7261336	7261871	7261597	5.78	4.64515e-09	3	2034	3
220	chr1	7267096	7268174	7267433	3.5	8.74984e-10	60	196	60
221	chr1	7270203	7270984	7270550	3.44	4.2658e-18	11	125	11
222	chr1	7330489	7331151	7330868	3.59	2.14289e-12	325	1284	78
223	chr1	7340338	7340956	7340595	4.01	2.44343e-08	77	1899	77
224	chr1	7341404	7342485	7342211	3.64	7.53356e-06	1475	301	301
225	chr1	7366860	7367580	7367120	2.95	1.13501e-06	881	208	208
226	chr1	7368986	7369493	7369267	5.59	4.39542e-10	9	255	9
227	chr1	7396972	7397426	7397219	5.41	6.54636e-06	7665	1173	7
228	chr1	7411823	7412389	7412095	3.35	4.31519e-11	6926	790	103
229	chr1	7445032	7445527	7445431	2.77	7.44732e-06	18386	306	11
230	chr1	7465971	7466393	7466150	4.8	8.6896e-06	2328	965	158
231	chr1	7493873	7494442	7494160	5.99	7.67361e-18	385	5106	85
232	chr1	7570645	7571259	7570925	5.49	9.37562e-13	48	341	32
233	chr1	7639888	7640401	7640145	4.4	1.94089e-08	0	1432	0
234	chr1	7699964	7700477	7700273	3.57	4.30527e-08	6090	9	9
235	chr1	7731978	7732696	7732413	5.41	8.79023e-19	104	42	42
236	chr1	7782233	7782759	7782478	6.67	2.32809e-17	0	1848	0
237	chr1	7830052	7830600	7830369	3.64	2.62422e-07	0	410	0
238	chr1	7891585	7892200	7891991	3.73	5.32108e-07	213	247	213
239	chr1	7893924	7894679	7894423	3.44	4.01791e-06	2214	36	36
240	chr1	7899282	7900238	7900023	2.73	9.2045e-08	2	2317	2
241	chr1	7911618	7912187	7911857	3.81	1.32739e-07	5066	208	148
242	chr1	7974688	7975654	7975389	3.44	4.19759e-08	574	33	27
243	chr1	7990949	7991744	7991333	3.47	1.98153e-10	179	1174	179
244	chr1	8060482	8061075	8060684	6.95	5.12861e-23	2047	0	0
245	chr1	8109837	8110366	8110189	3.18	4.80839e-08	523	542	7
246	chr1	8147795	8148765	8148017	3.14	7.56833e-21	585	233	233
247	chr1	8150673	8151324	8151040	3.23	2.35505e-08	1140	2188	213
248	chr1	8153386	8154022	8153765	3.7	5.3827e-09	29	1490	29
249	chr1	8191795	8192363	8192022	3.13	2.62422e-06	3544	3	3
250	chr1	8215062	8215547	8215279	3.33	1.42889e-08	4537	3479	69
251	chr1	8305181	8305687	8305376	3.72	5.30884e-08	1611	2059	171
252	chr1	8326223	8326849	8326614	3.13	3.38065e-07	5912	208	92
253	chr1	8336273	8336915	8336575	6.91	2.2751e-20	4044	1124	142
254	chr1	8351582	8352162	8351968	3.29	3.06196e-06	595	2426	172
255	chr1	8384752	8385365	8385072	9.26	6.15177e-37	130	96	96
256	chr1	8430504	8431150	8430954	4.41	1.52405e-06	778	68	68
257	chr1	8495528	8495946	8495674	4.35	3.74111e-07	24	165	12
258	chr1	8533199	8533573	8533363	3.62	8.18465e-06	251	431	27
259	chr1	8539998	8540456	8540178	4.31	6.54636e-06	1726	1493	86
260	chr1	8558815	8559349	8559087	4.3	5.40754e-10	55	435	4
261	chr1	8719245	8719720	8719412	3.35	3.43558e-06	48	917	48
262	chr1	8727003	8727456	8727229	4.86	5.39511e-06	7764	17	14
263	chr1	8754792	8755592	8755358	4.57	1.2331e-10	2168	1882	2
264	chr1	8842002	8842646	8842415	4.21	7.01455e-07	2536	8	8
265	chr1	8860403	8861207	8860855	2.91	7.32825e-12	254	1847	52
266	chr1	8863485	8864014	8863737	6.2	2.64241e-12	3136	3146	524
267	chr1	8911271	8911855	8911493	2.93	7.7983e-08	7850	1311	116
268	chr1	8975548	8976091	8975808	3.43	6.85488e-06	474	373	18
269	chr1	8976150	8976729	8976444	5.19	4.68813e-13	1110	258	258
270	chr1	8978077	8978710	8978310	4.11	1.8578e-08	2976	12	12
271	chr1	8990186	8990909	8990461	3.42	2.86418e-07	432	1213	40
272	chr1	9115175	9115595	9115361	3.62	4.09261e-06	3879	1237	96
273	chr1	9134487	9134862	9134772	2.77	7.09578e-06	3660	1576	262
274	chr1	9189874	9190494	9190067	3.41	1.28825e-06	1788	195	77
275	chr1	9256659	9258037	9257189	3.54	2.16272e-10	3699	19	19
276	chr1	9320799	9321411	9321235	2.84	7.09578e-07	8742	508	103
277	chr1	9325771	9326710	9326007	5.94	5.83445e-14	12327	42	42
278	chr1	9330283	9330712	9330541	7.54	1.46218e-19	7793	681	340
279	chr1	9345061	9345799	9345287	3.73	8.45279e-06	403	29	29
280	chr1	9405252	9405813	9405494	3.53	1.99986e-07	1194	784	149
281	chr1	9426296	9426797	9426531	4.27	1.39959e-06	883	1108	31
282	chr1	9713428	9713841	9713627	3.94	6.57658e-07	1221	147	24
283	chr1	9732243	9732978	9732499	3.16	1.29122e-06	62	449	62
284	chr1	9741813	9742619	9742355	3.2	1.8578e-07	7617	1188	58
285	chr1	9810299	9810909	9810638	5.16	8.99498e-14	32157	959	48
286	chr1	9864167	9864882	9864478	2.57	5.00035e-06	18354	22	22
287	chr1	9947245	9947797	9947680	3.2	3.98107e-09	2492	840	287
288	chr1	9963394	9963870	9963619	4.33	5.52077e-07	5580	838	616
289	chr1	10013907	10014443	10014194	6.61	3.60579e-16	992	60	60
290	chr1	10044573	10045130	10044672	2.78	1.69434e-08	1074	1519	51
291	chr1	10046144	10046985	10046723	3.96	7.97995e-09	3125	365	365
292	chr1	10077863	10078555	10078121	4.2	5.55904e-13	472	3709	108
293	chr1	10095434	10095892	10095653	3.55	6.35331e-06	461	39	39
294	chr1	10143504	10144005	10143763	6.51	2.47172e-10	1098	2237	61
295	chr1	10174129	10174733	10174337	3.69	5.47016e-10	1618	1191	422
296	chr1	10236621	10237259	10236902	3.71	3.65595e-06	566	324	123
297	chr1	10242805	10243309	10243058	5.9	1.90546e-12	1175	42	42
298	chr1	10260777	10261555	10261056	4.58	1.04713e-19	271	1431	183
299	chr1	10289069	10289915	10289674	3.78	1.04954e-08	1	2301	1
300	chr1	10328830	10329367	10329161	4.09	5.94292e-07	24814	1284	89
301	chr1	10353748	10354407	10354029	3.51	3.69828e-10	46	428	24
302	chr1	10364901	10365410	10365185	4.1	1.76198e-07	30	1131	30
303	chr1	10504633	10505143	10504903	5.92	5.91562e-11	555	1908	18
304	chr1	10517425	10517929	10517723	4.25	3.68129e-10	7	65	7
305	chr1	10518542	10519005	10518800	10.29	1.11686e-45	12	45	12
306	chr1	10584300	10585066	10584581	3.02	4.37522e-06	222	96	5
307	chr1	10626576	10627051	10626797	4.14	5.78096e-06	5507	112	70
308	chr1	10684763	10685192	10684946	5.12	1.30617e-06	6902	52	52
309	chr1	10809531	10810200	10809748	2.82	3.12608e-06	173	785	63
310	chr1	10850437	10851017	10850835	4.05	4.37522e-10	902	230	40
311	chr1	10851766	10852516	10851985	4.57	8.91251e-10	2052	915	75
312	chr1	10887225	10887772	10887599	3.01	1.46893e-06	214	1	1
313	chr1	10954305	10954730	10954525	7.75	1.72584e-23	537	19	19
314	chr1	11018506	11018930	11018742	4.26	1.49624e-08	4587	341	175
315	chr1	11165539	11166048	11165755	3.98	7.56833e-07	1322	1529	35
316	chr1	11231007	11231535	11231302	6.18	2.42103e-13	168	1729	168
317	chr1	11232128	11232641	11232410	3.57	7.65597e-06	1276	2837	196
318	chr1	11249137	11249793	11249533	4.92	4.50817e-16	4	1103	4
319	chr1	11360939	11361247	11361151	4.16	1.48594e-07	7187	73	73
320	chr1	11390113	11390522	11390271	3.64	7.09578e-06	1768	2623	18
321	chr1	11411949	11412475	11412130	5.02	6.98232e-16	9589	6956	199
322	chr1	11464643	11465235	11464984	4.54	7.44732e-07	2109	440	311
323	chr1	11470073	11470819	11470391	2.63	1.31826e-07	2468	1021	352
324	chr1	11473035	11473471	11473246	5.12	4.1783e-06	95	10	10
325	chr1	11485098	11485526	11485306	4.49	2.98538e-09	1607	4777	317
326	chr1	11531133	11532295	11532097	3.63	2.07014e-06	66	1799	66
327	chr1	11547552	11548004	11547812	3.62	1.26765e-06	2225	7838	294
328	chr1	11565290	11565787	11565527	5.33	9.12011e-12	8981	1153	114
329	chr1	11589992	11590346	11590148	3.52	5.67545e-06	8473	6296	473
330	chr1	11595627	11596093	11595918	4.37	2.31739e-08	2703	637	534
331	chr1	11596834	11597412	11597181	4.05	1.07647e-11	1440	535	53
332	chr1	11651205	11651999	11651449	4.42	9.81748e-08	1312	7	7
333	chr1	11662586	11663057	11662865	4.62	1.37404e-06	7769	1417	8
334	chr1	11691229	11691777	11691443	2.52	1.2218e-06	2283	253	64
335	chr1	11907133	11907910	11907362	4.93	2.77332e-08	12079	982	105
336	chr1	11916120	11916519	11916329	4.48	1.07895e-10	3112	1580	119
337	chr1	11927567	11928281	11927900	3.17	4.96592e-06	2436	12	12
338	chr1	11934598	11935064	11934824	5.7	2.53513e-14	9360	1853	328
339	chr1	11966209	11966776	11966555	2.95	3.43558e-06	12031	570	2
340	chr1	11978434	11978995	11978703	3.4	4.90908e-06	39	672	39
341	chr1	12054647	12055690	12054937	7.34	1.19124e-22	17	67	17
342	chr1	12134945	12135345	12135176	5.21	1.72982e-06	3526	1618	136
343	chr1	12138445	12138938	12138685	7.78	2.38781e-13	17	929	17
344	chr1	12177473	12178273	12178056	3.81	1.57398e-06	189	383	69
345	chr1	12181836	12182337	12182092	3.84	1.26183e-07	1234	1410	232
346	chr1	12420239	12421436	12421142	3.64	8.29851e-09	6815	250	14
347	chr1	12745458	12745973	12745664	3.3	6.98232e-07	1235	926	82
348	chr1	13079271	13079761	13079529	5.13	1.3366e-07	4	1044	4
349	chr1	13116576	13117331	13117093	4.02	6.68344e-10	198	392	20
350	chr1	13141406	13141929	13141742	3.01	1.21339e-07	616	270	14
351	chr1	13350528	13351044	13350772	5.01	2.09411e-15	7910	4	4
352	chr1	14307400	14307793	14307521	3.46	4.57088e-07	1440	0	0
353	chr1	15138678	15139072	15138899	4.37	4.75335e-07	40670	1045	30
354	chr1	15880252	15880753	15880400	3.86	3.41979e-08	31	2343	31
355	chr1	15979054	15979578	15979381	3.3	3.49945e-08	9924	1540	48
356	chr1	16467679	16468267	16468009	5	2.24388e-07	14	1114	14
357	chr1	16764485	16764931	16764709	4.26	7.85236e-07	8675	651	244
358	chr1	16896900	16897333	16897018	3.81	1.37721e-10	5845	360	360
359	chr1	17060882	17061265	17061092	3.98	5.42001e-06	16745	1159	90
360	chr1	17062268	17062773	17062649	2.6	1.79473e-06	15763	77	77
361	chr1	17179179	17179634	17179407	4.37	2.44343e-07	86	1660	86
362	chr1	17192007	17193183	17192736	3.87	1.01859e-11	247	166	166
363	chr1	17235129	17235665	17235314	3.63	2.44343e-08	89	3414	89
364	chr1	17253474	17253917	17253740	6.67	1.11429e-13	16	971	16
365	chr1	17287142	17287664	17287447	3.31	8.99498e-07	8012	1815	48
366	chr1	17288129	17288599	17288336	6.07	4.83059e-10	7123	926	120
367	chr1	17326538	17327053	17326634	3.2	6.85488e-06	13674	4941	78
368	chr1	17334853	17335282	17335086	4.47	2.26464e-06	5222	99	41
369	chr1	17342677	17343330	17343022	3.85	1.53815e-12	2709	61	61
370	chr1	17375807	17376353	17376218	5.09	6.68344e-10	0	2706	0
371	chr1	17420686	17421137	17420925	3.24	2.36592e-06	8491	376	352
372	chr1	17451490	17451997	17451774	5.12	5.79429e-08	243	48	48
373	chr1	17627744	17628511	17627971	2.86	7.07946e-06	5211	282	173
374	chr1	17702449	17702886	17702695	4.59	9.4189e-08	38	18	18
375	chr1	17848377	17848960	17848616	3.16	1.09396e-08	1789	17	17
376	chr1	17862478	17862942	17862691	4.58	4.80839e-09	920	94	76
377	chr1	17892274	17892947	17892746	3.18	5.14044e-06	790	1344	83
378	chr1	17963766	17964258	17964025	4.09	1.11686e-08	3615	691	68
379	chr1	18061334	18061775	18061557	4.7	2.72898e-08	84	4656	84
380	chr1	18117356	18117750	18117526	4	9.09913e-07	2993	827	400
381	chr1	18121388	18121984	18121875	3.38	5.02343e-10	504	959	91
382	chr1	18123480	18123869	18123651	3.09	7.53356e-08	52	812	26
383	chr1	18138511	18139062	18138743	3.35	1.46555e-07	87	1541	68
384	chr1	18184244	18184685	18184422	3.94	9.86279e-06	17939	1788	362
385	chr1	18197827	18198271	18198007	3.97	3.2961e-08	4354	320	7
386	chr1	18359912	18360565	18360271	2.8	3.11172e-07	3398	1588	262
387	chr1	18366572	18367053	18366770	4.86	6.16595e-09	2081	377	238
388	chr1	18428928	18429389	18429175	3.2	5.76766e-06	937	1596	5
389	chr1	18514462	18514846	18514600	3.18	9.22571e-06	2574	4271	71
390	chr1	18690590	18691214	18690835	7.46	1.65959e-23	26	3219	26
391	chr1	18718458	18719054	18718801	4.05	4.75335e-10	8905	411	9
392	chr1	18728070	18728793	18728298	2.73	4.38531e-08	2187	301	102
393	chr1	18754014	18754358	18754176	5.85	2.33346e-13	2924	20	20
394	chr1	18755640	18756116	18755890	5.28	4.38531e-08	1210	1332	4
395	chr1	18935350	18935688	18935443	3.52	3.39625e-07	7169	286	98
396	chr1	18953573	18953994	18953789	2.73	7.90679e-06	550	1372	550
397	chr1	19104625	19105197	19104918	3.82	1.25603e-07	660	2939	228
398	chr1	19212080	19212482	19212314	4.3	6.06736e-06	8235	35	35
399	chr1	19223857	19224282	19224078	4.37	1.31826e-07	13246	528	96
400	chr1	19249453	19249864	19249706	4.26	2.00447e-06	12377	81	81
401	chr1	19266401	19266883	19266680	2.88	1.13763e-06	3327	1428	179
402	chr1	19516242	19516695	19516491	4.16	7.37904e-07	1457	922	364
403	chr1	19635027	19635378	19635176	5.91	5.94292e-11	5123	11	11
404	chr1	19685788	19686311	19686198	2.4	4.60257e-06	2196	2083	226
405	chr1	19709396	19710097	19709654	2.99	1.05682e-06	4489	2413	111
406	chr1	19761254	19761726	19761492	4.68	6.09537e-06	3176	3076	47
407	chr1	19776997	19777444	19777252	3.24	7.62079e-06	5240	211	136
408	chr1	19825060	19825845	19825587	6.36	4.12098e-39	23	631	23
409	chr1	19831160	19831642	19831369	5.86	7.60326e-13	642	2	2
410	chr1	19851163	19851656	19851470	2.54	4.46684e-06	219	588	219
411	chr1	19891042	19891540	19891269	3.65	2.78612e-08	2315	102	102
412	chr1	19901117	19901674	19901304	3.32	9.01571e-10	3256	63	34
413	chr1	19981150	19981624	19981423	4.21	1.74985e-08	728	820	0
414	chr1	20013692	20014181	20013940	4.76	9.7051e-07	16190	5060	324
415	chr1	20060447	20060939	20060756	3.62	8.10961e-09	2561	10	10
416	chr1	20068401	20068739	20068540	5.54	1.2735e-14	17	4199	17
417	chr1	20098945	20099292	20099098	4.31	1.38995e-06	99	285	99
418	chr1	20154364	20154963	20154815	3.51	5.19996e-09	902	700	113
419	chr1	20170831	20171693	20171073	3.36	9.52796e-07	793	528	170
420	chr1	20203717	20204965	20204695	4.34	6.36796e-12	356	1534	74
421	chr1	20239468	20240047	20239776	7.14	3.04789e-25	17	3997	17
422	chr1	20430530	20431148	20430888	3.39	5.78096e-08	15066	48	48
423	chr1	20433839	20434324	20434073	3.52	6.30957e-08	11881	1583	140
424	chr1	20460311	20460721	20460576	4.16	2.61216e-07	714	1356	231
425	chr1	20472720	20473227	20473062	3.2	1.25314e-06	1537	707	105
426	chr1	20513101	20513697	20513452	4.13	1.24451e-09	7424	1724	796
427	chr1	20523171	20523628	20523357	5.01	2.02302e-08	33	1652	33
428	chr1	20523811	20524216	20524000	5.26	7.07946e-06	605	2295	53
429	chr1	20599302	20599768	20599584	8.21	2.80543e-22	1826	699	142
430	chr1	20666176	20667049	20666405	3.24	4.03645e-08	3589	4340	154
431	chr1	20706726	20707163	20707001	4.13	8.99498e-07	3469	92	42
432	chr1	20742702	20743492	20743203	3.38	4.01791e-06	2844	2776	38
433	chr1	20745068	20745615	20745360	4.34	5.09331e-07	687	619	15
434	chr1	20793323	20794590	20793579	3.67	1.96789e-06	4420	494	137
435	chr1	20813725	20814141	20813961	4.26	5.52077e-06	9	2074	9
436	chr1	20860273	20860670	20860424	3.26	3.25087e-06	3735	813	157
437	chr1	20892795	20893488	20893244	4.1	1.21339e-09	4738	1613	89
438	chr1	20899918	20900334	20900104	3.62	2.99226e-06	2117	980	98
439	chr1	20949736	20950163	20949976	4	8.89201e-07	6777	19	11
440	chr1	20969777	20970562	20970388	3.53	2.88403e-11	1871	3969	70
441	chr1	21000603	21001137	21000850	4.44	9.22571e-09	255	13	13
442	chr1	21016072	21016478	21016309	3.23	3.70681e-06	1246	1449	18
443	chr1	21028307	21028664	21028530	3.04	2.98538e-06	35	125	19
444	chr1	21030163	21031087	21030804	4.64	2.44343e-17	72	442	22
445	chr1	21092598	21093058	21092854	4.11	5.79429e-06	9	846	9
446	chr1	21198442	21198887	21198630	4.03	4.65586e-07	1288	435	18
447	chr1	21204571	21205680	21205394	5.17	1.84927e-08	12	4285	12
448	chr1	21206824	21207291	21207043	4.16	3.48337e-07	24	5934	24
449	chr1	21367204	21367627	21367354	3.41	1.50661e-06	5276	1626	1021
450	chr1	21501562	21502145	21501833	3.88	7.51623e-06	7594	3895	49
451	chr1	21502676	21503279	21502821	3.35	3.35738e-06	8582	2907	177
452	chr1	21581073	21581672	21581418	4.05	9.81748e-11	1527	224	224
453	chr1	21976316	21976803	21976518	3.94	1.70216e-08	5266	242	128
454	chr1	22010844	22011437	22011011	3.38	8.35603e-06	20599	1282	340
455	chr1	22057103	22057598	22057364	4.92	7.99834e-07	7	268	7
456	chr1	22091595	22092099	22091939	2.88	1.00231e-06	10661	347	4
457	chr1	22097853	22098372	22098088	4.22	3.68978e-09	4512	856	80
458	chr1	22099724	22100262	22100007	8.03	2.97852e-23	2593	0	0
459	chr1	22127480	22127865	22127687	4.7	1.33352e-06	2501	6	6
460	chr1	22184461	22184999	22184760	5.97	1.96336e-16	57	2256	57
461	chr1	22197882	22198471	22198169	3.99	2.99226e-13	21	1758	21
462	chr1	22231425	22231814	22231615	3.93	1.26474e-06	84	1287	37
463	chr1	22534956	22535512	22535281	3.33	3.57273e-08	7848	208	161
464	chr1	22748998	22749473	22749212	4.9	1.21619e-06	11181	874	313
465	chr1	22821532	22822075	22821763	3.63	4.40555e-06	1611	49	19
466	chr1	22842603	22843109	22842756	2.96	1.03992e-06	4805	89	89
467	chr1	22877373	22877697	22877504	4.05	1.74181e-07	16	1523	16
468	chr1	23072653	23073279	23072949	3.59	2.4322e-09	12	2607	12
469	chr1	23110966	23111398	23111158	6.1	2.66073e-08	5898	0	0
470	chr1	23126407	23126904	23126604	6.07	1.52405e-20	45	668	18
471	chr1	23170669	23171393	23170935	4.57	8.27942e-07	1440	420	208
472	chr1	23395181	23395762	23395517	6.71	6.39735e-21	37	1039	37
473	chr1	23612765	23613279	23612999	5.6	9.93116e-08	77	46	0
474	chr1	23631405	23631841	23631630	5.22	7.55092e-06	26	1922	26
475	chr1	23787127	23787506	23787334	4.26	3.48337e-06	15	541	6
476	chr1	23816481	23816970	23816693	3.51	4.85289e-06	1399	1210	1164
477	chr1	23826643	23827283	23827088	4.3	3.57273e-11	3080	642	242
478	chr1	23890840	23891397	23891186	3.57	8.87156e-08	4914	672	132
479	chr1	23895378	23896056	23895589	3.78	7.26106e-12	511	324	72
480	chr1	23902690	23903276	23902951	4.53	3.37287e-07	9	33	9
481	chr1	23908819	23909320	23909052	6.21	4.30527e-08	3012	547	1
482	chr1	23934679	23935271	23935127	3.2	3.25837e-07	1845	187	101
483	chr1	24021819	24022236	24022065	3.27	2.25424e-06	5563	418	418
484	chr1	24043303	24043853	24043577	3.64	1.91426e-10	143	976	143
485	chr1	24062174	24062778	24062536	4.05	6.44169e-11	1806	7	7
486	chr1	24135638	24136289	24135955	3.41	1.67109e-12	3402	378	205
487	chr1	24139145	24139634	24139420	5.82	7.14496e-07	58	5	5
488	chr1	24151729	24152241	24151928	3.62	1.80302e-06	5533	210	96
489	chr1	24421141	24421621	24421378	4.91	2.53513e-06	5778	44	44
490	chr1	24441578	24442071	24441803	5.36	1.09396e-09	598	2165	21
491	chr1	24484685	24485559	24484922	4.46	2.98538e-07	158	761	112
492	chr1	24631233	24631645	24631370	7.24	1.61808e-16	16501	14	14
493	chr1	24633831	24634904	24634686	3.75	6.56145e-12	13502	2	2
494	chr1	24641001	24641570	24641099	3.2	8.8308e-09	7089	1863	230
495	chr1	24650023	24650518	24650232	4.72	2.01837e-09	2039	128	128
496	chr1	24729811	24730392	24729963	3.94	1.6293e-13	18710	3720	45
497	chr1	24812270	24813033	24812763	6.18	3.79315e-18	27	1064	27
498	chr1	24831066	24831537	24831310	3.52	9.35406e-06	0	1988	0
499	chr1	24884700	24885426	24885243	2.43	9.1622e-06	590	760	138
500	chr1	24891473	24891899	24891604	3	7.58578e-07	139	10	10
501	chr1	24957249	24957719	24957441	4.16	2.06538e-09	13	5292	13
502	chr1	25006922	25007482	25007291	3.53	2.91743e-08	3644	4305	367
503	chr1	25016658	25017405	25017175	4.52	3.76704e-07	3849	139	139
504	chr1	25029806	25030243	25029987	6.29	3.64754e-14	386	14	14
505	chr1	25040099	25041099	25040850	3.93	3.11889e-11	172	394	0
506	chr1	25049850	25050407	25050125	3.65	2.25424e-07	617	1408	209
507	chr1	25055986	25056555	25056123	3.98	5.26017e-07	1498	336	160
508	chr1	25174629	25175218	25174936	5.79	2.15774e-14	2415	355	355
509	chr1	25177988	25178535	25178283	8.18	2.89068e-22	927	1	1
510	chr1	25265521	25266026	25265802	3.1	2.8774e-06	8177	1927	212
511	chr1	25334923	25335349	25335163	5.82	9.24698e-10	27	325	27
512	chr1	25396872	25397463	25397072	3.62	2.79254e-06	2350	322	99
513	chr1	25417443	25418162	25417716	3.08	7.26106e-08	123	1576	53
514	chr1	25425198	25425726	25425453	6.07	4.80839e-14	1610	2570	71
515	chr1	25496490	25497055	25496735	6.55	9.72747e-21	23	1	1
516	chr1	25530997	25531311	25531098	4.58	4.84172e-06	6423	43	43
517	chr1	25558059	25558536	25558335	5.12	2.24388e-10	777	581	31
518	chr1	25558843	25559323	25559064	4.37	1.77828e-06	48	61	48
519	chr1	25691130	25691617	25691330	4.23	7.74462e-07	0	37	0
520	chr1	25728048	25728406	25728253	5.97	1.44212e-08	1327	1318	87
521	chr1	25730506	25731117	25730830	4.67	2.53513e-15	12	115	12
522	chr1	25732125	25732579	25732351	4.9	8.72971e-10	151	856	151
523	chr1	25740840	25741355	25741093	6.75	5.34564e-21	5	421	5
524	chr1	25741374	25741740	25741496	4.23	2.55859e-06	368	824	41
525	chr1	25752555	25753113	25752834	5.94	9.90832e-17	11706	83	83
526	chr1	25765130	25765777	25765337	3.36	1.60694e-07	75	702	75
527	chr1	25775382	25775895	25775696	3.52	5.03501e-08	21	733	11
528	chr1	25781026	25781609	25781322	8.61	1.29718e-26	32	412	32
529	chr1	25781758	25782331	25782055	4.61	2.02302e-12	765	837	347
530	chr1	25878897	25879291	25879078	4.9	4.75335e-07	7618	4	4
531	chr1	25940784	25941860	25941539	3.55	8.91251e-10	2	2197	2
532	chr1	25951622	25952349	25952112	6.71	4.27563e-14	41	15	15
533	chr1	26029060	26029359	26029196	3.23	5.90201e-06	854	204	204
534	chr1	26038340	26038751	26038501	4.05	6.88652e-06	11	27	11
535	chr1	26042931	26043459	26043186	4.36	2.50035e-09	4669	23	23
536	chr1	26052897	26053382	26053129	5.77	1.79887e-09	40	4	4
537	chr1	26069757	26070888	26070243	3.01	1.97242e-07	4361	2078	11
538	chr1	26101512	26101909	26101688	3.62	7.87046e-06	7050	1695	5
539	chr1	26112932	26113344	26113157	3.43	3.72392e-08	101	777	89
540	chr1	26119417	26119911	26119628	5.29	2.03704e-14	1530	476	476
541	chr1	26153438	26154167	26153954	3.11	5.61048e-10	6103	2669	0
542	chr1	26164265	26164847	26164438	3.67	1.71002e-09	12	5	5
543	chr1	26181649	26182118	26181887	4.69	3.03389e-08	904	456	69
544	chr1	26209578	26210026	26209743	4.34	9.90832e-07	3991	1002	502
545	chr1	26213490	26213946	26213687	8.63	5.67545e-17	47	285	47
546	chr1	26230546	26231037	26230875	3.21	1.26765e-06	3395	4096	14
547	chr1	26235609	26236119	26235866	4.24	2.14289e-06	1591	890	95
548	chr1	26240564	26241134	26240877	4.23	6.82339e-10	3584	29	29
549	chr1	26253240	26253805	26253645	4.26	8.22243e-07	7368	385	134
550	chr1	26260624	26261193	26261005	3.7	1.10408e-07	14728	221	101
551	chr1	26276014	26276544	26276270	4.04	1.29718e-07	59	1322	59
552	chr1	26292744	26293167	26292937	3.31	6.20869e-06	5625	1596	73
553	chr1	26458246	26458881	26458689	4.26	8.95365e-12	5060	210	147
554	chr1	26512923	26513736	26513076	3.17	1.46555e-06	2765	47	47
555	chr1	26563933	26564962	26564190	3.11	3.64754e-08	1789	147	135
556	chr1	26637404	26638016	26637751	4.45	1.34276e-06	97	158	97
557	chr1	26683823	26684223	26684054	5.86	2.36048e-11	61	10	1
558	chr1	26684833	26685514	26685042	4.37	1.62555e-06	1049	288	80
559	chr1	26739512	26739850	26739734	4.9	2.76058e-06	4	2	2
560	chr1	26745004	26745660	26745244	4.34	1.72584e-06	375	1001	41
561	chr1	26752265	26752710	26752503	4.37	7.24436e-07	141	152	2
562	chr1	26817300	26817768	26817567	3.79	7.01455e-06	23	81	23
563	chr1	26887336	26887856	26887584	3.87	1.68655e-06	20	5	5
564	chr1	26937789	26938472	26938088	5.77	3.06902e-22	57	318	57
565	chr1	27017796	27018197	27018028	4.19	4.68813e-06	3228	275	275
566	chr1	27091542	27091989	27091797	4.56	2.29087e-06	1128	0	0
567	chr1	27108353	27108943	27108688	3.94	1.95884e-06	1748	893	8
568	chr1	27141784	27142161	27141922	3.73	2.85759e-07	173	86	66
569	chr1	27249657	27250636	27250378	2.85	5.30884e-06	15431	7339	45
570	chr1	27274172	27274686	27274459	3.83	2.02768e-10	2576	492	54
571	chr1	27276697	27277326	27277050	5.75	2.36048e-15	10	530	10
572	chr1	27282672	27283145	27282952	10.98	1.41579e-37	1	796	1
573	chr1	27283927	27284447	27284132	2.56	1.01158e-06	1181	361	75
574	chr1	27349104	27349538	27349316	4.9	3.58096e-06	20	2660	20
575	chr1	27363538	27364180	27363689	4.04	7.09578e-09	14393	2845	25
576	chr1	27439991	27440466	27440194	5.46	8.43335e-14	9512	325	325
577	chr1	27462238	27463090	27462582	3.55	2.12814e-06	31	694	31
578	chr1	27473373	27473827	27473656	4.44	1.07647e-08	5289	2437	23
579	chr1	27497838	27498445	27498131	4.84	2.89068e-13	9	68	9
580	chr1	27509390	27509833	27509638	4.58	2.13304e-06	3712	166	42
581	chr1	27572007	27572619	27572326	3.71	2.89734e-06	12018	2381	206
582	chr1	27595388	27595778	27595597	3.84	2.40991e-06	466	144	94
583	chr1	27627749	27628241	27628001	5.66	2.0797e-08	12	307	12
584	chr1	27638221	27638819	27638576	3.5	2.97167e-08	2026	1991	16
585	chr1	27665281	27665987	27665556	3.48	1.2106e-06	204	48	48
586	chr1	27685615	27686132	27685847	3.41	1.61065e-07	90	668	90
587	chr1	27690210	27690984	27690821	2.73	5.86138e-07	4879	1590	84
588	chr1	27698909	27699355	27699114	5.03	7.56833e-07	21	2777	21
589	chr1	27699538	27700131	27699829	7.03	5.40754e-21	6	3492	6
590	chr1	27754499	27754852	27754741	3.3	9.90832e-06	6532	1411	328
591	chr1	27761018	27761580	27761293	7.54	6.10942e-21	15	1332	15
592	chr1	27859343	27859812	27859580	6.82	1.60325e-13	0	518	0
593	chr1	27866576	27867296	27867183	2.58	2.82488e-06	153	204	110
594	chr1	27946847	27947302	27947107	4.37	1.60325e-06	6775	1024	45
595	chr1	27981908	27982492	27982187	7.35	3.8815e-21	37	1481	37
596	chr1	28015119	28015550	28015330	4.79	3.1989e-07	5101	1452	1
597	chr1	28070678	28071042	28070859	3.52	4.81948e-07	29	1132	29
598	chr1	28077834	28078485	28078225	3.01	9.7499e-07	7332	1118	358
599	chr1	28084128	28084577	28084338	5.01	9.59401e-09	11336	0	0
600	chr1	28095362	28095768	28095575	4.26	6.95024e-07	99	1571	89
601	chr1	28117074	28117689	28117437	5.07	1.47231e-11	10	1572	10
602	chr1	28122292	28122763	28122482	2.98	3.62243e-08	100	1958	100
603	chr1	28190578	28191192	28190884	3.88	4.16869e-06	1897	1828	55
604	chr1	28197513	28197984	28197763	3.84	3.62243e-08	3887	314	137
605	chr1	28201468	28202161	28201928	2.92	4.70977e-06	273	475	273
606	chr1	28213503	28213955	28213739	5.54	4.85289e-08	3	529	3
607	chr1	28220181	28220811	28220555	4.11	1.14815e-06	14	192	14
608	chr1	28296428	28297204	28296990	4.11	1.11944e-08	6634	5353	686
609	chr1	28299976	28300304	28300199	4.87	7.17794e-08	9843	3141	78
610	chr1	28313125	28313719	28313381	4.45	2.16272e-06	56	816	56
611	chr1	28318393	28319344	28319016	16.31	4.38531e-76	2	1297	2
612	chr1	28330713	28331335	28331107	3.52	1.67494e-10	2613	4174	114
613	chr1	28363184	28364146	28363633	5.31	2.09894e-24	13	316	13
614	chr1	28385589	28386081	28385846	4.91	3.99945e-07	2267	14	0
615	chr1	28414373	28414891	28414770	2.88	1.2388e-06	6137	1022	101
616	chr1	28459207	28459793	28459609	3.48	2.19786e-06	19	62	19
617	chr1	28460045	28460834	28460505	4.11	2.88403e-14	128	19	19
618	chr1	28461141	28462002	28461715	2.99	1.89234e-06	1056	463	174
619	chr1	28523878	28524578	28524382	3	1.18577e-07	13333	1118	690
620	chr1	28547880	28548656	28548289	3.4	6.51628e-09	2826	1469	113
621	chr1	28580988	28581420	28581243	4.83	5.90201e-08	6645	25	25
622	chr1	28588414	28588878	28588669	4.16	5.11682e-07	168	2155	36
623	chr1	28603577	28604212	28604000	4.98	7.14496e-13	7	653	7
624	chr1	28671887	28672536	28672097	4.02	1.25026e-13	1131	24	24
625	chr1	28699449	28699926	28699646	3.78	2.0797e-08	25	40	25
626	chr1	28701350	28702061	28701651	8.52	7.99834e-46	17	153	17
627	chr1	28745649	28746112	28745851	3.84	5.28445e-06	42	938	42
628	chr1	28801347	28801754	28801545	3.41	1.99986e-07	7399	227	47
629	chr1	28859294	28859683	28859479	5.37	1.54882e-10	2930	3	3
630	chr1	28865572	28866009	28865762	4.05	4.50817e-06	2730	2691	108
631	chr1	28868265	28868738	28868493	4.99	1.41579e-10	0	35	0
632	chr1	28931499	28931966	28931678	4.69	1.27938e-08	3050	409	102
633	chr1	28939994	28940439	28940200	5.54	5.28445e-08	4	701	4
634	chr1	28966492	28967126	28966914	3.52	2.06538e-08	835	617	321
635	chr1	29006102	29006535	29006299	5.32	1.21339e-07	1199	61	20
636	chr1	29007558	29008649	29008478	3.87	6.9024e-16	3378	80	80
637	chr1	29035340	29035932	29035637	5.97	2.90402e-20	48	71	48
638	chr1	29073579	29074167	29073983	3.16	2.78612e-07	185	858	185
639	chr1	29120860	29121505	29121107	3.39	8.59014e-07	650	23	23
640	chr1	29135637	29136225	29136025	3.2	1.32739e-06	203	2798	105
641	chr1	29142571	29143077	29142928	3.12	1.13763e-06	1455	2475	527
642	chr1	29203351	29203729	29203487	3.93	6.59174e-06	712	1946	420
643	chr1	29217627	29218161	29217909	4.33	4.2462e-10	37	1075	18
644	chr1	29315201	29315901	29315619	4.33	4.33511e-09	228	822	79
645	chr1	29359566	29360141	29359879	6.37	1.36773e-16	112	472	112
646	chr1	29360804	29361399	29361079	7.11	3.74111e-30	5	16	5
647	chr1	29396997	29397584	29397277	5.23	5.34564e-12	2503	2063	739
648	chr1	29417492	29418164	29417728	3.52	6.38263e-07	5873	129	77
649	chr1	29423613	29424196	29423914	3.48	8.18465e-06	308	256	184
650	chr1	29429206	29429691	29429530	3.41	6.1235e-09	5924	64	50
651	chr1	29438430	29439132	29438838	4.11	1.25026e-08	453	183	6
652	chr1	29446730	29447251	29447052	4.29	2.62422e-08	2568	772	19
653	chr1	29457824	29458232	29458008	4.16	8.24138e-07	133	1026	43
654	chr1	29598725	29599409	29599050	6.91	1.70216e-32	15	1845	15
655	chr1	29644205	29644595	29644342	4.23	8.29851e-09	2427	29	0
656	chr1	29655968	29656997	29656769	5	4.69894e-13	3302	2494	77
657	chr1	29702029	29702733	29702277	4.71	8.31764e-10	6744	416	27
658	chr1	29853247	29854019	29853522	3.68	1.08643e-06	13	430	13
659	chr1	29857056	29857635	29857362	6.29	9.37562e-15	7	1151	7
660	chr1	29857971	29858354	29858110	3.54	2.00909e-06	755	403	140
661	chr1	29869674	29870219	29869975	4.44	3.16957e-06	19	9	9
662	chr1	29918640	29919362	29918734	2.59	8.85116e-10	901	275	88
663	chr1	29919397	29920016	29919670	3.58	3.1989e-06	30	1211	30
664	chr1	29945111	29945520	29945289	4.59	2.37137e-06	15	305	15
665	chr1	29978837	29979337	29979155	3.2	1.34276e-06	3818	357	245
666	chr1	29989629	29990225	29989898	2.65	7.16143e-06	931	1122	14
667	chr1	29990504	29991049	29990771	4.81	3.99025e-10	58	249	58
668	chr1	30005218	30005692	30005450	4.05	2.78612e-06	4505	138	130
669	chr1	30054113	30054962	30054374	3.79	1.56315e-07	7886	91	4
670	chr1	30178309	30178815	30178629	3.65	7.87046e-07	4713	921	10
671	chr1	30216723	30217530	30217015	3.35	6.82339e-09	7057	864	99
672	chr1	30223907	30224350	30224207	3.49	3.4435e-08	130	143	130
673	chr1	30248960	30249492	30249337	3.98	3.68978e-12	15	1229	2
674	chr1	30257679	30258726	30258506	4.42	3.28095e-11	2329	0	0
675	chr1	30403689	30404210	30403995	3.97	2.10863e-07	57	760	18
676	chr2	9621	10464	10037	3.64	9.31108e-09	696	2375	20
677	chr2	97497	98293	97984	3.96	1.66725e-10	2585	223	74
678	chr2	100255	101177	100569	7.9	6.48634e-34	0	2793	0
679	chr2	112896	113350	113082	4.16	8.87156e-08	2034	372	294
680	chr2	150183	150714	150439	4.37	1.13501e-11	788	1098	788
681	chr2	151024	151530	151239	5.44	1.79887e-14	7	1898	7
682	chr2	151564	152049	151833	6.71	1.68655e-14	601	1775	25
683	chr2	155214	155621	155358	3.84	9.24698e-06	2940	131	54
684	chr2	163664	164607	163952	5.64	3.96278e-17	428	49	49
685	chr2	202831	203448	203040	3.5	5.28445e-08	1481	601	29
686	chr2	258899	259346	259115	5.33	1.59956e-15	2	1576	2
687	chr2	291704	292666	291808	3.08	1.15611e-09	1525	375	375
688	chr2	347178	347692	347447	2.67	1.33045e-06	24	2451	24
689	chr2	376931	377340	377153	3.94	4.66659e-07	5958	78	78
690	chr2	411971	412409	412215	3.98	8.531e-06	486	468	426
691	chr2	421837	422335	422124	4.69	1.38676e-08	3656	560	347
692	chr2	429304	429809	429582	5	2.50035e-08	1584	490	26
693	chr2	439142	439525	439296	4.37	2.55859e-06	74	1706	74
694	chr2	477548	477982	477777	4.77	5.03501e-11	2377	574	20
695	chr2	559548	560073	559825	4.39	1.12202e-06	903	894	33
696	chr2	560411	560952	560697	3.12	2.42661e-06	31	22	22
697	chr2	593158	593498	593296	3.09	6.38263e-06	32563	181	24
698	chr2	669778	670144	670046	3.41	2.89068e-07	16331	1106	65
699	chr2	745644	746101	745983	2.79	1.59956e-06	8282	373	135
700	chr2	883910	884363	884114	3.57	5.57186e-09	7098	437	57
701	chr2	937094	937537	937319	3.94	3.2434e-07	1	64	1
702	chr2	984178	984580	984423	3.38	2.77971e-07	14882	654	311
703	chr2	1028042	1028605	1028233	3.18	4.44631e-09	13525	971	166
704	chr2	1040378	1041096	1040579	3.79	1.59956e-08	1179	378	64
705	chr2	1094086	1094647	1094279	3.91	2.62422e-08	3909	29	18
706	chr2	1122185	1122737	1122403	3.11	7.37904e-06	1865	188	57
707	chr2	1124061	1124523	1124317	3.54	8.35603e-08	28	1155	4
708	chr2	1137155	1137553	1137394	4.16	4.60257e-06	9	459	9
709	chr2	1141878	1142338	1142124	7.98	8.62979e-15	1959	29	18
710	chr2	1317122	1317519	1317339	4.16	1.59588e-07	2106	5	5
711	chr2	1418608	1419101	1418927	4.9	1.24165e-10	13711	1623	326
712	chr2	1515464	1515986	1515753	6.35	7.36207e-15	6	1515	6
713	chr2	1639676	1640150	1639933	4.16	3.28095e-07	1557	1	1
714	chr2	1696095	1696604	1696312	4.07	1.46218e-10	14908	1381	186
715	chr2	1732617	1732915	1732773	4.35	1.18577e-06	4731	403	383
716	chr2	1846463	1847226	1847016	3.46	3.95367e-06	4638	2799	40
717	chr2	1861985	1862485	1862264	3.72	7.58578e-11	48	849	4
718	chr2	2023702	2024255	2023995	3.16	4.4978e-07	6967	704	14
719	chr2	2326450	2326886	2326678	4.35	3.25087e-06	4696	189	10
720	chr2	2924378	2924953	2924714	4.95	1.05682e-09	332	284	243
721	chr2	2931098	2931589	2931241	3.64	2.24905e-08	115	1604	30
722	chr2	3306554	3306749	3306652	3.42	1.61808e-07	10054	1344	59
723	chr2	3389391	3389585	3389488	3.1	6.05341e-06	2140	2148	224
724	chr2	3398389	3399380	3398871	3.91	1.47571e-08	2189	4400	57
725	chr2	3418662	3418855	3418759	3.27	1.2218e-06	7688	897	311
726	chr2	3655070	3655352	3655174	3.94	8.93305e-08	4341	123	56
727	chr2	4129144	4129614	4129373	4.75	2.50035e-08	5895	622	24
728	chr2	4311373	4312236	4311944	4.32	9.88553e-06	165	278	42
729	chr2	4317342	4318100	4317901	4.9	3.92645e-13	5787	1335	240
730	chr2	5675296	5675775	5675515	3.27	5.92925e-08	618	417	15
731	chr2	5981485	5982021	5981744	3.98	1.5417e-06	91	780	91
732	chr2	6370896	6371333	6371172	4.05	9.28966e-10	3	430	3
733	chr2	6454393	6454871	6454648	6.8	2.17771e-11	1370	3	3
734	chr2	6799052	6799557	6799326	3.37	6.05341e-06	6627	32	32
735	chr2	6891014	6891485	6891314	5.34	1.81552e-09	4748	1990	627
736	chr2	6893311	6893913	6893667	5.51	3.34965e-17	2395	387	172
737	chr2	6932767	6933317	6933165	2.77	1.74582e-08	10338	502	69
738	chr2	7036561	7036994	7036785	3.57	7.55092e-06	2421	1676	154
739	chr2	7137075	7138296	7137793	2.65	3.08319e-06	10668	2986	5
740	chr2	7167375	7167815	7167632	3.52	5.63638e-06	3990	2182	147
741	chr2	7197778	7198443	7198007	2.92	6.59174e-07	440	22	14
742	chr2	7240007	7240364	7240233	3.62	3.81944e-06	15236	1070	50
743	chr2	7258725	7259202	7258968	5.51	2.14783e-08	130	2448	130
744	chr2	7275396	7276180	7275628	4.31	1.00925e-08	503	1769	143
745	chr2	7300945	7301383	7301143	6.93	2.96483e-12	3330	5	5
746	chr2	7316711	7317176	7316934	4.58	1.88799e-06	28	1601	28
747	chr2	7512667	7513309	7513027	6.25	9.39723e-18	2733	1329	0
748	chr2	7593515	7593941	7593713	3.62	1.91867e-06	7019	446	144
749	chr2	7604022	7604309	7604184	5.12	7.29458e-07	1175	17	11
750	chr2	7631148	7631632	7631364	3.73	1.03276e-07	1149	525	20
751	chr2	7701024	7701422	7701284	5.11	3.22107e-11	5709	163	1
752	chr2	7835373	7836252	7835988	6.47	1.50661e-23	3442	696	189
753	chr2	7863868	7864581	7864295	6.56	3.48337e-29	189	27	27
754	chr2	7901172	7901707	7901401	6.5	3.78443e-20	26	204	26
755	chr2	7910129	7910573	7910349	5.02	2.8774e-06	15	671	15
756	chr2	7972202	7972711	7972499	3.73	2.88403e-07	1048	1165	106
757	chr2	8053222	8053682	8053444	3.74	6.35331e-07	45	60	45
758	chr2	8107586	8108119	8107876	9.91	1.58489e-35	45	20	20
759	chr2	8157551	8158416	8157778	4.05	3.03389e-09	399	739	199
760	chr2	8169049	8169744	8169269	4.16	3.04089e-10	176	1268	176
761	chr2	8203341	8203735	8203587	5.04	4.38531e-08	3487	2418	169
762	chr2	8207975	8208341	8208245	3.3	8.05378e-06	1166	990	112
763	chr2	8257138	8257429	8257258	4.9	2.2182e-08	3863	802	207
764	chr2	8323724	8324275	8323999	3.23	5.63638e-07	0	29	0
765	chr2	8373374	8374105	8373648	3.86	4.13048e-12	2473	383	208
766	chr2	8430371	8430770	8430524	5.54	1.66725e-16	0	1749	0
767	chr2	8436032	8436719	8436479	4.56	1.87068e-07	5955	996	175
768	chr2	8447640	8448087	8447847	3.43	3.10456e-06	17323	4814	10
769	chr2	8637820	8638501	8638255	3.25	1.67109e-07	1183	895	87
770	chr2	8727716	8728216	8728004	3.81	1.36773e-07	7689	580	24
771	chr2	8790635	8791106	8790907	4.6	2.06538e-06	959	49	49
772	chr2	8831221	8831803	8831450	4.8	1.33045e-10	123	570	4
773	chr2	8839345	8840357	8839926	2.83	1.02094e-06	4	14	4
774	chr2	8913516	8913829	8913609	4.48	1.1749e-07	10210	1290	295
775	chr2	8933175	8934014	8933375	4.62	1.33352e-11	38	3967	0
776	chr2	8980356	8980972	8980695	3.41	2.6485e-09	3142	20	7
777	chr2	8990202	8990588	8990491	3.32	5.55904e-06	2881	901	66
778	chr2	9013740	9014328	9014145	3.27	4.25598e-09	3337	1285	28
779	chr2	9037311	9037738	9037550	3.45	7.51623e-06	1359	397	128
780	chr2	9155559	9156039	9155727	3.23	8.66962e-06	3423	396	202
781	chr2	9237832	9238547	9238353	5.75	2.56448e-15	4169	46	46
782	chr2	9244019	9244497	9244274	4.58	8.6896e-06	10088	34	34
783	chr2	9338120	9338658	9338491	4.58	1.34276e-14	43	107	43
784	chr2	9386169	9386697	9386440	3.53	1.37721e-06	15773	296	33
785	chr2	9393640	9394152	9393950	3.09	6.4121e-09	23283	284	284
786	chr2	9405929	9406447	9406169	4.1	1.01391e-06	15774	1027	291
787	chr2	9494654	9495363	9494849	3.73	5.24807e-06	683	2031	104
788	chr2	9516935	9517346	9517107	5.85	2.17771e-11	471	285	273
789	chr2	9520627	9521252	9521033	6.82	3.41979e-12	177	1	1
790	chr2	9529550	9530037	9529796	4.58	2.97852e-06	2428	2995	121
791	chr2	9533283	9533773	9533438	2.92	2.208e-08	702	642	16
792	chr2	9564567	9565004	9564806	4.73	6.59174e-06	3018	997	841
793	chr2	9603030	9603531	9603351	3.52	7.99834e-07	3169	1410	257
794	chr2	9702377	9702698	9702558	5.33	2.19786e-07	232	15	15
795	chr2	9744325	9744940	9744674	2.9	5.39511e-06	174	1809	161
796	chr2	9746321	9746913	9746630	3.23	1.97697e-06	1	142	1
797	chr2	9859333	9859743	9859548	4.69	7.76247e-09	10436	1264	72
798	chr2	9866380	9867075	9866796	5.59	7.7983e-16	6144	62	62
799	chr2	9936524	9937033	9936726	3.23	7.01455e-06	6136	1016	25
800	chr2	9963394	9963900	9963744	3.27	8.93305e-08	1094	851	174
801	chr2	10097402	10097762	10097641	3.09	4.9204e-06	3166	3148	61
802	chr2	10119491	10119895	10119702	9.02	2.32809e-48	17	2877	17
803	chr2	10174730	10175114	10174934	3.3	1.45211e-06	5187	818	81
804	chr2	10206644	10207200	10206910	4.09	4.18794e-09	1494	369	317
805	chr2	10212946	10213431	10213189	4.26	2.41546e-10	4780	259	8
806	chr2	10216665	10217071	10216797	3.23	6.59174e-06	8388	83	9
807	chr2	10229275	10229764	10229471	3.84	1.92309e-06	819	5869	158
808	chr2	10267196	10267894	10267571	3.61	1.61808e-08	31	201	16
809	chr2	10272391	10273035	10272574	4.41	4.09261e-12	2185	23	23
810	chr2	10294164	10294589	10294442	4.26	2.5704e-07	13836	253	82
811	chr2	10319441	10320137	10319687	3.55	3.57273e-11	155	2852	155
812	chr2	10339733	10340959	10340745	3.01	2.01837e-10	8274	23	23
813	chr2	10440326	10440937	10440556	3.73	1.22462e-10	170	41	41
814	chr2	10468984	10469403	10469149	5.11	7.62079e-07	18	1631	0
815	chr2	10539772	10540209	10540021	4.58	8.12831e-06	3008	980	80
816	chr2	10580177	10580543	10580286	3.2	8.05378e-06	6620	329	97
817	chr2	10787838	10788409	10788205	4.82	1.79887e-06	381	1097	328
818	chr2	10823927	10824719	10824474	3.75	7.94328e-08	7706	951	6
819	chr2	10825907	10826434	10826197	4.23	7.90679e-07	5983	193	193
820	chr2	10835959	10836529	10836270	5.31	3.67282e-13	24	515	24
821	chr2	10856700	10857091	10856889	3.94	9.09913e-06	3112	12	12
822	chr2	10862197	10863293	10862477	3.61	4.86407e-15	717	48	48
823	chr2	10937614	10937993	10937855	3.49	6.19441e-07	7165	2	2
824	chr2	10941028	10941510	10941291	4.16	1.58125e-09	3729	315	25
825	chr2	10957963	10958516	10958420	3.62	1.92309e-06	540	883	201
826	chr2	11126416	11127119	11126568	3.72	2.41546e-07	4279	140	140
827	chr2	11175645	11176067	11175785	3.73	1.38995e-06	1053	11	11
828	chr2	11295103	11295887	11295653	4.85	1.91867e-11	2427	1523	47
829	chr2	11332734	11333222	11333029	2.52	5.97035e-06	6718	918	61
830	chr2	11380215	11380668	11380415	5.12	3.92645e-07	2236	2232	106
831	chr2	11530712	11531202	11530978	4.24	2.83792e-07	25267	182	182
832	chr2	11548269	11549060	11548784	8.85	2.73527e-33	7461	28	28
833	chr2	11620499	11621024	11620759	4.69	3.35738e-10	272	89	89
834	chr2	11659346	11659846	11659644	2.77	7.4131e-07	1112	173	102
835	chr2	11755866	11756323	11756120	5.13	2.42103e-06	53	95	9
836	chr2	11819148	11819560	11819388	4.37	4.04576e-06	6424	70	0
837	chr2	11827050	11827551	11827316	3.84	2.36048e-07	14352	664	64
838	chr2	11860508	11861051	11860838	2.7	1.86638e-06	1703	1282	538
839	chr2	11920896	11921382	11921057	2.96	1.99526e-06	19854	915	139
840	chr2	11947257	11947818	11947531	6.61	6.80769e-24	10	745	10
841	chr2	12123204	12123716	12123452	6.61	9.57194e-19	14	2806	14
842	chr2	12124615	12125319	12124822	2.95	3.75837e-07	1351	4176	57
843	chr2	12125720	12126274	12126130	2.92	8.91251e-08	2659	3024	34
844	chr2	12152107	12152893	12152423	7.7	5.22396e-64	9	1811	9
845	chr2	12279788	12280266	12280024	4.58	2.83139e-07	2187	1210	40
846	chr2	12370429	12370960	12370700	4.05	5.94292e-10	6252	1686	8
847	chr2	12412938	12413604	12413410	4.37	1.18577e-08	1735	1464	142
848	chr2	12666807	12667345	12667110	3.22	1.72187e-07	1246	842	57
849	chr2	12703312	12703950	12703470	4.97	1.24165e-15	4434	87	87
850	chr2	12781302	12782079	12781519	4.14	3.25837e-06	612	445	258
851	chr2	12792480	12792840	12792633	4.37	9.31108e-06	1219	322	13
852	chr2	12874307	12874913	12874644	3.46	3.0761e-06	50	267	50
853	chr2	12877630	12878373	12877887	5.16	1.38995e-08	3188	285	285
854	chr2	12898192	12898672	12898448	6.61	7.29458e-11	799	19	19
855	chr2	12898695	12899212	12898972	7.02	6.88652e-13	1323	9	9
856	chr2	12972599	12972884	12972773	4.26	2.74789e-07	18611	424	34
857	chr2	13002306	13002844	13002619	4.04	1.2942e-08	2374	1823	57
858	chr2	13115604	13116106	13115755	3.95	2.00447e-11	1477	40	17
859	chr2	13150391	13150656	13150496	3.98	4.80839e-06	856	619	272
860	chr2	13193032	13194315	13193482	2.99	4.21697e-07	258	916	147
861	chr2	13210791	13211192	13211017	3.52	3.14051e-06	995	2118	24
862	chr2	13301919	13302380	13302163	3.87	9.44061e-08	5592	55	5
863	chr2	13519633	13520253	13519976	3.12	8.35603e-06	5016	150	39
864	chr2	13554670	13555283	13554908	3.76	1.41254e-07	1284	1443	55
865	chr2	13579376	13579960	13579783	3.51	1.39959e-06	2922	615	62
866	chr2	13609303	13610270	13610015	4.56	1.28233e-06	39	3886	39
867	chr2	13613945	13614622	13614112	3.3	3.34195e-08	1009	206	185
868	chr2	13643942	13644655	13644202	2.93	8.10961e-06	4151	1303	151
869	chr2	13659516	13660194	13659733	4.41	1.97697e-08	1426	931	132
870	chr2	13660204	13660800	13660503	3.61	7.94328e-07	2196	161	91
871	chr2	13676580	13677257	13677005	4.02	1.24451e-06	2174	364	135
872	chr2	13678184	13678672	13678400	3.85	1.09396e-09	779	118	118
873	chr2	13692437	13692833	13692664	4.37	3.92645e-06	13480	730	274
874	chr2	13703122	13703751	13703267	3.63	2.07491e-09	20651	1099	44
875	chr2	13757423	13757909	13757669	4.15	2.81838e-08	2958	633	221
876	chr2	13770124	13770611	13770413	4.09	5.47016e-06	1292	58	58
877	chr2	13773380	13773842	13773595	3.27	2.86418e-06	3373	1781	78
878	chr2	13855681	13856553	13856291	3.67	3.16228e-18	495	18	18
879	chr2	13971382	13972156	13971918	4.29	1.57036e-16	46	883	46
880	chr2	14009751	14010221	14010074	3.25	5.11682e-08	5032	94	77
881	chr2	14055436	14056281	14055877	2.8	8.62979e-07	750	2922	88
882	chr2	14115867	14116289	14116085	4.84	1.27938e-06	3144	3266	11
883	chr2	14146487	14146953	14146686	4.16	2.03704e-06	63	415	45
884	chr2	14187853	14188485	14188198	3.91	3.50752e-07	1732	613	63
885	chr2	14223853	14224775	14224126	3.92	9.03649e-10	1711	1257	6
886	chr2	14374657	14375239	14374947	5.38	4.32514e-15	21	647	21
887	chr2	14432224	14433041	14432865	4.51	9.01571e-10	12	1425	12
888	chr2	14435658	14436266	14436032	7.75	2.10378e-21	6	235	6
889	chr2	14439080	14439511	14439241	3.73	2.84446e-06	3215	892	199
890	chr2	14526027	14526456	14526279	4.58	1.30617e-06	3264	1249	61
891	chr2	14546581	14547221	14546966	4.86	1.0617e-09	4312	1067	126
892	chr2	14601378	14601825	14601562	4.78	5.76766e-06	349	2	2
893	chr2	14668130	14668724	14668466	4.35	3.47536e-07	3279	2323	202
894	chr2	14684375	14684768	14684594	4.58	2.20293e-07	30	19	19
895	chr2	14775767	14776422	14776197	2.51	3.89045e-07	5103	105	8
896	chr2	14945144	14946365	14945923	2.86	5.8479e-09	554	138	138
897	chr2	15002501	15003010	15002831	3.62	9.63829e-09	3665	917	130
898	chr2	15014549	15014970	15014750	4.58	1.81134e-07	927	16	7
899	chr2	15019515	15019954	15019725	4.24	2.59418e-08	1622	1156	83
900	chr2	15020500	15020941	15020648	5.12	4.23643e-12	2478	1567	456
901	chr2	15062361	15063077	15062617	5.67	2.96483e-11	2014	192	11
902	chr2	15065570	15066646	15066261	4.6	4.3451e-13	5658	80	69
903	chr2	15099118	15099682	15099451	3.21	2.23357e-09	26	804	26
904	chr2	15099738	15100617	15100046	3.52	2.50611e-13	238	359	172
905	chr2	15104232	15104901	15104659	4.62	6.38263e-13	3	804	3
906	chr2	15140092	15140597	15140391	4.75	7.4817e-12	1786	48	19
907	chr2	15154817	15155423	15155199	5.22	1.44877e-08	17	1275	17
908	chr2	15157104	15157647	15157358	4.36	1.64437e-10	1464	483	57
909	chr2	15185247	15185737	15185450	3.69	1.09648e-07	9796	2026	60
910	chr2	15207397	15207842	15207691	3.94	7.51623e-06	29	4374	29
911	chr2	15227886	15228441	15228169	4.09	1.66725e-10	1798	171	18
912	chr2	15263162	15263664	15263416	3.24	5.11682e-08	666	1869	16
913	chr2	15270254	15271239	15271014	3.72	1.59221e-11	2943	57	57
914	chr2	15274954	15275377	15275213	5.44	5.54626e-08	1251	1054	10
915	chr2	15276236	15276687	15276423	3.73	6.28058e-07	78	151	0
916	chr2	15286164	15287053	15286356	3.24	1.3366e-06	2001	166	13
917	chr2	15290969	15291489	15291391	3.12	1.54525e-06	29	803	29
918	chr2	15296331	15296821	15296561	5.33	2.63027e-07	5136	1351	151
919	chr2	15298392	15298855	15298634	3.62	9.37562e-06	3811	2157	569
920	chr2	15481042	15481916	15481647	4.38	5.64937e-18	186	37	37
921	chr2	15513310	15513896	15513679	4.9	5.55904e-12	2899	298	104
922	chr2	15615911	15616646	15616211	3.86	3.11889e-15	11227	199	23
923	chr2	15650224	15650545	15650332	3.2	2.32274e-06	443	344	69
924	chr2	15719562	15720772	15720314	4.58	5.42001e-21	445	32	32
925	chr2	15870150	15871033	15870598	3.46	4.18794e-07	2807	868	16
926	chr2	15879631	15880153	15879887	4.38	5.08159e-06	4743	1222	69
927	chr2	15924620	15925350	15924880	4.25	2.68534e-07	959	106	106
928	chr2	15977155	15977722	15977436	6.17	7.99834e-20	4	27	4
929	chr2	15991524	15992205	15991672	3.4	6.74528e-06	4444	1802	201
930	chr2	16064169	16064779	16064549	3.08	5.08159e-06	1974	32	32
931	chr2	16083545	16084017	16083862	3.24	3.10456e-06	1539	430	186
932	chr2	16109487	16110165	16109721	3.71	1.07647e-08	2601	447	153
933	chr2	16359913	16360388	16360147	5.03	7.99834e-10	5806	682	114
934	chr2	16378409	16378851	16378560	4.45	2.8774e-11	280	1236	30
935	chr2	16406623	16407518	16407142	3.76	1.2942e-12	7220	807	43
936	chr2	16442190	16442569	16442395	4.16	1.34276e-08	3537	754	81
937	chr2	16452184	16452735	16452330	3.05	5.98412e-07	6393	1138	33
938	chr2	16473691	16474303	16473988	5.75	2.02768e-19	0	1253	0
939	chr2	16540401	16540995	16540634	4.26	1.87068e-09	4321	218	218
940	chr2	16546671	16547198	16546968	4.58	1.15611e-06	109	1038	109
941	chr2	16563580	16564008	16563750	4.24	9.28966e-06	794	2594	16
942	chr2	16591034	16591458	16591251	3.78	1.50314e-06	4235	597	54
943	chr2	16604819	16605308	16605049	5.2	4.63447e-12	572	18	18
944	chr2	16641602	16642375	16641866	3.39	7.53356e-06	1583	1472	16
945	chr2	16657053	16657407	16657316	3.62	3.80189e-07	7258	722	62
946	chr2	16657498	16658272	16658080	3.44	5.19996e-09	6494	37	37
947	chr2	16665854	16666359	16666106	3.69	2.95801e-09	163	309	12
948	chr2	16680373	16680912	16680695	8.1	1.69434e-32	8101	132	108
949	chr2	16705757	16706443	16706170	7.35	1.23595e-39	28	127	16
950	chr2	16758930	16759356	16759150	3.09	1.91867e-06	5	160	5
951	chr2	16820632	16821168	16820857	5.97	5.4325e-14	12501	1100	60
952	chr2	16824917	16825529	16825253	5.75	2.54097e-12	8105	3	3
953	chr2	16833084	16833594	16833405	4.05	2.10863e-08	42	1355	8
954	chr2	16869123	16869601	16869362	5.84	2.53513e-11	5131	1889	266
955	chr2	16885589	16886062	16885844	4.5	2.43781e-07	1709	477	274
956	chr2	16899009	16899662	16899170	2.58	2.36592e-06	3018	2186	16
957	chr2	16930560	16931077	16930823	4.65	2.86418e-07	28	75	10
958	chr2	16962946	16963402	16963191	3.87	9.7499e-06	8667	1052	83
959	chr2	16998858	16999383	16999228	3.63	5.16416e-09	269	1011	67
960	chr2	17003762	17004163	17003925	6.5	3.01995e-10	2236	1872	22
961	chr2	17011367	17012029	17011505	3.23	2.97167e-08	2674	5111	38
962	chr2	17059996	17060619	17060294	4.24	9.84011e-13	2950	1388	90
963	chr2	17074767	17075545	17075103	4.09	1.16681e-09	3279	490	283
964	chr2	17075950	17076573	17076277	3.76	1.07152e-06	4453	406	287
965	chr2	17099141	17099635	17099401	5.4	1.47231e-12	12	1460	12
966	chr2	17126689	17127171	17126896	4.58	1.77828e-07	3347	21	21
967	chr2	17189038	17189696	17189185	3.5	2.33346e-06	112	1061	112
968	chr2	17215251	17215652	17215497	4.38	6.53131e-06	3235	896	111
969	chr2	17220155	17220874	17220639	3.86	2.33346e-10	4785	79	25
970	chr2	17228696	17229175	17228976	3.54	4.88652e-06	3505	1578	99
971	chr2	17237983	17238634	17238152	3.71	9.50605e-09	4591	1444	8
972	chr2	17246119	17246494	17246323	4.69	1.69824e-10	3352	37	37
973	chr2	17262252	17262827	17262483	2.97	5.33335e-08	3983	1786	576
974	chr2	17263101	17263826	17263332	4.35	2.51768e-12	4832	2635	16
975	chr2	17332138	17332644	17332447	2.92	7.39605e-07	5130	338	4
976	chr2	17403001	17403520	17403306	3.22	3.4435e-06	45	556	45
977	chr2	17421203	17421695	17421469	5.5	9.37562e-11	18	96	18
978	chr2	17508627	17509125	17508864	5.18	3.54813e-06	289	358	4
979	chr2	17512403	17513274	17513008	4.02	2.97167e-09	4433	998	514
980	chr2	17530562	17531396	17530810	4.85	6.06736e-10	2268	416	336
981	chr2	17541745	17542514	17542359	5.12	9.35406e-16	0	275	0
982	chr2	17615587	17616102	17615821	6.59	8.03526e-11	31	599	31
983	chr2	17638588	17638935	17638734	4.26	1.59221e-06	871	1221	12
984	chr2	17667777	17668306	17668034	7.89	1.64816e-28	102	10	10
985	chr2	17701069	17701920	17701501	2.88	1.57398e-06	5316	890	365
986	chr2	17726556	17726963	17726736	4.05	5.05825e-06	2264	1589	137
987	chr2	17756632	17757302	17756790	2.42	9.22571e-06	712	139	139
988	chr2	17777737	17778535	17778040	4.28	6.77642e-11	9814	4587	60
989	chr2	17825505	17826039	17825861	3.84	2.23357e-08	2500	691	1
990	chr2	17837991	17838716	17838383	4.17	5.35797e-14	167	6	6
991	chr2	17839524	17840003	17839783	5.4	3.35738e-08	1228	481	31
992	chr2	17840081	17840508	17840261	4.84	2.59418e-09	1706	3	3
993	chr2	17906730	17907753	17907254	13.32	6.80769e-52	940	0	0
994	chr2	17934249	17934652	17934493	4.58	1.96336e-06	1403	195	18
995	chr2	17936824	17937153	17937000	3.73	4.77529e-06	1088	242	179
996	chr2	17999848	18000263	18000093	3.57	4.69894e-06	535	425	129
997	chr2	18090438	18090830	18090659	6.18	2.71019e-15	3235	5	5
998	chr2	18234292	18235072	18234878	6.55	6.87068e-17	357	344	306
999	chr2	18322458	18322946	18322681	2.92	8.57038e-06	8	1122	8
1000	chr2	18339264	18339690	18339426	5.22	8.87156e-09	59	2355	59
1001	chr2	18372498	18372994	18372797	4.05	1.16145e-08	38	60	15
1002	chr2	18413936	18414460	18414212	5.13	2.47172e-10	2	1277	2
1003	chr2	18444732	18445235	18444995	5.69	2.98538e-09	4187	0	0
1004	chr2	18456402	18457463	18456909	3.44	1.30617e-08	273	89	24
1005	chr2	18486684	18487178	18487022	2.77	7.06318e-08	3164	1093	357
1006	chr2	18495251	18495799	18495463	3.11	1.3366e-07	532	1572	11
1007	chr2	18509838	18510635	18510362	3.94	1.47231e-10	2648	1486	434
1008	chr2	18521284	18522212	18521572	16.43	4.87528e-104	8	617	8
1009	chr2	18523111	18523880	18523527	4.31	2.11349e-18	70	156	28
1010	chr2	18537503	18538117	18537835	2.5	5.57186e-07	280	772	89
1011	chr2	18580077	18580563	18580305	7.67	4.46684e-14	2	14	2
1012	chr2	18644193	18645035	18644749	3.29	3.23594e-09	248	348	248
1013	chr2	18676958	18677569	18677283	2.98	1.15878e-06	22	49	22
1014	chr2	18724095	18724734	18724413	4.87	1.8578e-18	1307	133	133
1015	chr2	18727259	18727738	18727532	5.97	1.01625e-13	587	890	139
1016	chr2	18732857	18733454	18733168	5.87	4.14e-20	66	17	17
1017	chr2	18769236	18769824	18769341	2.66	4.33511e-07	14446	1736	17
1018	chr2	18789641	18790950	18790675	4.83	1.08643e-17	25	1474	25
1019	chr2	18792676	18793093	18792889	3.9	6.20869e-06	1417	124	124
1020	chr2	18839123	18839687	18839383	4.88	4.88652e-13	7	2802	7
1021	chr2	18865139	18865598	18865411	3.21	2.95121e-06	595	32	32
1022	chr2	18931195	18931957	18931772	4.28	5.42001e-10	8932	720	624
1023	chr2	18949760	18951024	18950726	2.74	4.58142e-07	3655	2851	197
1024	chr2	18961535	18962295	18962033	3.58	6.4121e-07	31	720	31
1025	chr2	18981151	18981737	18981390	7.49	4.64515e-35	5	34	5
1026	chr2	18991187	18991577	18991363	2.9	5.64937e-07	5289	944	54
1027	chr2	18997930	18999936	18999290	8.22	1.64437e-38	322	18	18
1028	chr2	19007697	19008202	19007915	4.4	7.74462e-07	10	1267	10
1029	chr2	19019783	19020217	19019943	4.16	4.58142e-09	7948	0	0
1030	chr2	19021139	19022122	19021335	3.6	1.84927e-07	6556	2	2
1031	chr2	19027630	19028314	19028094	3.91	6.76083e-14	198	1355	94
1032	chr2	19042813	19043343	19043107	5.74	1.60325e-13	4990	267	241
1033	chr2	19080155	19080694	19080355	3.31	4.77529e-06	1994	30	30
1034	chr2	19100744	19101267	19101061	4.37	2.11349e-07	1498	67	54
1035	chr2	19104045	19104724	19104270	4.36	1.03276e-09	118	1043	118
1036	chr2	19109092	19109483	19109252	4.05	9.09913e-06	2	752	2
1037	chr2	19130932	19131428	19131190	3.62	6.54636e-07	7846	113	9
1038	chr2	19145468	19145789	19145624	4.8	4.60257e-06	3035	202	202
1039	chr2	19145796	19146225	19146037	4.26	4.83059e-08	2622	206	46
1040	chr2	19163589	19164041	19163750	3.18	5.35797e-08	5148	1378	396
1041	chr2	19175611	19176268	19175972	3.56	5.78096e-12	5166	587	146
1042	chr2	19232238	19232671	19232436	4.26	2.65461e-07	0	57	0
1043	chr2	19282842	19283325	19283147	5.31	6.85488e-11	1	389	1
1044	chr2	19285748	19286200	19286005	3.61	1.60694e-06	485	2464	79
1045	chr2	19298717	19299384	19299070	23.38	3.52371e-206	1	1518	1
1046	chr2	19346065	19346572	19346459	2.85	2.72898e-06	4607	727	0
1047	chr2	19362716	19363135	19362935	9.27	2.44343e-20	7446	8	8
1048	chr2	19464973	19465449	19465200	3.88	1.49968e-06	953	10	10
1049	chr2	19466035	19466687	19466444	5.33	6.0256e-10	264	305	13
1050	chr2	19467918	19468334	19468179	5.65	5.82103e-12	20	666	20
1051	chr2	19491040	19491673	19491234	4.34	5.35797e-11	53	290	53
1052	chr2	19527132	19527636	19527332	3.3	3.33426e-07	190	679	65
1053	chr2	19541162	19541731	19541461	4.21	5.28445e-08	1591	804	203
1054	chr2	19569324	19570267	19569996	3.18	1.26183e-14	20	1938	20
1055	chr2	19598614	19599145	19598929	2.93	3.83707e-06	4665	312	0
1056	chr2	19600100	19600595	19600401	3.45	5.16416e-07	3193	604	291
1057	chr2	19622014	19622514	19622284	3.2	2.68534e-08	4247	436	0
1058	chr2	19647713	19648766	19647923	3.3	6.60693e-07	3988	814	195
1059	chr2	19649464	19650209	19650112	2.77	3.0903e-08	4187	1370	40
1060	chr2	19670081	19670684	19670331	3.49	1.61436e-06	2554	980	116
1061	chr2	19690982	19691339	19691222	3.45	6.62217e-06	15254	939	196
1062	chr3	27794	28437	27996	4.78	2.22331e-09	2207	438	322
1063	chr3	67113	67662	67332	3.94	2.16272e-08	3172	529	128
1064	chr3	84321	84779	84563	3.57	1.06905e-06	3257	1432	745
1065	chr3	90672	91153	90916	4.42	2.19786e-06	9610	653	109
1066	chr3	160013	160459	160360	2.88	7.85236e-07	66	799	66
1067	chr3	179627	180327	179850	2.66	6.05341e-08	3012	3985	24
1068	chr3	181127	181699	181229	3.61	1.62555e-07	4391	2606	15
1069	chr3	184666	185178	184986	4.61	8.87156e-10	8148	1048	83
1070	chr3	204253	204829	204540	5.14	3.21366e-12	0	451	0
1071	chr3	206478	207409	206716	5.06	8.59014e-09	2149	0	0
1072	chr3	294955	296141	295484	2.58	3.01301e-06	4818	71	7
1073	chr3	301774	302337	302062	4.37	2.11836e-10	1755	174	164
1074	chr3	312198	312790	312448	3.62	4.3451e-09	12141	30	30
1075	chr3	329350	330418	330251	3.2	1.00925e-15	165	1228	149
1076	chr3	349314	350782	349611	3.67	3.68129e-10	39	963	39
1077	chr3	386694	387237	386981	6.42	8.79023e-14	20	2303	20
1078	chr3	415200	415831	415632	3.4	1.34276e-07	281	666	29
1079	chr3	417382	418033	417753	3.07	8.70964e-06	2402	1001	16
1080	chr3	448850	449305	449008	3.12	3.03389e-06	2175	47	9
1081	chr3	450706	451496	450906	3.05	1.12202e-07	277	1945	277
1082	chr3	525516	525888	525680	3.52	9.93116e-07	5749	827	0
1083	chr3	535863	537028	536347	5	3.11889e-06	43	11	11
1084	chr3	545362	545984	545741	5.28	1.90985e-16	8	790	4
1085	chr3	585635	586495	586135	3.61	3.56451e-08	8112	5	5
1086	chr3	589435	589873	589614	3.85	5.12861e-06	4633	575	227
1087	chr3	672122	672648	672459	4.04	2.71644e-06	44	1193	3
1088	chr3	697823	698293	698119	3.84	1.1246e-06	2034	654	175
1089	chr3	707412	707943	707685	4.78	1.49624e-07	7762	3723	26
1090	chr3	765423	766118	765615	3.15	3.40408e-08	34	166	34
1091	chr3	875387	875906	875621	3.56	4.77529e-08	1925	69	6
1092	chr3	961588	962164	961826	4.19	5.28445e-08	14	24	14
1093	chr3	989917	990613	990098	3.2	4.40555e-06	3017	106	77
1094	chr3	994828	995617	995331	6.83	9.07821e-37	2211	12	12
1095	chr3	998566	999103	998806	4.29	4.16869e-07	4547	1429	26
1096	chr3	1034271	1034847	1034460	3.73	2.99916e-06	285	676	66
1097	chr3	1052898	1053382	1053136	5.12	2.39332e-06	6526	218	218
1098	chr3	1053562	1054145	1053955	3.71	2.55859e-11	7332	1037	498
1099	chr3	1162348	1162867	1162694	2.87	1.8578e-06	118	939	29
1100	chr3	1175103	1175611	1175329	3.39	2.99226e-07	30	1999	30
1101	chr3	1231206	1231693	1231535	3.41	1.51356e-06	65	901	0
1102	chr3	1233434	1233922	1233629	12.15	2.49459e-51	2159	5	5
1103	chr3	1235372	1235876	1235595	3.65	6.74528e-07	4125	626	68
1104	chr3	1256606	1257194	1256911	4.12	2.46037e-09	31	2513	31
1105	chr3	1281266	1281781	1281460	3.04	6.99842e-06	1510	428	334
1106	chr3	1290156	1290964	1290788	3.93	1.44877e-08	926	381	104
1107	chr3	1291005	1292280	1291687	5.66	8.47227e-41	493	295	0
1108	chr3	1337709	1338136	1337938	3.45	2.70396e-06	3089	61	61
1109	chr3	1358385	1358848	1358584	6.75	2.99226e-14	291	49	49
1110	chr3	1392648	1393394	1393008	6.05	1.91426e-28	62	18	18
1111	chr3	1437541	1437891	1437759	3.3	7.74462e-06	2149	1834	219
1112	chr3	1608392	1609369	1608673	6.29	3.13329e-13	6146	5	5
1113	chr3	1621195	1621641	1621388	4.18	4.88652e-06	1254	2041	296
1114	chr3	1746896	1747540	1747319	4.04	6.25173e-07	370	3135	370
1115	chr3	1759354	1759907	1759673	5.42	5.67545e-16	32	6	6
1116	chr3	1848573	1849277	1848739	3.89	2.15774e-08	25	550	1
1117	chr3	1852864	1853489	1853123	3.33	8.37529e-06	4354	264	183
1118	chr3	1872001	1872463	1872225	5.01	8.12831e-07	8728	1298	62
1119	chr3	1910568	1911124	1910880	4.13	1.06414e-09	1367	1339	598
1120	chr3	1917954	1918334	1918210	3.48	2.00447e-07	8697	299	146
1121	chr3	2052794	2053838	2053561	7.81	1.49968e-25	4469	9	9
1122	chr3	2138078	2138535	2138287	6.29	1.01158e-08	4661	7	7
1123	chr3	2167449	2167887	2167668	5.76	3.5156e-10	1	1373	0
1124	chr3	2208684	2209038	2208808	3.9	3.09742e-06	4322	50	50
1125	chr3	2244265	2244842	2244384	2.81	6.3387e-06	10382	125	125
1126	chr3	2251814	2252453	2251997	3.4	8.74984e-07	2769	149	149
1127	chr3	2293403	2294210	2293730	2.63	2.52348e-06	8085	1557	258
1128	chr3	2330731	2331279	2330974	6.04	6.06736e-18	1209	470	81
1129	chr3	2348756	2349317	2349046	5.05	5.37032e-16	68	311	23
1130	chr3	2350232	2350998	2350457	5.17	4.68813e-06	1338	626	9
1131	chr3	2352711	2353158	2352921	4.9	1.60325e-08	1	3090	1
1132	chr3	2363909	2364767	2364143	5.84	1.26474e-18	34	181	34
1133	chr3	2388087	2389230	2388701	3.96	7.21107e-09	17344	7	7
1134	chr3	2476195	2476697	2476428	4.39	2.65461e-07	792	217	34
1135	chr3	2493707	2494354	2494201	4.26	9.18333e-09	2985	389	33
1136	chr3	2527548	2528137	2527996	3.09	4.16869e-06	12687	357	187
1137	chr3	2562326	2563418	2562929	3.65	1.24738e-06	5877	32	21
1138	chr3	2655777	2656482	2656223	4.01	5.2723e-06	2021	199	133
1139	chr3	2673220	2673593	2673496	3.09	7.56833e-06	634	450	49
1140	chr3	2736942	2737452	2737228	4.42	1.61436e-06	5428	721	109
1141	chr3	2755606	2756467	2756140	3.28	5.8479e-07	6104	2265	87
1142	chr3	2844970	2845491	2845172	2.86	2.1677e-06	6391	460	87
1143	chr3	2857606	2858106	2857910	3.94	2.40436e-06	5099	460	55
1144	chr3	2970156	2970685	2970428	3.6	6.60693e-08	638	91	49
1145	chr3	2983932	2984567	2984382	3.62	1.88799e-09	1543	527	206
1146	chr3	3002972	3003359	3003209	3.9	6.42688e-08	5930	2832	6
1147	chr3	3013770	3014303	3014118	2.98	3.89045e-08	9299	946	370
1148	chr3	3067502	3067945	3067695	5.91	3.45939e-18	1973	2030	107
1149	chr3	3109919	3110363	3110139	3.62	1.84077e-07	44	1051	44
1150	chr3	3184777	3185284	3184974	3.08	4.68813e-06	3392	63	63
1151	chr3	3316619	3317150	3316867	3.73	1.59588e-11	1231	1597	437
1152	chr3	3355776	3356516	3356213	3.14	5.24807e-06	79	24	11
1153	chr3	3424244	3424581	3424482	3.48	2.208e-07	3535	1664	31
1154	chr3	3436938	3437815	3437561	5.51	3.27341e-08	4095	4	0
1155	chr3	3442506	3443589	3443216	3.43	3.1842e-09	796	1102	259
1156	chr3	3554556	3554896	3554772	4.64	3.41979e-08	62	1770	62
1157	chr3	3585676	3586285	3585882	3.93	9.7051e-09	159	252	159
1158	chr3	3596951	3597611	3597124	3.5	6.08135e-07	903	1655	102
1159	chr3	3657830	3658324	3658090	7.5	2.67301e-16	76	1230	76
1160	chr3	3683907	3685178	3684789	5.89	7.92501e-22	119	1810	119
1161	chr3	3708133	3708769	3708526	5.36	9.05733e-16	10478	434	18
1162	chr3	3745369	3745935	3745648	4.79	3.2434e-09	7237	2318	190
1163	chr3	3862795	3863259	3863032	4.23	1.38995e-12	719	478	0
1164	chr3	3863428	3863970	3863736	4.21	4.43609e-07	15	32	15
1165	chr3	3878639	3879178	3878893	3.83	9.31108e-06	2116	953	118
1166	chr3	3930280	3931020	3930492	4.16	3.31131e-11	1976	1062	68
1167	chr3	4004035	4004775	4004390	9.32	2.13304e-45	10	418	10
1168	chr3	4011836	4012963	4012591	4.54	4.52898e-13	8186	235	235
1169	chr3	4038728	4040008	4039761	3.74	2.51189e-10	8864	18	18
1170	chr3	4075356	4075846	4075586	7.65	2.0893e-21	1084	1059	8
1171	chr3	4112397	4112857	4112609	4.25	1.59588e-07	6505	604	327
1172	chr3	4119356	4119845	4119561	4.3	3.47536e-07	5	459	5
1173	chr3	4124075	4124696	4124414	12.35	6.74528e-65	0	355	0
1174	chr3	4162081	4162564	4162368	3.97	5.03501e-07	10043	21	21
1175	chr3	4174968	4175555	4175234	4.04	4.57088e-09	11856	420	99
1176	chr3	4312179	4312775	4312340	4.58	1.32739e-21	2421	15	15
1177	chr3	4340380	4340686	4340513	4.48	4.84172e-09	2745	16	16
1178	chr3	4450167	4450681	4450350	2.98	2.08449e-06	25	2150	25
1179	chr3	4483631	4484451	4483765	3.7	2.86418e-10	4519	488	198
1180	chr3	4493098	4493595	4493308	3.18	4.29536e-07	2873	3044	349
1181	chr3	4495962	4496641	4496345	3.89	9.95405e-07	108	7	7
1182	chr3	4510167	4510655	4510407	6.04	7.09578e-06	2380	204	174
1183	chr3	4541318	4541965	4541664	4.58	3.94457e-10	52	461	52
1184	chr3	4544858	4545214	4545067	3.84	1.16413e-08	3346	994	0
1185	chr3	4573921	4574932	4574569	4.58	1.8239e-07	2788	535	221
1186	chr3	4655408	4656562	4655739	2.89	3.2961e-07	66	2298	66
1187	chr3	4710208	4710693	4710383	5.53	6.72977e-17	1631	767	489
1188	chr3	4723618	4724194	4723913	11.6	5.52077e-45	14	591	14
1189	chr3	4749641	4750108	4749862	5.44	1.27938e-08	3359	0	0
1190	chr3	4777469	4778230	4777710	3.71	5.08159e-07	1022	902	259
1191	chr3	4800547	4800945	4800771	8.53	7.60326e-25	23	47	23
1192	chr3	4802658	4802983	4802843	3.97	1.57398e-06	1299	380	286
1193	chr3	4833410	4833916	4833716	4.26	9.1622e-08	33	638	33
1194	chr3	4838837	4839304	4839039	8.85	5.11682e-36	3192	0	0
1195	chr3	4907846	4908304	4908089	5.97	8.531e-08	29	205	29
1196	chr3	4996188	4997197	4996414	2.47	9.68278e-06	636	3817	18
1197	chr3	5007785	5008352	5008093	4.47	2.82488e-06	222	1616	29
1198	chr3	5080087	5080997	5080350	3.72	1.39316e-07	458	493	135
1199	chr3	5087289	5087612	5087473	7.14	5.42001e-18	4836	4	4
1200	chr3	5119530	5120327	5120037	3.72	1.0617e-19	12	513	12
1201	chr3	5121145	5121800	5121539	3.78	1.93642e-10	295	984	295
1202	chr3	5122507	5122922	5122763	4.45	2.06538e-07	831	1795	453
1203	chr3	5123982	5125035	5124244	4.42	3.79315e-12	38	314	34
1204	chr3	5125116	5126173	5125560	7.41	4.50817e-32	0	169	0
1205	chr3	5236564	5236965	5236783	5.65	5.74116e-08	0	287	0
1206	chr3	5242128	5242616	5242357	5.12	1.78649e-06	79	67	60
1207	chr3	5255251	5255746	5255518	4.53	7.78037e-06	449	238	238
1208	chr3	5258144	5258655	5258449	3.05	3.33426e-06	273	1105	168
1209	chr3	5263625	5264327	5263840	3.79	3.50752e-07	91	11	7
1210	chr3	5403343	5403820	5403578	4.16	1.95884e-06	839	333	333
1211	chr3	5444988	5445764	5445271	4.14	6.42688e-11	117	974	117
1212	chr3	5470296	5470723	5470451	4.05	5.86138e-07	34	95	34
1213	chr3	5483184	5483946	5483614	6.09	1.64437e-30	3374	104	104
1214	chr3	5498578	5499199	5499029	3.13	1.88365e-06	12036	64	64
1215	chr3	5571206	5571916	5571432	3.84	9.90832e-06	2195	287	70
1216	chr3	5617034	5617676	5617200	6.88	7.67361e-14	18397	1312	41
1217	chr3	5661827	5662433	5662153	4.87	3.31131e-13	4	857	4
1218	chr3	5693353	5693986	5693782	3.1	9.61612e-07	18	284	18
1219	chr3	5710787	5711302	5711013	6.61	1.38676e-11	17105	1214	15
1220	chr3	5747290	5747754	5747518	5.54	1.14551e-09	4873	3	3
1221	chr3	5830988	5831603	5831379	4.34	4.22669e-10	426	161	161
1222	chr3	5836538	5836878	5836663	4.47	2.2182e-10	21	955	21
1223	chr3	5861069	5861576	5861266	4.16	3.03389e-08	9081	550	29
1224	chr3	5995363	5995882	5995618	6.8	6.5013e-12	5	41	5
1225	chr3	6014056	6015144	6014327	5.14	1.7378e-13	610	26	26
1226	chr3	6119329	6119825	6119551	3.91	4.40555e-09	16	204	16
1227	chr3	6186419	6186966	6186659	3.79	8.59014e-08	31	632	31
1228	chr3	6241614	6242112	6241832	3.68	7.14496e-07	999	2793	371
1229	chr3	6339542	6339934	6339778	3.65	5.48277e-06	6410	2481	63
1230	chr3	6390892	6391285	6391117	3.84	3.08319e-06	1621	162	162
1231	chr3	6424019	6424450	6424184	3.74	5.66239e-07	11660	449	104
1232	chr3	6435531	6436148	6435875	4.98	5.08159e-16	26	54	26
1233	chr3	6457480	6458081	6457703	3.52	1.97242e-07	21	53	4
1234	chr3	6491068	6492191	6491365	3.31	2.06538e-07	2746	210	32
1235	chr3	6508513	6509203	6508667	2.63	2.208e-06	181	1123	66
1236	chr3	6541435	6542006	6541730	2.41	1.71002e-06	3559	890	161
1237	chr3	6595863	6596389	6596143	3.94	4.42588e-12	16793	855	29
1238	chr3	6603300	6603773	6603572	3.41	3.01995e-07	9364	267	224
1239	chr3	6605293	6605956	6605490	4.22	4.31519e-07	7446	0	0
1240	chr3	6632220	6632834	6632490	5.42	2.61216e-10	61	1112	42
1241	chr3	6719797	6720292	6720018	7.06	1.65959e-17	37	767	37
1242	chr3	6722519	6723405	6722885	3.21	1.18304e-09	2803	70	70
1243	chr3	6759108	6759543	6759327	4.97	4.31519e-09	43	2325	9
1244	chr3	6805019	6805800	6805272	4.13	5.70164e-22	14	902	0
1245	chr3	6884149	6884619	6884372	4.9	1.68655e-08	33	3	3
1246	chr3	7005281	7005737	7005479	4	7.58578e-09	11619	428	93
1247	chr3	7063253	7063898	7063585	5.32	1.2331e-22	7	972	7
1248	chr3	7082489	7082857	7082635	4.26	6.95024e-07	10649	34	17
1249	chr3	7095958	7096666	7096155	3.79	3.17687e-07	2468	9	9
1250	chr3	7140895	7141206	7141108	3.62	3.68978e-06	5597	269	17
1251	chr3	7213857	7214368	7214101	7.03	2.62422e-15	0	2627	0
1252	chr3	7279996	7280637	7280278	4.18	1.95434e-08	5	190	5
1253	chr3	7339025	7339495	7339275	3.84	8.47227e-09	12996	95	48
1254	chr3	7376944	7377413	7377182	4.07	2.08449e-07	52	152	37
1255	chr3	7380814	7381316	7381016	2.77	4.72063e-07	352	14	14
1256	chr3	7396648	7397544	7396874	3.81	5.72796e-06	574	28	28
1257	chr3	7412630	7413955	7413695	3.4	8.85116e-09	8105	4920	365
1258	chr3	7503173	7503730	7503394	10.55	9.59401e-44	20	1588	20
1259	chr3	7584856	7585453	7585038	3.09	6.93426e-06	8178	155	155
1260	chr3	7598212	7598859	7598659	3.49	3.45939e-12	314	99	8
1261	chr3	7662195	7663073	7662798	3.08	8.41395e-08	3108	47	47
1262	chr3	7771036	7771361	7771128	3.2	3.34195e-06	3147	1219	47
1263	chr3	7776501	7776965	7776736	7.11	1.47571e-11	7	1544	7
1264	chr3	7818102	7818822	7818304	2.62	2.93765e-08	594	613	89
1265	chr3	7912803	7913209	7913032	4.76	7.62079e-07	414	364	364
1266	chr3	7928603	7929182	7928936	5.01	1.55955e-17	3909	7	7
1267	chr3	7988819	7989543	7989320	4.24	3.02691e-08	463	30	30
1268	chr3	8067602	8067976	8067750	5.01	8.18465e-06	1314	1070	145
1269	chr3	8069688	8070064	8069919	2.9	5.86138e-06	3483	2459	25
1270	chr3	8104237	8104614	8104410	3.84	2.95121e-06	6269	305	0
1271	chr3	8181503	8182196	8181965	9.04	7.56833e-45	972	16	16
1272	chr3	8182617	8183190	8182843	8.53	3.36512e-30	94	19	12
1273	chr3	8197563	8197970	8197757	3.94	2.7227e-06	3168	3	3
1274	chr3	8289668	8290418	8290193	5.33	5.83445e-16	25	2402	25
1275	chr3	8318926	8319312	8319206	3.36	7.74462e-06	547	456	38
1276	chr3	8473644	8474117	8473887	3.39	1.11429e-06	14040	52	52
1277	chr3	8500368	8500870	8500619	5.63	1.20226e-14	6	3284	6
1278	chr3	8550005	8550564	8550146	3.09	1.38357e-08	1332	652	96
1279	chr3	8593030	8594094	8593934	4.83	1.04954e-11	17412	299	14
1280	chr3	8602039	8602455	8602235	4.26	1.60325e-06	9111	3	3
1281	chr3	8623035	8623533	8623262	4.68	5.10505e-07	7181	29	2
1282	chr3	8640080	8640599	8640336	5.97	3.76704e-14	6	303	6
1283	chr3	8646366	8646816	8646561	4.87	1.43219e-08	400	16	16
1284	chr3	8680450	8680993	8680640	3.45	1.51705e-08	249	399	60
1285	chr3	8682781	8683422	8683217	4.16	1.93642e-08	2207	2976	308
1286	chr3	8711698	8712207	8711944	3.91	4.83059e-06	2423	1307	20
1287	chr3	8837556	8837975	8837730	3.62	2.95801e-07	12188	3215	270
1288	chr3	8908437	8908836	8908610	4.58	1.02565e-06	4140	238	238
1289	chr3	8922881	8923392	8923148	6.4	2.03704e-14	28	537	28
1290	chr3	8941046	8941743	8941226	3.75	2.99916e-06	1911	1316	2
1291	chr3	8942918	8943606	8943408	3	4.01791e-06	266	318	23
1292	chr3	8962785	8963408	8963227	3.4	2.81838e-09	8919	997	151
1293	chr3	9046112	9046626	9046428	3.73	1.16681e-06	2310	813	361
1294	chr3	9103407	9104180	9103679	4.66	1.2106e-07	38	2102	38
1295	chr3	9209979	9210404	9210233	4.54	5.52077e-07	1478	222	60
1296	chr3	9274030	9274380	9274221	3.73	1.74985e-08	499	3597	0
1297	chr3	9299642	9300075	9299865	4.26	3.31894e-06	5274	19	19
1298	chr3	9363549	9364070	9363777	4.58	2.28034e-10	1495	127	20
1299	chr3	9373084	9373530	9373364	5.33	3.5156e-09	7	424	7
[truncated: 4,837 more rows]
