# Supplementary material for: A Quartet of PIF bHLH Factors Provides a Transcriptionally Centered Signaling Hub That Regulates Seedling Morphogenesis through Differential Expression-Patterning of Shared Target Genes in Arabidopsis
Source: PLoS Genet. 2013 Jan 31;9(1):e1003244. doi: 10.1371/journal.pgen.1003244 (PMC3561105; doi:10.1371/journal.pgen.1003244)
Supplement: Table S2 — List of reproducible PIF3-binding sites. (XLS) [file pgen.1003244.s009.xls]

## Sheet: Table_S2
Table S2. List of reproducible PIF3-binding sites.
Peak ID	Chromosome	Start	End	Summit	Reproducibility	Motif Association	Genomic Location
1	chr1	108187	108387	108287	1,2,3,4	G	---
2	chr1	239727	239927	239827	1,2,4	G	---
3	chr1	268135	268335	268235	1,2	G	---
4	chr1	325046	325246	325146	1,2	---	---
5	chr1	436938	437138	437038	1,2,3,4	PBE	---
6	chr1	469202	469402	469302	1,2,3,4	G	---
7	chr1	485675	485875	485775	1,2,4	PBE	---
8	chr1	575507	575707	575607	1,2,3,4	G/PBE	---
9	chr1	956954	957154	957054	1,2,3,4	G	---
10	chr1	1103257	1103457	1103357	1,2,4	G	---
11	chr1	1138905	1139105	1139005	1,2,4	PBE	---
12	chr1	1174267	1174467	1174367	1,2,4	G	---
13	chr1	1274095	1274295	1274195	1,2,4	PBE	---
14	chr1	2141958	2142158	2142058	1,2,3,4	PBE	---
15	chr1	2174974	2175174	2175074	1,2,3,4	G	---
16	chr1	2214921	2215121	2215021	1,2,4	PBE	---
17	chr1	2277553	2277753	2277653	1,4	G	---
18	chr1	2335762	2335962	2335862	1,2	G	---
19	chr1	2374845	2375045	2374945	1,2,3,4	G/PBE	---
20	chr1	2712134	2712334	2712234	1,2,3,4	G	---
21	chr1	2755058	2755258	2755158	1,2,3,4	PBE	---
22	chr1	2990424	2990624	2990524	1,2,3,4	PBE	---
23	chr1	3019526	3019726	3019626	1,2,4	G/PBE	---
24	chr1	3484259	3484459	3484359	1,2,4	G/PBE	---
25	chr1	4044289	4044489	4044389	1,2,4	G/PBE	intra
26	chr1	4082544	4082744	4082644	1,2,3,4	PBE	---
27	chr1	4524064	4524264	4524164	1,2,3,4	G	---
28	chr1	4547364	4547564	4547464	1,4	PBE	intra
29	chr1	4713082	4713282	4713182	1,2,4	G	---
30	chr1	5126329	5126529	5126429	1,2,4	G	---
31	chr1	5147926	5148126	5148026	1,4	G/PBE	---
32	chr1	5421402	5421602	5421502	1,4	G	---
33	chr1	5765653	5765853	5765753	1,2,4	G/PBE	---
34	chr1	6016219	6016419	6016319	1,2,3,4	E	---
35	chr1	6219413	6219613	6219513	1,4	PBE	---
36	chr1	6333419	6333619	6333519	1,2,3,4	G	intra
37	chr1	6601708	6601908	6601808	1,2	G	---
38	chr1	6620978	6621178	6621078	1,2,4	PBE	---
39	chr1	6677658	6677858	6677758	1,2,3,4	G/PBE	---
40	chr1	6844975	6845175	6845075	1,2,4	G/PBE	---
41	chr1	6871736	6871936	6871836	1,2,4	PBE	---
42	chr1	7090049	7090249	7090149	1,4	G/PBE	---
43	chr1	7221064	7221264	7221164	1,2,3,4	PBE	intra
44	chr1	7261522	7261722	7261622	1,2,4	G	intra
45	chr1	7267504	7267704	7267604	1,4	PBE	---
46	chr1	7270426	7270626	7270526	1,2,4	G	---
47	chr1	7340610	7340810	7340710	1,4	G	---
48	chr1	7366088	7366288	7366188	1,4	G	---
49	chr1	7369173	7369373	7369273	1,2,4	G	---
50	chr1	7570845	7571045	7570945	1,2,4	G	---
51	chr1	7732295	7732495	7732395	1,2,4	G/PBE	intra
52	chr1	7782390	7782590	7782490	1,2,4	G	---
53	chr1	7834578	7834778	7834678	1,4	PBE	---
54	chr1	8060602	8060802	8060702	1,2,3,4	PBE	---
55	chr1	8153681	8153881	8153781	1,2,3,4	G	---
56	chr1	8336461	8336661	8336561	1,2,4	---	---
57	chr1	8384980	8385180	8385080	1,2,3,4	---	---
58	chr1	8938183	8938383	8938283	1,4	PBE	---
59	chr1	9325920	9326120	9326020	1,2	PBE	---
60	chr1	9330455	9330655	9330555	1,2,4	---	---
61	chr1	9810543	9810743	9810643	1,2,4	E	---
62	chr1	10174244	10174444	10174344	1,2,4	---	intra
63	chr1	10242987	10243187	10243087	1,2,3,4	PBE	---
64	chr1	10518702	10518902	10518802	1,2,3,4	G/PBE	---
65	chr1	10581320	10581520	10581420	1,4	---	---
66	chr1	10653642	10653842	10653742	1,4	PBE	---
67	chr1	10684871	10685071	10684971	1,2,3,4	PBE	---
68	chr1	10954406	10954606	10954506	1,2,4	PBE	---
69	chr1	10958922	10959122	10959022	1,4	E	---
70	chr1	11249450	11249650	11249550	1,2	G	---
71	chr1	11978622	11978822	11978722	1,2,4	G	---
72	chr1	12138600	12138800	12138700	1,2,3,4	G	---
73	chr1	12684952	12685152	12685052	1,4	G	---
74	chr1	13350709	13350909	13350809	1,2,3,4	PBE	---
75	chr1	17062430	17062630	17062530	1,4	PBE	---
76	chr1	17288244	17288444	17288344	1,2	---	---
77	chr1	17342875	17343075	17342975	1,2,4	PBE	intra
78	chr1	18364596	18364796	18364696	1,4	G	---
79	chr1	18951897	18952097	18951997	1,2,4	G	---
80	chr1	19212199	19212399	19212299	1,2,4	PBE	---
81	chr1	19496071	19496271	19496171	1,4	PBE	---
82	chr1	19635065	19635265	19635165	1,2	PBE	---
83	chr1	19825496	19825696	19825596	1,2,4	G	---
84	chr1	20204600	20204800	20204700	1,2	E	---
85	chr1	20239654	20239854	20239754	1,2,3,4	G	---
86	chr1	20599490	20599690	20599590	1,2,3,4	---	---
87	chr1	20949878	20950078	20949978	1,2,4	PBE	---
88	chr1	21205298	21205498	21205398	1,2	G	---
89	chr1	22099899	22100099	22099999	1,2,3,4	PBE	---
90	chr1	22184645	22184845	22184745	1,2,3,4	G	---
91	chr1	22198080	22198280	22198180	1,2,4	G	---
92	chr1	23126538	23126738	23126638	1,2,3,4	G	---
93	chr1	23395395	23395595	23395495	1,2,3,4	G	---
94	chr1	23802110	23802310	23802210	1,4	---	---
95	chr1	24139305	24139505	24139405	1,2	G/PBE	---
96	chr1	24487803	24488003	24487903	1,4	E	---
97	chr1	25029867	25030067	25029967	1,2,3,4	PBE	---
98	chr1	25174819	25175019	25174919	1,2,4	---	---
99	chr1	25178186	25178386	25178286	1,2,3,4	PBE	---
100	chr1	25335058	25335258	25335158	1,2,3,4	G	---
101	chr1	25496636	25496836	25496736	1,2,3,4	G/PBE	---
102	chr1	25730702	25730902	25730802	1,2,4	G/PBE	---
103	chr1	25732389	25732589	25732489	1,4	G	---
104	chr1	25741006	25741206	25741106	1,2,4	G	---
105	chr1	25781218	25781418	25781318	1,2,3,4	G	---
106	chr1	25941442	25941642	25941542	1,2	G	---
107	chr1	26043080	26043280	26043180	1,2,3,4	PBE	---
108	chr1	26053041	26053241	26053141	1,2	G/PBE	---
109	chr1	26164348	26164548	26164448	1,2,3,4	G/PBE	---
110	chr1	26181762	26181962	26181862	1,2,4	E	---
111	chr1	26213609	26213809	26213709	1,2,3,4	G	---
112	chr1	26415282	26415482	26415382	1,4	---	---
113	chr1	26541278	26541478	26541378	1,4	PBE	---
114	chr1	26742372	26742572	26742472	1,2,4	PBE	---
115	chr1	27282849	27283049	27282949	1,2,3,4	G	---
116	chr1	27292651	27292851	27292751	1,4	G	---
117	chr1	27498026	27498226	27498126	1,2,3,4	G/PBE	---
118	chr1	27699003	27699203	27699103	1,2,4	G	---
119	chr1	27699732	27699932	27699832	1,2,4	G	---
120	chr1	27761197	27761397	27761297	1,2,3,4	G	intra
121	chr1	27982124	27982324	27982224	1,2,3,4	G	intra
122	chr1	28117323	28117523	28117423	1,2,4	G	---
123	chr1	28239627	28239827	28239727	1,4	PBE	---
124	chr1	28290227	28290427	28290327	1,4	G/PBE	---
125	chr1	28318910	28319110	28319010	1,2,3,4	G	---
126	chr1	28363545	28363745	28363645	1,2,4	G	---
127	chr1	28367882	28368082	28367982	1,4	---	---
128	chr1	28386454	28386654	28386554	1,4	E	---
129	chr1	28460416	28460616	28460516	1,2	PBE	intra
130	chr1	28701532	28701732	28701632	1,2,3,4	G	---
131	chr1	29035542	29035742	29035642	1,2,3,4	G/PBE	intra
132	chr1	29217782	29217982	29217882	1,2,4	G	---
133	chr1	29360997	29361197	29361097	1,2,3,4	G/PBE	---
134	chr1	29598915	29599115	29599015	1,2,4	G	---
135	chr1	29857263	29857463	29857363	1,2,3,4	G	---
136	chr1	29945194	29945394	29945294	1,2,3,4	G	---
137	chr1	30376310	30376510	30376410	1,4	---	intra
138	chr2	9937	10137	10037	1,2,3	E	---
139	chr2	100474	100674	100574	1,2,3,4	G	---
140	chr2	183394	183594	183494	1,4	G/PBE	---
141	chr2	202966	203166	203066	1,2,3,4	E	---
142	chr2	259026	259226	259126	1,2,3,4	G	---
143	chr2	559721	559921	559821	1,2,4	E	---
144	chr2	937222	937422	937322	1,2,3,4	G/PBE	---
145	chr2	1142035	1142235	1142135	1,2,4	PBE	---
146	chr2	2023904	2024104	2024004	1,2	E	---
147	chr2	4145022	4145222	4145122	1,2,4	PBE	---
148	chr2	6399378	6399578	6399478	1,4	PBE	---
149	chr2	6454546	6454746	6454646	1,2,4	PBE	---
150	chr2	7258876	7259076	7258976	1,2,3,4	---	---
151	chr2	7316860	7317060	7316960	1,2,4	G	intra
152	chr2	7515700	7515900	7515800	1,4	G	---
153	chr2	7864177	7864377	7864277	1,2,3	PBE	---
154	chr2	7901508	7901708	7901608	1,3	PBE	---
155	chr2	7955160	7955360	7955260	1,4	PBE	---
156	chr2	7972369	7972569	7972469	1,2,4	E	---
157	chr2	8107752	8107952	8107852	1,2,3,4	G/PBE	---
158	chr2	9386323	9386523	9386423	1,2,4	E	---
159	chr2	9520929	9521129	9521029	1,2,3,4	PBE	---
160	chr2	9715758	9715958	9715858	1,4	PBE	intra
161	chr2	9866646	9866846	9866746	1,2,4	PBE	intra
162	chr2	10119574	10119774	10119674	1,2,3,4	G	---
163	chr2	10469043	10469243	10469143	1,2,3,4	G	intra
164	chr2	11382558	11382758	11382658	1,4	G	intra
165	chr2	11548696	11548896	11548796	1,2,4	PBE	---
166	chr2	11754822	11755022	11754922	1,4	PBE	---
167	chr2	11947395	11947595	11947495	1,2,3,4	G	---
168	chr2	12123342	12123542	12123442	1,2,3,4	G	---
169	chr2	12152325	12152525	12152425	1,2,3,4	G	---
170	chr2	12680232	12680432	12680332	1,4	---	intra
171	chr2	12874532	12874732	12874632	1,2,4	G	---
172	chr2	12898858	12899058	12898958	1,2,3,4	PBE	---
173	chr2	13115668	13115868	13115768	1,2	PBE	---
174	chr2	13186386	13186586	13186486	1,4	PBE	---
175	chr2	13609911	13610111	13610011	1,2,4	G	intra
176	chr2	14374835	14375035	14374935	1,2,4	G	---
177	chr2	14432756	14432956	14432856	1,2,4	G	---
178	chr2	15066181	15066381	15066281	1,2,4	PBE	---
179	chr2	15514860	15515060	15514960	1,4	E	---
180	chr2	15977313	15977513	15977413	1,2	G/PBE	---
181	chr2	16705944	16706144	16706044	1,2,4	G/PBE	---
182	chr2	16707034	16707234	16707134	1,2,4	PBE	---
183	chr2	16825146	16825346	16825246	1,2,3	PBE	---
184	chr2	16833296	16833496	16833396	1,2	G	---
185	chr2	16930720	16930920	16930820	1,2,4	G/PBE	---
186	chr2	16951008	16951208	16951108	1,4	PBE	---
187	chr2	17099303	17099503	17099403	1,2	G	---
188	chr2	17220513	17220713	17220613	1,2,3,4	PBE	---
189	chr2	17465217	17465417	17465317	1,4	G/PBE	---
190	chr2	17615739	17615939	17615839	1,2,4	G	---
191	chr2	17667945	17668145	17668045	1,2,3,4	PBE	---
192	chr2	17755983	17756183	17756083	1,2,4	G	---
193	chr2	17840171	17840371	17840271	1,2,4	PBE	---
194	chr2	17907160	17907360	17907260	1,2,3,4	PBE	---
195	chr2	17934390	17934590	17934490	1,2,4	E	---
196	chr2	18007420	18007620	18007520	1,4	PBE	---
197	chr2	18521476	18521676	18521576	1,2,3,4	G	---
198	chr2	18523388	18523588	18523488	1,2,4	G	---
199	chr2	18790568	18790768	18790668	1,2	G	intra
200	chr2	18839293	18839493	18839393	1,2,4	G	---
201	chr2	18981285	18981485	18981385	1,2,4	G/PBE	---
202	chr2	19019854	19020054	19019954	1,2,3,4	PBE	---
203	chr2	19100970	19101170	19101070	1,2,3,4	PBE	---
204	chr2	19298980	19299180	19299080	1,2,3,4	G	---
205	chr2	19362834	19363034	19362934	1,2,3,4	PBE	---
206	chr2	19491154	19491354	19491254	1,2,4	G	---
207	chr3	386879	387079	386979	1,2,4	G	---
208	chr3	536224	536424	536324	1,2,4	G/PBE	intra
209	chr3	545670	545870	545770	1,2,3,4	G	---
210	chr3	673144	673344	673244	1,2,4	G	---
211	chr3	995245	995445	995345	1,2,3,4	PBE	intra
212	chr3	1175217	1175417	1175317	1,2,4	G	---
213	chr3	1233525	1233725	1233625	1,2,3,4	PBE	---
214	chr3	1290688	1290888	1290788	1,2	---	---
215	chr3	1358493	1358693	1358593	1,2	PBE	---
216	chr3	1759588	1759788	1759688	1,2,3,4	G/PBE	---
217	chr3	2053470	2053670	2053570	1,2,3,4	PBE	---
218	chr3	2130986	2131186	2131086	1,2,4	G	---
219	chr3	2348960	2349160	2349060	1,2,4	G	---
220	chr3	3585829	3586029	3585929	1,2,4	---	---
221	chr3	3657980	3658180	3658080	1,2,3,4	G	---
222	chr3	3684715	3684915	3684815	1,2,3,4	---	---
223	chr3	3863638	3863838	3863738	1,2,4	G/PBE	---
224	chr3	4004300	4004500	4004400	1,2,4	G	---
225	chr3	4075497	4075697	4075597	1,2,3,4	E	intra
226	chr3	4119442	4119642	4119542	1,2,3,4	G	---
227	chr3	4124329	4124529	4124429	1,2,3,4	G	---
228	chr3	4541577	4541777	4541677	1,2	G	---
229	chr3	4723808	4724008	4723908	1,2,3,4	G	---
230	chr3	4800641	4800841	4800741	1,2,3,4	G/PBE	---
231	chr3	4833586	4833786	4833686	1,2,4	G	---
232	chr3	4838942	4839142	4839042	1,2,3,4	PBE	---
233	chr3	5087366	5087566	5087466	1,2,3,4	PBE	intra
234	chr3	5125424	5125624	5125524	1,2,3,4	G	---
235	chr3	5263740	5263940	5263840	1,2,3,4	G/PBE	---
236	chr3	5831089	5831289	5831189	1,4	PBE	---
237	chr3	5995517	5995717	5995617	1,2,4	G/PBE	---
238	chr3	6259065	6259265	6259165	1,4	G	---
239	chr3	6346218	6346418	6346318	1,4	G/PBE	---
240	chr3	6435797	6435997	6435897	1,2,4	G/PBE	---
241	chr3	6473616	6473816	6473716	1,4	G	---
242	chr3	6805229	6805429	6805329	1,2,4	G	---
243	chr3	6933722	6933922	6933822	1,2,4	---	---
244	chr3	7063508	7063708	7063608	1,2,4	G	---
245	chr3	7214004	7214204	7214104	1,2,4	G	---
246	chr3	7503302	7503502	7503402	1,2,3,4	G	---
247	chr3	7776645	7776845	7776745	1,2,4	G	---
248	chr3	8181836	8182036	8181936	1,2,3,4	PBE	---
249	chr3	8182756	8182956	8182856	1,2,3,4	G/PBE	---
250	chr3	8500528	8500728	8500628	1,2,3,4	G	---
251	chr3	8923067	8923267	8923167	1,2,3,4	G	---
252	chr3	9066208	9066408	9066308	1,4	G	---
253	chr3	9363814	9364014	9363914	1,3	PBE	---
254	chr3	9373249	9373449	9373349	1,2,4	G	intra
255	chr3	9395733	9395933	9395833	1,2,3,4	PBE	---
256	chr3	9479780	9479980	9479880	1,2,3,4	E	---
257	chr3	9595854	9596054	9595954	1,2,3,4	G	---
258	chr3	9714020	9714220	9714120	1,2,3,4	G/PBE	---
259	chr3	9717089	9717289	9717189	1,2,4	---	---
260	chr3	9737460	9737660	9737560	1,2,3,4	G/PBE	---
261	chr3	10047372	10047572	10047472	1,2,4	G	---
262	chr3	10384102	10384302	10384202	1,2,3,4	G	---
263	chr3	11276914	11277114	11277014	1,4	PBE	---
264	chr3	11384060	11384260	11384160	1,2,3,4	G	---
265	chr3	14195885	14196085	14195985	1,2	---	intra
266	chr3	14201602	14201802	14201702	1,2	PBE	---
267	chr3	16186927	16187127	16187027	1,2,3,4	G	---
268	chr3	16190444	16190644	16190544	1,2,3,4	G/PBE	intra
269	chr3	16735874	16736074	16735974	1,2,4	G/PBE	---
270	chr3	17180106	17180306	17180206	1,4	G	---
271	chr3	17478436	17478636	17478536	1,2,4	G	---
272	chr3	17551239	17551439	17551339	1,4	G/PBE	intra
273	chr3	17558007	17558207	17558107	1,2,3,4	G	---
274	chr3	18516802	18517002	18516902	1,4	E	---
275	chr3	18883306	18883506	18883406	1,2,4	G	---
276	chr3	19166373	19166573	19166473	1,2	PBE	---
277	chr3	19535489	19535689	19535589	1,2	---	intra
278	chr3	19890207	19890407	19890307	1,2,4	G	---
279	chr3	20008463	20008663	20008563	1,4	PBE	---
280	chr3	20065014	20065214	20065114	1,2,3,4	PBE	---
281	chr3	20180182	20180382	20180282	1,2,3,4	PBE	---
282	chr3	20293390	20293590	20293490	1,2,4	PBE	---
283	chr3	20296101	20296301	20296201	1,2,4	PBE	---
284	chr3	20366893	20367093	20366993	1,2,4	G	---
285	chr3	20801994	20802194	20802094	1,4	---	---
286	chr3	21336505	21336705	21336605	1,2	E	intra
287	chr3	21413632	21413832	21413732	1,2,3,4	G	---
288	chr3	21430441	21430641	21430541	1,2,4	G	---
289	chr3	21693808	21694008	21693908	1,2,4	G	---
290	chr3	21720005	21720205	21720105	1,2,3,4	---	---
291	chr3	22248604	22248804	22248704	1,2	G/PBE	---
292	chr3	22257180	22257380	22257280	1,2,3,4	G/PBE	---
293	chr3	22326126	22326326	22326226	1,2,3,4	G/PBE	---
294	chr3	22327922	22328122	22328022	1,2,3,4	G/PBE	---
295	chr3	22432219	22432419	22432319	1,2,4	G/PBE	---
296	chr3	22886588	22886788	22886688	1,2	G/PBE	intra
297	chr3	22945967	22946167	22946067	1,2,3,4	G	---
298	chr3	22991252	22991452	22991352	1,3	G	---
299	chr3	23162737	23162937	23162837	1,2,4	G	---
300	chr3	23166048	23166248	23166148	1,2,3,4	G	---
301	chr3	23167692	23167892	23167792	1,2	PBE	---
302	chr3	23175594	23175794	23175694	1,2,3,4	G/PBE	---
303	chr3	23288239	23288439	23288339	1,2,4	PBE	---
304	chr4	347355	347555	347455	1,2,4	G	---
305	chr4	526542	526742	526642	1,2,3,4	G	---
306	chr4	1329282	1329482	1329382	1,2,3,4	G/PBE	---
307	chr4	1495462	1495662	1495562	1,2	G	---
308	chr4	2567103	2567303	2567203	1,2,4	G/PBE	---
309	chr4	2620556	2620756	2620656	1,2,4	G/PBE	---
310	chr4	2673270	2673470	2673370	1,2,3,4	G	---
311	chr4	4070210	4070410	4070310	1,2,3,4	E	---
312	chr4	5736576	5736776	5736676	1,2,3,4	E	---
313	chr4	5738702	5738902	5738802	1,4	G	---
314	chr4	5793334	5793534	5793434	1,2,4	G/PBE	---
315	chr4	6369986	6370186	6370086	1,2,3,4	---	---
316	chr4	6752948	6753148	6753048	1,2,4	G/PBE	---
317	chr4	7369606	7369806	7369706	1,4	G	---
318	chr4	8140058	8140258	8140158	1,2,3,4	G	---
319	chr4	8319952	8320152	8320052	1,2,3,4	---	---
320	chr4	8347766	8347966	8347866	1,2,4	PBE	intra
321	chr4	8687664	8687864	8687764	1,2,3,4	G	---
322	chr4	8735796	8735996	8735896	1,2,3,4	G	---
323	chr4	9440694	9440894	9440794	1,2,3,4	G/PBE	---
324	chr4	9441982	9442182	9442082	1,2,4	G	---
325	chr4	9443340	9443540	9443440	1,2,3,4	G/PBE	---
326	chr4	9444154	9444354	9444254	1,2,3,4	G	---
327	chr4	9445959	9446159	9446059	1,2,3,4	G	---
328	chr4	9724578	9724778	9724678	1,2,3,4	G	---
329	chr4	9738098	9738298	9738198	1,2,3,4	G	intra
330	chr4	9835419	9835619	9835519	1,2,4	E	---
331	chr4	9904382	9904582	9904482	1,3	G/PBE	---
332	chr4	10288006	10288206	10288106	1,4	PBE	---
333	chr4	10578175	10578375	10578275	1,2,3,4	G	---
334	chr4	10899187	10899387	10899287	1,2,4	E	---
335	chr4	10999266	10999466	10999366	1,2,4	PBE	---
336	chr4	11662374	11662574	11662474	1,2	G	---
337	chr4	11745386	11745586	11745486	1,2,4	PBE	---
338	chr4	12006297	12006497	12006397	1,2	---	---
339	chr4	12086718	12086918	12086818	1,4	PBE	---
340	chr4	12317615	12317815	12317715	1,2	G/PBE	intra
341	chr4	12501658	12501858	12501758	1,2	---	---
342	chr4	12571612	12571812	12571712	1,4	G	---
343	chr4	12976926	12977126	12977026	1,2,3,4	G	intra
344	chr4	13393442	13393642	13393542	1,4	G/PBE	---
345	chr4	13460904	13461104	13461004	1,2,4	G	---
346	chr4	13659288	13659488	13659388	1,4	G	---
347	chr4	13674932	13675132	13675032	1,2,3,4	G	---
348	chr4	13911364	13911564	13911464	1,4	G	---
349	chr4	14149573	14149773	14149673	1,2,4	G/PBE	---
350	chr4	14191996	14192196	14192096	1,2,3,4	G	---
351	chr4	14331388	14331588	14331488	1,2,4	G/PBE	---
352	chr4	14358824	14359024	14358924	1,2,3,4	G/PBE	---
353	chr4	14408893	14409093	14408993	1,2,4	PBE	---
354	chr4	14872152	14872352	14872252	1,2,3,4	PBE	---
355	chr4	14902484	14902684	14902584	1,2,4	E	---
356	chr4	15231344	15231544	15231444	1,2,3,4	G	---
357	chr4	15382094	15382294	15382194	1,4	---	---
358	chr4	15485910	15486110	15486010	1,2,3,4	G	---
359	chr4	15581078	15581278	15581178	1,4	G	---
360	chr4	15675199	15675399	15675299	1,2,4	G	---
361	chr4	16294567	16294767	16294667	1,2,3,4	G	---
362	chr4	16551132	16551332	16551232	1,2,4	---	---
363	chr4	16704160	16704360	16704260	1,2	G	---
364	chr4	16845321	16845521	16845421	1,2,4	G/PBE	---
365	chr4	16927716	16927916	16927816	1,4	PBE	---
366	chr4	16983220	16983420	16983320	1,2,3,4	G	---
367	chr4	17119590	17119790	17119690	1,2,4	G/PBE	intra
368	chr4	17243345	17243545	17243445	1,2,4	PBE	---
369	chr4	17332080	17332280	17332180	1,2	G	---
370	chr4	17363615	17363815	17363715	1,2,3,4	G	---
371	chr4	17388778	17388978	17388878	1,2	G	intra
372	chr4	17579483	17579683	17579583	1,2,3,4	G	---
373	chr4	17619090	17619290	17619190	1,4	G	---
374	chr4	17755124	17755324	17755224	1,2	PBE	---
375	chr4	17997729	17997929	17997829	1,2,4	G/PBE	---
376	chr4	18056372	18056572	18056472	1,2,4	E	---
377	chr4	18321470	18321670	18321570	1,2,3,4	G	---
378	chr4	18331845	18332045	18331945	1,2,4	G	---
379	chr4	18569692	18569892	18569792	1,2,3,4	PBE	---
380	chr5	229668	229868	229768	1,2	G	intra
381	chr5	566017	566217	566117	1,2,3,4	PBE	---
382	chr5	579237	579437	579337	1,2,3,4	G	---
383	chr5	581179	581379	581279	1,2,3,4	G	---
384	chr5	766939	767139	767039	1,2,3,4	G	---
385	chr5	827987	828187	828087	1,2,4	G	---
386	chr5	828648	828848	828748	1,2,3,4	PBE	---
387	chr5	987616	987816	987716	1,2,4	G/PBE	intra
388	chr5	1118291	1118491	1118391	1,2,4	G	---
389	chr5	1792607	1792807	1792707	1,2,3,4	G	---
390	chr5	1998620	1998820	1998720	1,2,4	G	---
391	chr5	2125405	2125605	2125505	1,2,4	E	intra
392	chr5	2178206	2178406	2178306	1,2,3,4	G	---
393	chr5	2529395	2529595	2529495	1,2,3,4	G	---
394	chr5	2612868	2613068	2612968	1,2,3,4	G	---
395	chr5	2614584	2614784	2614684	1,2,3,4	G	---
396	chr5	2680597	2680797	2680697	1,2	PBE	---
397	chr5	2906156	2906356	2906256	1,4	PBE	---
398	chr5	2935118	2935318	2935218	1,2,4	---	---
399	chr5	3049508	3049708	3049608	1,2,4	G/PBE	---
400	chr5	3335027	3335227	3335127	1,2	---	intra
401	chr5	3396204	3396404	3396304	1,2,4	G/PBE	---
402	chr5	3478362	3478562	3478462	1,2	PBE	---
403	chr5	3846926	3847126	3847026	1,2	PBE	---
404	chr5	4156172	4156372	4156272	1,2	PBE	---
405	chr5	4431161	4431361	4431261	1,2	G/PBE	---
406	chr5	4735302	4735502	4735402	1,2,3,4	G	---
407	chr5	5077237	5077437	5077337	1,2,3,4	PBE	---
408	chr5	5297964	5298164	5298064	1,2,4	G	---
409	chr5	5535296	5535496	5535396	1,2	PBE	---
410	chr5	6216710	6216910	6216810	1,2,3,4	G/PBE	---
411	chr5	6322847	6323047	6322947	1,2,4	---	---
412	chr5	6409671	6409871	6409771	1,2,4	G/PBE	---
413	chr5	6767401	6767601	6767501	1,2,4	E	---
414	chr5	6812274	6812474	6812374	1,2	---	intra
415	chr5	7008341	7008541	7008441	1,4	---	---
416	chr5	7377565	7377765	7377665	1,2,3,4	E	---
417	chr5	7842806	7843006	7842906	1,2,4	PBE	---
418	chr5	7901117	7901317	7901217	1,2	---	---
419	chr5	8122078	8122278	8122178	1,2,4	---	intra
420	chr5	8425443	8425643	8425543	1,2,4	G	---
421	chr5	8861250	8861450	8861350	1,2,4	E	---
422	chr5	8863170	8863370	8863270	1,2,4	G	---
423	chr5	9133237	9133437	9133337	1,4	G/PBE	---
424	chr5	9944916	9945116	9945016	1,4	G	---
425	chr5	10296999	10297199	10297099	1,2,3,4	G	---
426	chr5	15843738	15843938	15843838	1,2,4	G	---
427	chr5	16207064	16207264	16207164	1,2,4	G	---
428	chr5	16385223	16385423	16385323	1,2,4	E	---
429	chr5	16464890	16465090	16464990	1,2	G/PBE	---
430	chr5	16776282	16776482	16776382	1,2,3,4	PBE	---
431	chr5	17272740	17272940	17272840	1,4	G	---
432	chr5	17828963	17829163	17829063	1,2,4	G/PBE	---
433	chr5	17913488	17913688	17913588	1,2	---	---
434	chr5	18392070	18392270	18392170	1,2,4	---	intra
435	chr5	18484005	18484205	18484105	1,2	G/PBE	---
436	chr5	19115558	19115758	19115658	1,2,3,4	E	---
437	chr5	19217887	19218087	19217987	1,2,4	---	---
438	chr5	19219372	19219572	19219472	1,2,3,4	G	---
439	chr5	19220860	19221060	19220960	1,2,3,4	G/PBE	---
440	chr5	19364997	19365197	19365097	1,2,4	G	---
441	chr5	19563649	19563849	19563749	1,2,4	PBE	---
442	chr5	19670197	19670397	19670297	1,2,4	G	---
443	chr5	19822616	19822816	19822716	1,2,4	G	---
444	chr5	20819767	20819967	20819867	1,2,4	G	---
445	chr5	20900151	20900351	20900251	1,2,4	PBE	---
446	chr5	20942950	20943150	20943050	1,2	---	---
447	chr5	21595797	21595997	21595897	1,2	G	---
448	chr5	21611267	21611467	21611367	1,2,3,4	G/PBE	---
449	chr5	21752120	21752320	21752220	1,2,3,4	G	---
450	chr5	21769766	21769966	21769866	1,2,4	G	---
451	chr5	21819382	21819582	21819482	1,4	G	---
452	chr5	21913108	21913308	21913208	1,4	G	---
453	chr5	22115911	22116111	22116011	1,2,3,4	G	---
454	chr5	22136486	22136686	22136586	1,2	G	---
455	chr5	22151040	22151240	22151140	1,4	G	---
456	chr5	22177617	22177817	22177717	1,2,4	G	---
457	chr5	22865129	22865329	22865229	1,4	---	intra
458	chr5	23059411	23059611	23059511	1,2,3,4	G	---
459	chr5	23359456	23359656	23359556	1,2,3,4	G	---
460	chr5	23406346	23406546	23406446	1,2,3,4	PBE	---
461	chr5	23507253	23507453	23507353	1,2	---	---
462	chr5	23685720	23685920	23685820	1,2,3,4	G	---
463	chr5	23700351	23700551	23700451	1,2,4	G	---
464	chr5	23898659	23898859	23898759	1,2,4	G/PBE	---
465	chr5	24088718	24088918	24088818	1,2,4	G	---
466	chr5	24384410	24384610	24384510	1,2,3,4	G	---
467	chr5	24476853	24477053	24476953	1,2	G	---
468	chr5	24887048	24887248	24887148	1,2,4	G	---
469	chr5	24908262	24908462	24908362	1,2,3,4	G	intra
470	chr5	24973123	24973323	24973223	1,2,4	G	intra
471	chr5	25158635	25158835	25158735	1,2,3,4	G/PBE	---
472	chr5	25336836	25337036	25336936	1,2,3,4	E	---
473	chr5	25436969	25437169	25437069	1,2,4	G	---
474	chr5	25483615	25483815	25483715	1,2,4	G	intra
475	chr5	25528074	25528274	25528174	1,2,3,4	G	---
476	chr5	25701145	25701345	25701245	1,4	G	---
477	chr5	25721510	25721710	25721610	1,2	PBE	---
478	chr5	26095767	26095967	26095867	1,2,3	G/PBE	---
479	chr5	26100493	26100693	26100593	1,2,3,4	PBE	---
480	chr5	26233849	26234049	26233949	1,2,3,4	G	---
481	chr5	26253194	26253394	26253294	1,4	---	---
482	chr5	26499046	26499246	26499146	1,4	G	---
483	chr5	26572200	26572400	26572300	1,2,3,4	G/PBE	---
484	chr5	26901234	26901434	26901334	1,2	G	---
485	chr1	51317	51517	51417	2,4	PBE	---
486	chr1	146132	146332	146232	2,4	---	---
487	chr1	302628	302828	302728	2,4	G	---
488	chr1	426522	426722	426622	2,4	G	---
489	chr1	687333	687533	687433	2,3,4	G	---
490	chr1	771350	771550	771450	2,4	PBE	---
491	chr1	786562	786762	786662	2,4	E	---
492	chr1	868126	868326	868226	2,4	PBE	---
493	chr1	978948	979148	979048	2,3,4	---	---
494	chr1	1170658	1170858	1170758	2,4	G	---
495	chr1	1338484	1338684	1338584	2,4	E	---
496	chr1	1729364	1729564	1729464	2,4	---	---
497	chr1	1838131	1838331	1838231	2,4	E	---
498	chr1	2104841	2105041	2104941	2,3,4	G	---
499	chr1	2143789	2143989	2143889	2,4	---	---
500	chr1	2191038	2191238	2191138	2,4	PBE	---
501	chr1	2282757	2282957	2282857	2,4	E	---
502	chr1	2753250	2753450	2753350	2,4	E	intra
503	chr1	3547936	3548136	3548036	2,4	G	---
504	chr1	3757129	3757329	3757229	2,3,4	G	---
505	chr1	4103228	4103428	4103328	2,4	G	---
506	chr1	4132319	4132519	4132419	2,3,4	G	---
507	chr1	4526146	4526346	4526246	2,4	G/PBE	---
508	chr1	4537308	4537508	4537408	2,4	---	---
509	chr1	4540635	4540835	4540735	2,3,4	---	---
510	chr1	4541738	4541938	4541838	2,3,4	G/PBE	---
511	chr1	4585340	4585540	4585440	2,4	G	---
512	chr1	4903042	4903242	4903142	2,4	G	---
513	chr1	4997916	4998116	4998016	2,4	G	---
514	chr1	5349647	5349847	5349747	2,3,4	G/PBE	---
515	chr1	5531941	5532141	5532041	2,3,4	E	---
516	chr1	5574043	5574243	5574143	2,3,4	---	---
517	chr1	5638955	5639155	5639055	2,4	---	intra
518	chr1	5890680	5890880	5890780	2,4	E	---
519	chr1	6331126	6331326	6331226	2,4	G	---
520	chr1	6457110	6457310	6457210	2,3,4	G/PBE	---
521	chr1	6497118	6497318	6497218	2,4	---	---
522	chr1	6515936	6516136	6516036	2,3,4	G	intra
523	chr1	6621860	6622060	6621960	2,4	G	---
524	chr1	6633613	6633813	6633713	2,4	PBE	---
525	chr1	6673571	6673771	6673671	2,4	PBE	---
526	chr1	6946931	6947131	6947031	2,4	---	intra
527	chr1	7154449	7154649	7154549	2,4	---	---
528	chr1	7494061	7494261	7494161	2,4	E	intra
529	chr1	8191925	8192125	8192025	2,3,4	PBE	---
530	chr1	8305285	8305485	8305385	2,4	---	---
531	chr1	8495603	8495803	8495703	2,4	G	---
532	chr1	8719342	8719542	8719442	2,4	G	---
533	chr1	8727126	8727326	8727226	2,4	PBE	---
534	chr1	8911394	8911594	8911494	2,4	---	intra
535	chr1	8978234	8978434	8978334	2,4	PBE	---
536	chr1	10014096	10014296	10014196	2,3,4	PBE	---
537	chr1	10046654	10046854	10046754	2,4	---	---
538	chr1	10260974	10261174	10261074	2,4	---	intra
539	chr1	10353920	10354120	10354020	2,4	G	---
540	chr1	10365074	10365274	10365174	2,4	G	---
541	chr1	10504792	10504992	10504892	2,4	E	intra
542	chr1	10517620	10517820	10517720	2,3,4	G/PBE	---
543	chr1	10850742	10850942	10850842	2,4	E	---
544	chr1	11231187	11231387	11231287	2,3,4	---	---
545	chr1	11412053	11412253	11412153	2,4	---	intra
546	chr1	11473171	11473371	11473271	2,4	G/PBE	---
547	chr1	11531989	11532189	11532089	2,4	G	---
548	chr1	11565419	11565619	11565519	2,4	---	intra
549	chr1	12054828	12055028	12054928	2,4	G/PBE	---
550	chr1	12135062	12135262	12135162	2,4	---	---
551	chr1	12421034	12421234	12421134	2,3,4	E	intra
552	chr1	17253654	17253854	17253754	2,4	G	intra
553	chr1	18197908	18198108	18198008	2,4	E	---
554	chr1	18690728	18690928	18690828	2,4	G	---
555	chr1	18754066	18754266	18754166	2,4	PBE	---
556	chr1	19831268	19831468	19831368	2,4	PBE	---
557	chr1	20013824	20014024	20013924	2,4	---	---
558	chr1	20068456	20068656	20068556	2,4	G	---
559	chr1	20523260	20523460	20523360	2,4	G	---
560	chr1	20523907	20524107	20524007	2,4	E	---
561	chr1	20745259	20745459	20745359	2,4	E	---
562	chr1	21206969	21207169	21207069	2,3,4	G	---
563	chr1	22127565	22127765	22127665	2,4	PBE	---
564	chr1	23111058	23111258	23111158	2,4	PBE	---
565	chr1	23787239	23787439	23787339	2,4	G	---
566	chr1	24631268	24631468	24631368	2,3,4	PBE	---
567	chr1	24650136	24650336	24650236	2,4	---	---
568	chr1	24831258	24831458	24831358	2,4	G	---
569	chr1	25017086	25017286	25017186	2,4	---	intra
570	chr1	25425356	25425556	25425456	2,4	E	---
571	chr1	25530994	25531194	25531094	2,4	PBE	---
572	chr1	25558970	25559170	25559070	2,4	G/PBE	---
573	chr1	25691246	25691446	25691346	2,4	G/PBE	---
574	chr1	25728152	25728352	25728252	2,4	E	---
575	chr1	25765252	25765452	25765352	2,4	G	---
576	chr1	25781930	25782130	25782030	2,4	---	intra
577	chr1	25878980	25879180	25879080	2,4	PBE	---
578	chr1	25952008	25952208	25952108	2,4	G/PBE	---
579	chr1	26038402	26038602	26038502	2,4	G/PBE	---
580	chr1	26235760	26235960	26235860	2,4	E	---
581	chr1	26240768	26240968	26240868	2,4	PBE	---
582	chr1	26683948	26684148	26684048	2,4	G/PBE	---
583	chr1	26684943	26685143	26685043	2,4	E	---
584	chr1	26739654	26739854	26739754	2,4	G/PBE	---
585	chr1	26745147	26745347	26745247	2,4	E	intra
586	chr1	26938021	26938221	26938121	2,4	G	---
587	chr1	27462502	27462702	27462602	2,4	G	---
588	chr1	27509518	27509718	27509618	2,4	E	---
589	chr1	27595486	27595686	27595586	2,4	---	---
590	chr1	27638494	27638694	27638594	2,4	E	---
591	chr1	27859480	27859680	27859580	2,4	G	---
592	chr1	28084234	28084434	28084334	2,4	PBE	---
593	chr1	28095518	28095718	28095618	2,4	G	---
594	chr1	28213634	28213834	28213734	2,3,4	G	---
595	chr1	28220460	28220660	28220560	2,4	G	---
596	chr1	28385751	28385951	28385851	2,4	PBE	---
597	chr1	28588578	28588778	28588678	2,4	E	---
598	chr1	28745781	28745981	28745881	2,3,4	G	---
599	chr1	28859389	28859589	28859489	2,4	PBE	---
600	chr1	28868388	28868588	28868488	2,4	G/PBE	---
601	chr1	28940110	28940310	28940210	2,3,4	G	---
602	chr1	29006216	29006416	29006316	2,4	PBE	---
603	chr1	29359801	29360001	29359901	2,3,4	---	---
604	chr1	29429422	29429622	29429522	2,4	PBE	---
605	chr1	29644234	29644434	29644334	2,4	PBE	---
606	chr1	30249214	30249414	30249314	2,4	G	---
607	chr2	97870	98070	97970	2,4	E	---
608	chr2	151139	151339	151239	2,4	G	intra
609	chr2	151754	151954	151854	2,3	E	---
610	chr2	560624	560824	560724	2,4	G/PBE	---
611	chr2	884038	884238	884138	2,3,4	E	intra
612	chr2	1124204	1124404	1124304	2,4	G	---
613	chr2	1137319	1137519	1137419	2,3,4	G	---
614	chr2	1515641	1515841	1515741	2,4	G	---
615	chr2	1639814	1640014	1639914	2,4	PBE	---
616	chr2	6893583	6893783	6893683	2,4	---	---
617	chr2	7604078	7604278	7604178	2,4	PBE	---
618	chr2	7701180	7701380	7701280	2,4	E	---
619	chr2	7901313	7901513	7901413	2,4	G	---
620	chr2	7910228	7910428	7910328	2,4	G	---
621	chr2	8430429	8430629	8430529	2,3,4	G	---
622	chr2	8913537	8913737	8913637	2,4	---	---
623	chr2	9517006	9517206	9517106	2,4	---	intra
624	chr2	9564702	9564902	9564802	2,4	---	---
625	chr2	10440440	10440640	10440540	2,4	PBE	---
626	chr2	10836143	10836343	10836243	2,3,4	G	---
627	chr2	10862394	10862594	10862494	2,4	PBE	---
628	chr2	11175703	11175903	11175803	2,4	PBE	---
629	chr2	11380307	11380507	11380407	2,4	E	---
630	chr2	12877765	12877965	12877865	2,4	---	intra
631	chr2	13302023	13302223	13302123	2,4	PBE	intra
632	chr2	13579692	13579892	13579792	2,4	E	---
633	chr2	13971790	13971990	13971890	2,4	G	---
634	chr2	14115984	14116184	14116084	2,3,4	E	---
635	chr2	14146614	14146814	14146714	2,4	G	---
636	chr2	14435930	14436130	14436030	2,3,4	G	---
637	chr2	15014648	15014848	15014748	2,4	PBE	---
638	chr2	15020575	15020775	15020675	2,4	---	intra
639	chr2	15099360	15099560	15099460	2,4	G	---
640	chr2	15140249	15140449	15140349	2,4	PBE	---
641	chr2	15155108	15155308	15155208	2,4	G	---
642	chr2	15298516	15298716	15298616	2,4	---	---
643	chr2	16360032	16360232	16360132	2,4	E	---
644	chr2	16378456	16378656	16378556	2,4	E	---
645	chr2	16473887	16474087	16473987	2,4	G	---
646	chr2	16680595	16680795	16680695	2,3,4	---	---
647	chr2	16820760	16820960	16820860	2,4	E	---
648	chr2	17003826	17004026	17003926	2,4	E	---
649	chr2	17246193	17246393	17246293	2,4	PBE	---
650	chr2	17421382	17421582	17421482	2,4	G	---
651	chr2	17638649	17638849	17638749	2,4	E	---
652	chr2	17838272	17838472	17838372	2,4	PBE	---
653	chr2	18090554	18090754	18090654	2,3,4	PBE	---
654	chr2	18234774	18234974	18234874	2,4	---	---
655	chr2	18339334	18339534	18339434	2,4	G	---
656	chr2	18372688	18372888	18372788	2,4	G/PBE	---
657	chr2	18444892	18445092	18444992	2,4	PBE	---
658	chr2	18580201	18580401	18580301	2,3,4	G/PBE	---
659	chr2	18724312	18724512	18724412	2,4	---	---
660	chr2	18727414	18727614	18727514	2,4	---	---
661	chr2	18733048	18733248	18733148	2,4	G/PBE	---
662	chr2	18999202	18999402	18999302	2,4	PBE	---
663	chr2	19007828	19008028	19007928	2,4	G	---
664	chr2	19109151	19109351	19109251	2,4	G	---
665	chr2	19131067	19131267	19131167	2,4	PBE	---
666	chr2	19175828	19176028	19175928	2,4	---	---
667	chr2	19232318	19232518	19232418	2,3,4	G/PBE	intra
668	chr2	19466356	19466556	19466456	2,4	E	---
669	chr2	19468055	19468255	19468155	2,4	G	---
670	chr3	349486	349686	349586	2,4	G	intra
671	chr3	961772	961972	961872	2,4	G/PBE	---
672	chr3	1337831	1338031	1337931	2,4	PBE	---
673	chr3	1848653	1848853	1848753	2,4	G	---
674	chr3	2138180	2138380	2138280	2,4	PBE	---
675	chr3	2167570	2167770	2167670	2,4	G	---
676	chr3	2330865	2331065	2330965	2,4	E	---
677	chr3	2350348	2350548	2350448	2,4	E	---
678	chr3	2352832	2353032	2352932	2,4	G	---
679	chr3	2364036	2364236	2364136	2,4	G	---
680	chr3	2562850	2563050	2562950	2,3,4	PBE	---
681	chr3	3437449	3437649	3437549	2,4	PBE	---
682	chr3	3878808	3879008	3878908	2,4	---	---
683	chr3	4340416	4340616	4340516	2,3,4	PBE	---
684	chr3	4777616	4777816	4777716	2,4	---	---
685	chr3	4802707	4802907	4802807	2,4	---	---
686	chr3	4908000	4908200	4908100	2,4	G	---
687	chr3	5008000	5008200	5008100	2,4	E	---
688	chr3	5119940	5120140	5120040	2,4	G	---
689	chr3	5124150	5124350	5124250	2,3,4	G	---
690	chr3	5236683	5236883	5236783	2,3,4	G	---
691	chr3	5242267	5242467	5242367	2,4	G/PBE	---
692	chr3	5258343	5258543	5258443	2,3,4	---	---
693	chr3	5445190	5445390	5445290	2,4	G	intra
694	chr3	5483504	5483704	5483604	2,3,4	---	intra
695	chr3	5747420	5747620	5747520	2,3,4	PBE	---
696	chr3	5836569	5836769	5836669	2,4	G	---
697	chr3	5861187	5861387	5861287	2,4	E	---
698	chr3	6014217	6014417	6014317	2,3,4	PBE	---
699	chr3	6119487	6119687	6119587	2,4	G	---
700	chr3	6457578	6457778	6457678	2,3,4	G/PBE	---
701	chr3	6719941	6720141	6720041	2,3,4	G	---
702	chr3	6722727	6722927	6722827	2,3,4	PBE	---
703	chr3	6884270	6884470	6884370	2,4	G/PBE	---
704	chr3	7082528	7082728	7082628	2,4	PBE	---
705	chr3	7096057	7096257	7096157	2,4	PBE	---
706	chr3	7280201	7280401	7280301	2,4	G	---
707	chr3	8197656	8197856	8197756	2,4	PBE	---
708	chr3	8290114	8290314	8290214	2,4	G	---
709	chr3	8593832	8594032	8593932	2,4	E	---
710	chr3	8602142	8602342	8602242	2,4	PBE	---
711	chr3	8623165	8623365	8623265	2,3,4	PBE	---
712	chr3	8640239	8640439	8640339	2,3,4	G	---
713	chr3	8646457	8646657	8646557	2,3,4	PBE	---
714	chr3	9103566	9103766	9103666	2,4	G	intra
715	chr3	9299709	9299909	9299809	2,3,4	PBE	---
716	chr3	9363677	9363877	9363777	2,4	E	---
717	chr3	15704318	15704518	15704418	2,4	E	---
718	chr3	15985547	15985747	15985647	2,3,4	PBE	---
719	chr3	15986638	15986838	15986738	2,3,4	G	---
720	chr3	16568661	16568861	16568761	2,4	G	---
721	chr3	16815105	16815305	16815205	2,4	PBE	---
722	chr3	16862418	16862618	16862518	2,4	PBE	---
723	chr3	17204016	17204216	17204116	2,3,4	PBE	---
724	chr3	17527322	17527522	17527422	2,4	---	---
725	chr3	17567413	17567613	17567513	2,4	G/PBE	---
726	chr3	17739706	17739906	17739806	2,4	---	---
727	chr3	17750540	17750740	17750640	2,4	G	---
728	chr3	17875397	17875597	17875497	2,3,4	G	---
729	chr3	18205800	18206000	18205900	2,4	G	intra
730	chr3	18476960	18477160	18477060	2,4	G/PBE	---
731	chr3	18513908	18514108	18514008	2,4	---	---
732	chr3	18518376	18518576	18518476	2,3,4	G	---
733	chr3	18658110	18658310	18658210	2,4	---	intra
734	chr3	18821008	18821208	18821108	2,4	G/PBE	---
735	chr3	18821908	18822108	18822008	2,4	G	---
736	chr3	18855154	18855354	18855254	2,3,4	G/PBE	intra
737	chr3	18877695	18877895	18877795	2,3,4	---	---
738	chr3	18991888	18992088	18991988	2,4	E	intra
739	chr3	19270354	19270554	19270454	2,4	---	---
740	chr3	19791442	19791642	19791542	2,4	G	---
741	chr3	19792216	19792416	19792316	2,4	G	---
742	chr3	19936354	19936554	19936454	2,3,4	PBE	---
743	chr3	19992748	19992948	19992848	2,4	PBE	---
744	chr3	19994614	19994814	19994714	2,3,4	---	---
745	chr3	19995743	19995943	19995843	2,3,4	E	---
746	chr3	20179004	20179204	20179104	2,3,4	G/PBE	---
747	chr3	20274020	20274220	20274120	2,4	G/PBE	intra
748	chr3	20474813	20475013	20474913	2,3,4	G	---
749	chr3	20630017	20630217	20630117	2,3,4	G/PBE	---
750	chr3	20872498	20872698	20872598	2,4	G	---
751	chr3	21305105	21305305	21305205	2,3,4	E	---
752	chr3	21499933	21500133	21500033	2,3,4	G/PBE	---
753	chr3	21678834	21679034	21678934	2,4	G	---
754	chr3	22008965	22009165	22009065	2,4	---	intra
755	chr3	22129449	22129649	22129549	2,4	E	---
756	chr3	22142115	22142315	22142215	2,4	PBE	---
757	chr3	22255818	22256018	22255918	2,4	G	intra
758	chr3	22601778	22601978	22601878	2,4	E	---
759	chr3	22742446	22742646	22742546	2,4	G	---
760	chr3	22811400	22811600	22811500	2,4	PBE	---
761	chr3	22991093	22991293	22991193	2,4	G	---
762	chr3	23277495	23277695	23277595	2,4	---	---
763	chr3	23289007	23289207	23289107	2,4	PBE	---
764	chr4	525346	525546	525446	2,4	---	---
765	chr4	649809	650009	649909	2,3,4	---	intra
766	chr4	924738	924938	924838	2,4	G/PBE	---
767	chr4	999592	999792	999692	2,4	E	---
768	chr4	1029071	1029271	1029171	2,4	E	---
769	chr4	1074512	1074712	1074612	2,4	---	intra
770	chr4	1198089	1198289	1198189	2,4	---	---
771	chr4	2223178	2223378	2223278	2,4	E	---
772	chr4	2617350	2617550	2617450	2,4	E	---
773	chr4	5717796	5717996	5717896	2,4	PBE	---
774	chr4	7011415	7011615	7011515	2,4	G	---
775	chr4	7196375	7196575	7196475	2,4	---	---
776	chr4	7263454	7263654	7263554	2,4	G	---
777	chr4	7516712	7516912	7516812	2,4	E	intra
778	chr4	8001310	8001510	8001410	2,4	E	---
779	chr4	8791119	8791319	8791219	2,4	PBE	---
780	chr4	9731591	9731791	9731691	2,3,4	G/PBE	---
781	chr4	9817808	9818008	9817908	2,4	PBE	intra
782	chr4	10049516	10049716	10049616	2,4	G	---
783	chr4	10081879	10082079	10081979	2,4	G	---
784	chr4	10255636	10255836	10255736	2,4	G	---
785	chr4	10275154	10275354	10275254	2,3,4	PBE	---
786	chr4	10351993	10352193	10352093	2,3,4	G	---
787	chr4	10437738	10437938	10437838	2,4	G	---
788	chr4	10698709	10698909	10698809	2,4	E	---
789	chr4	11155368	11155568	11155468	2,4	---	intra
790	chr4	11340139	11340339	11340239	2,4	---	---
791	chr4	11743122	11743322	11743222	2,4	E	intra
792	chr4	11986442	11986642	11986542	2,4	G	---
793	chr4	12167042	12167242	12167142	2,4	---	---
794	chr4	12233196	12233396	12233296	2,4	G	intra
795	chr4	12375130	12375330	12375230	2,4	E	---
796	chr4	12967080	12967280	12967180	2,4	E	---
797	chr4	13016270	13016470	13016370	2,4	G/PBE	---
798	chr4	13021227	13021427	13021327	2,4	G	---
799	chr4	13036532	13036732	13036632	2,4	G	---
800	chr4	13651115	13651315	13651215	2,4	E	---
801	chr4	14097204	14097404	14097304	2,4	E	---
802	chr4	14141412	14141612	14141512	2,4	G/PBE	---
803	chr4	14333215	14333415	14333315	2,4	G/PBE	---
804	chr4	14374392	14374592	14374492	2,3,4	PBE	---
805	chr4	14444521	14444721	14444621	2,4	E	---
806	chr4	14701625	14701825	14701725	2,4	G/PBE	---
807	chr4	15120775	15120975	15120875	2,4	G	---
808	chr4	15705488	15705688	15705588	2,4	---	---
809	chr4	15877248	15877448	15877348	2,3,4	PBE	---
810	chr4	15941339	15941539	15941439	2,4	---	---
811	chr4	16053990	16054190	16054090	2,4	E	intra
812	chr4	16497650	16497850	16497750	2,3,4	G/PBE	---
813	chr4	16853758	16853958	16853858	2,4	---	---
814	chr4	16860201	16860401	16860301	2,4	G/PBE	---
815	chr4	17041106	17041306	17041206	2,3,4	G	---
816	chr4	17092282	17092482	17092382	2,3,4	E	---
817	chr4	17290181	17290381	17290281	2,4	G	---
818	chr4	17312436	17312636	17312536	2,4	G	---
819	chr4	17319058	17319258	17319158	2,4	G	---
820	chr4	17334389	17334589	17334489	2,3,4	G	---
821	chr4	17378528	17378728	17378628	2,4	PBE	---
822	chr4	17535156	17535356	17535256	2,4	G	---
823	chr4	17641180	17641380	17641280	2,4	G	---
824	chr4	17653184	17653384	17653284	2,4	---	---
825	chr4	17767118	17767318	17767218	2,3,4	PBE	---
826	chr4	17840147	17840347	17840247	2,3,4	G	---
827	chr4	18129605	18129805	18129705	2,3,4	PBE	---
828	chr4	18329866	18330066	18329966	2,3,4	G	intra
829	chr4	18451429	18451629	18451529	2,4	G	---
830	chr5	159265	159465	159365	2,3,4	G	---
831	chr5	571386	571586	571486	2,4	G	---
832	chr5	712726	712926	712826	2,4	E	---
833	chr5	740048	740248	740148	2,3,4	G	---
834	chr5	968726	968926	968826	2,4	E	---
835	chr5	1044458	1044658	1044558	2,4	G	---
836	chr5	1045639	1045839	1045739	2,3,4	---	---
837	chr5	1108288	1108488	1108388	2,3,4	G	---
838	chr5	1403842	1404042	1403942	2,3	G	---
839	chr5	1558288	1558488	1558388	2,4	G	---
840	chr5	1608382	1608582	1608482	2,4	G	---
841	chr5	2199663	2199863	2199763	2,4	PBE	---
842	chr5	3749104	3749304	3749204	2,4	E	intra
843	chr5	4241130	4241330	4241230	2,4	G	---
844	chr5	4315751	4315951	4315851	2,4	E	intra
845	chr5	4432284	4432484	4432384	2,4	PBE	intra
846	chr5	4460446	4460646	4460546	2,4	G	---
847	chr5	4825367	4825567	4825467	2,4	E	---
848	chr5	5047096	5047296	5047196	2,4	---	---
849	chr5	5265330	5265530	5265430	2,3,4	G	---
850	chr5	5316115	5316315	5316215	2,4	PBE	---
851	chr5	5664174	5664374	5664274	2,4	G	---
852	chr5	5747522	5747722	5747622	2,4	E	---
853	chr5	5814570	5814770	5814670	2,4	PBE	---
854	chr5	5863178	5863378	5863278	2,4	PBE	---
855	chr5	5875023	5875223	5875123	2,4	G	intra
856	chr5	5968125	5968325	5968225	2,3,4	PBE	---
857	chr5	6046181	6046381	6046281	2,3,4	G	---
858	chr5	6054193	6054393	6054293	2,4	---	intra
859	chr5	6059626	6059826	6059726	2,4	E	---
860	chr5	6189494	6189694	6189594	2,4	G/PBE	---
861	chr5	6289242	6289442	6289342	2,4	G/PBE	---
862	chr5	6309744	6309944	6309844	2,4	G	---
863	chr5	6393259	6393459	6393359	2,4	G	---
864	chr5	6420440	6420640	6420540	2,4	E	---
865	chr5	6423001	6423201	6423101	2,3,4	E	---
866	chr5	6791807	6792007	6791907	2,3,4	PBE	intra
867	chr5	6976017	6976217	6976117	2,4	PBE	---
868	chr5	7179365	7179565	7179465	2,4	E	---
869	chr5	7271293	7271493	7271393	2,4	G	---
870	chr5	7655538	7655738	7655638	2,4	---	---
871	chr5	8548512	8548712	8548612	2,4	---	---
872	chr5	9156902	9157102	9157002	2,4	G	---
873	chr5	9247095	9247295	9247195	2,3,4	PBE	---
874	chr5	9716215	9716415	9716315	2,3,4	---	intra
875	chr5	10128170	10128370	10128270	2,3,4	G	---
876	chr5	10451963	10452163	10452063	2,4	G	---
877	chr5	10613816	10614016	10613916	2,3,4	G	---
878	chr5	13897773	13897973	13897873	2,4	E	---
879	chr5	14281475	14281675	14281575	2,3,4	G	---
880	chr5	14753143	14753343	14753243	2,4	G/PBE	---
881	chr5	15914150	15914350	15914250	2,3,4	PBE	---
882	chr5	16273589	16273789	16273689	2,4	G	---
883	chr5	16370118	16370318	16370218	2,4	G	---
884	chr5	16386178	16386378	16386278	2,4	PBE	---
885	chr5	17112770	17112970	17112870	2,4	PBE	---
886	chr5	17323850	17324050	17323950	2,4	G	---
887	chr5	17575891	17576091	17575991	2,4	G	---
888	chr5	17917012	17917212	17917112	2,4	---	---
889	chr5	18370982	18371182	18371082	2,4	G	---
890	chr5	19099538	19099738	19099638	2,4	G	---
891	chr5	19163646	19163846	19163746	2,4	G	---
892	chr5	19225430	19225630	19225530	2,3,4	G	---
893	chr5	19232681	19232881	19232781	2,3,4	G	---
894	chr5	19524500	19524700	19524600	2,4	PBE	intra
895	chr5	19675978	19676178	19676078	2,4	PBE	---
896	chr5	20084246	20084446	20084346	2,4	E	---
897	chr5	20089366	20089566	20089466	2,4	E	---
898	chr5	20833716	20833916	20833816	2,4	---	---
899	chr5	21337151	21337351	21337251	2,3,4	G/PBE	---
900	chr5	21628461	21628661	21628561	2,3,4	G	---
901	chr5	21794259	21794459	21794359	2,3,4	E	---
902	chr5	21856827	21857027	21856927	2,4	---	---
903	chr5	21923652	21923852	21923752	2,4	E	---
904	chr5	22082556	22082756	22082656	2,4	PBE	---
905	chr5	22129393	22129593	22129493	2,3,4	G	---
906	chr5	22258724	22258924	22258824	2,4	PBE	---
907	chr5	22312920	22313120	22313020	2,4	G	---
908	chr5	22735718	22735918	22735818	2,4	E	---
909	chr5	23943356	23943556	23943456	2,4	G/PBE	---
910	chr5	23981501	23981701	23981601	2,3,4	G	---
911	chr5	24436728	24436928	24436828	2,4	---	---
912	chr5	24478800	24479000	24478900	2,4	G	---
913	chr5	24829796	24829996	24829896	2,4	---	---
914	chr5	24903393	24903593	24903493	2,3,4	E	---
915	chr5	25092198	25092398	25092298	2,4	G	---
916	chr5	25431496	25431696	25431596	2,4	G/PBE	---
917	chr5	25484481	25484681	25484581	2,4	G/PBE	---
918	chr5	25609189	25609389	25609289	2,4	PBE	---
919	chr5	25685868	25686068	25685968	2,4	G	---
920	chr5	25718180	25718380	25718280	2,4	E	---
921	chr5	25792537	25792737	25792637	2,4	PBE	---
922	chr5	25793828	25794028	25793928	2,4	G/PBE	---
923	chr5	25846419	25846619	25846519	2,4	E	---
924	chr5	26008672	26008872	26008772	2,4	---	---
925	chr5	26027802	26028002	26027902	2,4	E	---
926	chr5	26171944	26172144	26172044	2,3,4	PBE	---
927	chr5	26366902	26367102	26367002	2,4	E	---
928	chr5	26573968	26574168	26574068	2,3,4	G/PBE	---
929	chr5	26632208	26632408	26632308	2,3,4	G	---
930	chr5	26766020	26766220	26766120	2,4	E	---
931	chr5	26890076	26890276	26890176	2,4	---	---
932	chr1	430988	431188	431088	3,4	E	---
933	chr1	559772	559972	559872	3,4	E	---
934	chr1	2848192	2848392	2848292	3,4	PBE	---
935	chr1	3100241	3100441	3100341	3,4	---	intra
936	chr1	3481540	3481740	3481640	3,4	E	---
937	chr1	4113042	4113242	4113142	3,4	---	---
938	chr1	4911631	4911831	4911731	3,4	PBE	intra
939	chr1	4976236	4976436	4976336	3,4	E	---
940	chr1	5388491	5388691	5388591	3,4	PBE	---
941	chr1	5535553	5535753	5535653	3,4	PBE	---
942	chr1	5630742	5630942	5630842	3,4	E	intra
943	chr1	7664898	7665098	7664998	3,4	PBE	---
944	chr1	7897594	7897794	7897694	3,4	G/PBE	---
945	chr1	8169307	8169507	8169407	3,4	E	---
946	chr1	9825071	9825271	9825171	3,4	PBE	---
947	chr1	10320986	10321186	10321086	3,4	PBE	---
948	chr1	11064278	11064478	11064378	3,4	E	---
949	chr1	11809942	11810142	11810042	3,4	G	---
950	chr1	13464342	13464542	13464442	3,4	G	---
951	chr1	17644819	17645019	17644919	3,4	E	intra
952	chr1	18432884	18433084	18432984	3,4	G	---
953	chr1	19810696	19810896	19810796	3,4	E	---
954	chr1	21699944	21700144	21700044	3,4	E	---
955	chr1	23772136	23772336	23772236	3,4	PBE	intra
956	chr1	24487124	24487324	24487224	3,4	G	---
957	chr1	24908933	24909133	24909033	3,4	---	---
958	chr1	26157678	26157878	26157778	3,4	---	intra
959	chr1	26484873	26485073	26484973	3,4	G	---
960	chr1	28876083	28876283	28876183	3,4	G	---
961	chr1	29992569	29992769	29992669	3,4	G	intra
962	chr2	263141	263341	263241	3,4	PBE	---
963	chr2	304392	304592	304492	3,4	PBE	---
964	chr2	509760	509960	509860	3,4	PBE	---
965	chr2	756166	756366	756266	3,4	E	---
966	chr2	1717608	1717808	1717708	3,4	---	---
967	chr2	3605854	3606054	3605954	3,4	PBE	---
968	chr2	7073990	7074190	7074090	3,4	PBE	---
969	chr2	7835494	7835694	7835594	3,4	---	---
970	chr2	8117844	8118044	8117944	3,4	---	---
971	chr2	8139522	8139722	8139622	3,4	G	---
972	chr2	8544114	8544314	8544214	3,4	G	---
973	chr2	9214548	9214748	9214648	3,4	G	---
974	chr2	9702728	9702928	9702828	3,4	G	---
975	chr2	10071965	10072165	10072065	3,4	E	---
976	chr2	12375472	12375672	12375572	3,4	---	---
977	chr2	13194054	13194254	13194154	3,4	G	---
978	chr2	13496224	13496424	13496324	3,4	PBE	---
979	chr2	14261978	14262178	14262078	3,4	---	---
980	chr2	14395514	14395714	14395614	3,4	E	intra
981	chr2	14591880	14592080	14591980	3,4	G	---
982	chr2	16361848	16362048	16361948	3,4	PBE	---
983	chr2	17130166	17130366	17130266	3,4	G/PBE	---
984	chr2	17541860	17542060	17541960	3,4	E	---
985	chr2	17754206	17754406	17754306	3,4	PBE	---
986	chr2	17770098	17770298	17770198	3,4	PBE	---
987	chr2	17870858	17871058	17870958	3,4	---	---
988	chr2	19227718	19227918	19227818	3,4	PBE	---
989	chr3	1464570	1464770	1464670	3,4	E	---
990	chr3	1830748	1830948	1830848	3,4	PBE	---
991	chr3	2365322	2365522	2365422	3,4	G/PBE	intra
992	chr3	3428876	3429076	3428976	3,4	G	---
993	chr3	3770499	3770699	3770599	3,4	G	---
994	chr3	4312426	4312626	4312526	3,4	---	---
995	chr3	4559694	4559894	4559794	3,4	---	---
996	chr3	4846066	4846266	4846166	3,4	G	---
997	chr3	6491528	6491728	6491628	3,4	PBE	---
998	chr3	7263194	7263394	7263294	3,4	G	intra
999	chr3	7326170	7326370	7326270	3,4	G	---
1000	chr3	7643618	7643818	7643718	3,4	PBE	---
1001	chr3	8194533	8194733	8194633	3,4	G/PBE	---
1002	chr3	8900466	8900666	8900566	3,4	G	---
1003	chr3	12453866	12454066	12453966	3,4	G	---
1004	chr3	15357075	15357275	15357175	3,4	PBE	---
1005	chr3	16257354	16257554	16257454	3,4	---	---
1006	chr3	18088208	18088408	18088308	3,4	E	---
1007	chr3	18432696	18432896	18432796	3,4	G/PBE	---
1008	chr3	18561670	18561870	18561770	3,4	E	---
1009	chr3	18563236	18563436	18563336	3,4	G/PBE	---
1010	chr3	18660654	18660854	18660754	3,4	---	---
1011	chr3	19082286	19082486	19082386	3,4	E	---
1012	chr3	20878772	20878972	20878872	3,4	E	intra
1013	chr3	21523406	21523606	21523506	3,4	G/PBE	---
1014	chr3	21524372	21524572	21524472	3,4	PBE	---
1015	chr3	22231102	22231302	22231202	3,4	---	---
1016	chr3	22322493	22322693	22322593	3,4	E	---
1017	chr4	8323843	8324043	8323943	3,4	G/PBE	---
1018	chr4	8326362	8326562	8326462	3,4	G	---
1019	chr4	8358126	8358326	8358226	3,4	PBE	---
1020	chr4	8570602	8570802	8570702	3,4	PBE	---
1021	chr4	8680039	8680239	8680139	3,4	G	---
1022	chr4	8935842	8936042	8935942	3,4	---	---
1023	chr4	9429716	9429916	9429816	3,4	PBE	---
1024	chr4	9849323	9849523	9849423	3,4	---	intra
1025	chr4	9901208	9901408	9901308	3,4	E	---
1026	chr4	10780578	10780778	10780678	3,4	E	---
1027	chr4	10907686	10907886	10907786	3,4	---	---
1028	chr4	10938746	10938946	10938846	3,4	PBE	intra
1029	chr4	10969326	10969526	10969426	3,4	G/PBE	---
1030	chr4	13073170	13073370	13073270	3,4	PBE	---
1031	chr4	13400871	13401071	13400971	3,4	---	---
1032	chr4	13729536	13729736	13729636	3,4	E	---
1033	chr4	15877808	15878008	15877908	3,4	PBE	---
1034	chr4	16764426	16764626	16764526	3,4	E	---
1035	chr4	17412268	17412468	17412368	3,4	---	---
1036	chr4	17666417	17666617	17666517	3,4	---	---
1037	chr4	17668327	17668527	17668427	3,4	---	---
1038	chr4	17754948	17755148	17755048	3,4	PBE	---
1039	chr4	17770630	17770830	17770730	3,4	G	---
1040	chr4	17954972	17955172	17955072	3,4	E	intra
1041	chr4	18158924	18159124	18159024	3,4	---	intra
1042	chr4	18318576	18318776	18318676	3,4	G	---
1043	chr4	18399823	18400023	18399923	3,4	G	---
1044	chr5	805974	806174	806074	3,4	G/PBE	---
1045	chr5	941468	941668	941568	3,4	PBE	---
1046	chr5	2615447	2615647	2615547	3,4	PBE	---
1047	chr5	5234019	5234219	5234119	3,4	G	---
1048	chr5	6319938	6320138	6320038	3,4	G	---
1049	chr5	6320612	6320812	6320712	3,4	PBE	---
1050	chr5	7252062	7252262	7252162	3,4	G	---
1051	chr5	8711088	8711288	8711188	3,4	PBE	---
1052	chr5	9515620	9515820	9515720	3,4	---	---
1053	chr5	9646476	9646676	9646576	3,4	E	---
1054	chr5	15997700	15997900	15997800	3,4	E	---
1055	chr5	17199746	17199946	17199846	3,4	G	---
1056	chr5	17913250	17913450	17913350	3,4	E	---
1057	chr5	18215706	18215906	18215806	3,4	PBE	---
1058	chr5	20758990	20759190	20759090	3,4	PBE	intra
1059	chr5	21452648	21452848	21452748	3,4	PBE	intra
1060	chr5	22666519	22666719	22666619	3,4	E	---
1061	chr5	23577142	23577342	23577242	3,4	G	---
1062	chr5	25019093	25019293	25019193	3,4	---	---
1063	chr5	25438032	25438232	25438132	3,4	---	---
1064	chr5	25816948	25817148	25817048	3,4	E	---
