# Supplementary material for: A Quartet of PIF bHLH Factors Provides a Transcriptionally Centered Signaling Hub That Regulates Seedling Morphogenesis through Differential Expression-Patterning of Shared Target Genes in Arabidopsis
Source: PLoS Genet. 2013 Jan 31;9(1):e1003244. doi: 10.1371/journal.pgen.1003244 (PMC3561105; doi:10.1371/journal.pgen.1003244)
Supplement: Table S4 — List of SSTF genes from pifq/WT comparison (PIF-quartet-regulated genes). (XLS) [file pgen.1003244.s011.xls]

## Sheet: Table_S4
Table S4. List of SSTF genes from pifq/WT comparison (PIF-quartet-regulated genes).
Locus	logFC (pifqD/WTD)	P value	FDR	PIF-quartet_regulation	Description
AT1G01120	-1.26269	1.24676e-05	0.000319779	Induced	3-ketoacyl-CoA synthase 1 (KCS1)
AT1G01200	-1.18439	0.000143416	0.00250228	Induced	RAB GTPase homolog A3 (RABA3)
AT1G01225	1.28521	0.000721667	0.00949794	Repressed	NC domain-containing protein-related
AT1G01470	-1.23349	2.34418e-05	0.000553618	Induced	LATE EMBRYOGENESIS ABUNDANT 14 (LEA14)
AT1G01600	-1.16525	0.00028848	0.00449385	Induced	cytochrome P450, family 86, subfamily A, polypeptide 4 (CYP86A4)
AT1G01680	-2.62463	9.43948e-08	4.20638e-06	Induced	plant U-box 54 (PUB54)
AT1G01780	-1.56809	2.06152e-07	8.49964e-06	Induced	GATA type zinc finger transcription factor family protein
AT1G02190	-4.44517	1.1333e-05	0.000293753	Induced	Fatty acid hydroxylase superfamily
AT1G02205	-1.49642	3.32512e-07	1.32154e-05	Induced	ECERIFERUM 1 (CER1)
AT1G02310	-1.74272	0.0025784	0.0254546	Induced	Glycosyl hydrolase superfamily protein
AT1G02340	-4.61845	7.82772e-42	1.01567e-38	Induced	LONG HYPOCOTYL IN FAR-RED (HFR1)
AT1G02400	-1.12518	0.000108414	0.00198127	Induced	gibberellin 2-oxidase 6 (GA2OX6)
AT1G02690	1.01038	0.000498221	0.00705829	Repressed	importin alpha isoform 6 (IMPA-6)
AT1G02730	1.78062	4.21488e-08	2.02113e-06	Repressed	cellulose synthase-like D5 (CSLD5)
AT1G02800	-2.20772	2.33463e-13	2.78364e-11	Induced	cellulase 2 (CEL2)
AT1G02820	2.13578	0.000767008	0.00993462	Repressed	Late embryogenesis abundant 3 (LEA3) family protein
AT1G02920	-1.06793	0.000260217	0.00411459	Induced	glutathione S-transferase 7 (GSTF7)
AT1G03090	-2.06181	6.79668e-12	6.43439e-10	Induced	MCCA
AT1G03106	-1.38069	2.04795e-06	6.53743e-05	Induced	unknown protein
AT1G03130	1.94239	4.08462e-11	3.38717e-09	Repressed	photosystem I subunit D-2 (PSAD-2)
AT1G03170	-5.15125	2.53114e-12	2.52633e-10	Induced	Protein of unknown function (DUF3049)
AT1G03290	-1.072	0.000298088	0.0046197	Induced	unknown protein
AT1G03600	1.42353	1.02124e-06	3.61003e-05	Repressed	PSB27
AT1G03620	-1.48969	0.00347561	0.0318854	Induced	ELMO/CED-12 family protein
AT1G03630	1.07345	0.000190126	0.00316513	Repressed	protochlorophyllide oxidoreductase C (POR C)
AT1G03780	1.03918	0.00430154	0.0374737	Repressed	targeting protein for XKLP2 (TPX2)
AT1G03800	-2.5002	4.24712e-09	2.47184e-07	Induced	ERF domain protein 10 (ERF10)
AT1G03870	-1.05482	0.00023783	0.00383483	Induced	FASCICLIN-like arabinoogalactan 9 (FLA9)
AT1G04220	-1.59087	1.13745e-07	4.98805e-06	Induced	3-ketoacyl-CoA synthase 2 (KCS2)
AT1G04240	-1.472	4.35077e-07	1.68367e-05	Induced	SHORT HYPOCOTYL 2 (SHY2)
AT1G04250	-1.02285	0.00036491	0.00548309	Induced	AUXIN RESISTANT 3 (AXR3)
AT1G04310	-1.35283	4.86099e-06	0.000141456	Induced	ethylene response sensor 2 (ERS2)
AT1G04350	1.80216	0.000870947	0.0109591	Repressed	2-oxoglutarate (2OG) and Fe(II)-dependent oxygenase superfamily protein
AT1G04635	1.30335	2.54534e-05	0.000595087	Repressed	EMBRYO DEFECTIVE 1687 (EMB1687)
AT1G04660	2.23881	5.0063e-13	5.69222e-11	Repressed	glycine-rich protein
AT1G04760	1.39287	0.00212014	0.0220387	Repressed	vesicle-associated membrane protein 726 (VAMP726)
AT1G04800	2.12119	1.09478e-12	1.17798e-10	Repressed	glycine-rich protein
AT1G05135	-1.09162	0.000162627	0.00278184	Induced	expressed protein, isoform contains a non-consensus TG acceptor site at intron.
AT1G05220	1.35066	0.00537316	0.0441452	Repressed	Transmembrane protein 97, predicted
AT1G05440	1.66212	3.07192e-06	9.41116e-05	Repressed	C-8 sterol isomerases
AT1G05490	-1.72199	5.64968e-08	2.63813e-06	Induced	chromatin remodeling 31 (chr31)
AT1G05510	-1.05909	0.00104406	0.0127096	Induced	FUNCTIONS IN: molecular_function unknown
AT1G05650	2.3929	5.49323e-05	0.00113031	Repressed	Pectin lyase-like superfamily protein
AT1G05730	1.15204	0.00612444	0.0482214	Repressed	Eukaryotic protein of unknown function (DUF842)
AT1G05840	-1.14978	0.00017616	0.002977	Induced	Eukaryotic aspartyl protease family protein
AT1G06080	-2.13647	7.04432e-13	7.76918e-11	Induced	delta 9 desaturase 1 (ADS1)
AT1G06160	2.13068	8.15944e-09	4.53352e-07	Repressed	octadecanoid-responsive Arabidopsis AP2/ERF 59 (ORA59)
AT1G06320	-2.21374	0.000356904	0.00538849	Induced	unknown protein
AT1G06350	-1.13011	8.79045e-05	0.00166915	Induced	Fatty acid desaturase family protein
AT1G06370	-1.43272	0.00217592	0.0223968	Induced	pseudogene, similar to putative glycolipid alpha-mannosyltransferase, blastp match of 41% identity and 9.6e-10 P-value to GP|13161358|dbj|BAB32949.1||AP002908 putative glycolipid alpha-mannosyltransferase {Oryza sativa (japonica cultivar-group)}
AT1G06570	-1.90792	2.01273e-10	1.46524e-08	Induced	phytoene desaturation 1 (PDS1)
AT1G06680	1.77571	1.3011e-09	8.34292e-08	Repressed	photosystem II subunit P-1 (PSBP-1)
AT1G06830	3.44737	1.06484e-19	3.30821e-17	Repressed	Glutaredoxin family protein
AT1G06980	-1.4025	1.8655e-06	6.06025e-05	Induced	unknown protein
AT1G07070	1.49535	2.81835e-07	1.13237e-05	Repressed	Ribosomal protein L35Ae family protein
AT1G07120	26.7891	0.00538356	0.0441452	Repressed	FUNCTIONS IN: molecular_function unknown
AT1G07150	-1.09079	0.000727703	0.00956596	Induced	mitogen-activated protein kinase kinase kinase 13 (MAPKKK13)
AT1G07370	1.07437	0.00029303	0.0045583	Repressed	proliferating cellular nuclear antigen 1 (PCNA1)
AT1G07400	1.06441	0.000988753	0.0121905	Repressed	HSP20-like chaperones superfamily protein
AT1G07795	3.18368	0.00174745	0.0188947	Repressed	unknown protein
AT1G07880	1.09578	0.00445878	0.0386032	Repressed	ATMPK13
AT1G08090	-3.43057	1.56104e-06	5.18577e-05	Induced	nitrate transporter 2:1 (NRT2:1)
AT1G08180	1.00268	0.000515732	0.00725049	Repressed	unknown protein
AT1G08380	2.25269	3.46092e-14	4.62673e-12	Repressed	photosystem I subunit O (PSAO)
AT1G08560	1.69928	2.53769e-08	1.28386e-06	Repressed	syntaxin of plants 111 (SYP111)
AT1G08580	1.08747	0.000176437	0.0029777	Repressed	unknown protein
AT1G08630	-3.02082	7.27032e-17	1.35906e-14	Induced	threonine aldolase 1 (THA1)
AT1G08730	1.27975	0.00194329	0.0206082	Repressed	XIC
AT1G09190	1.51742	0.000861757	0.0109057	Repressed	Tetratricopeptide repeat (TPR)-like superfamily protein
AT1G09340	1.04822	0.000263674	0.00415438	Repressed	chloroplast RNA binding (CRB)
AT1G09460	-1.38407	2.13531e-06	6.77709e-05	Induced	Carbohydrate-binding X8 domain superfamily protein
AT1G09530	-6.00014	1.15972e-59	4.26353e-56	Induced	phytochrome interacting factor 3 (PIF3)
AT1G09610	2.23531	5.96722e-06	0.000169838	Repressed	Protein of unknown function (DUF579)
AT1G10000	1.54613	5.89081e-05	0.00120092	Repressed	Ribonuclease H-like superfamily protein
AT1G10070	-3.515	6.17396e-28	3.32159e-25	Induced	branched-chain amino acid transaminase 2 (BCAT-2)
AT1G10270	1.1453	0.00262434	0.0257797	Repressed	glutamine-rich protein 23 (GRP23)
AT1G10340	-1.19487	0.000197908	0.00326755	Induced	Ankyrin repeat family protein
AT1G10370	1.05367	0.000563115	0.00778271	Repressed	EARLY-RESPONSIVE TO DEHYDRATION 9 (ERD9)
AT1G10410	-1.00101	0.000604668	0.00824847	Induced	Protein of unknown function (DUF1336)
AT1G10550	-1.63577	6.415e-08	2.94796e-06	Induced	xyloglucan:xyloglucosyl transferase 33 (XTH33)
AT1G10560	-2.33463	1.38319e-07	5.95905e-06	Induced	plant U-box 18 (PUB18)
AT1G10657	3.50374	9.27668e-17	1.70521e-14	Repressed	Plant protein 1589 of unknown function
AT1G10810	1.05266	0.000695989	0.00921497	Repressed	NAD(P)-linked oxidoreductase superfamily protein
AT1G10960	1.26369	1.24192e-05	0.00031891	Repressed	ferredoxin 1 (FD1)
AT1G11000	-1.14654	0.000132751	0.00235388	Induced	MILDEW RESISTANCE LOCUS O 4 (MLO4)
AT1G11070	2.53545	0.00271184	0.026363	Repressed	BEST Arabidopsis thaliana protein match is: Hydroxyproline-rich glycoprotein family protein (TAIR:AT1G61080.1)
AT1G11112	2.20094	1.70163e-10	1.25534e-08	Repressed	unknown protein
AT1G11160	1.10612	0.00499336	0.0417849	Repressed	Transducin/WD40 repeat-like superfamily protein
AT1G11220	1.40907	1.57828e-05	0.000390727	Repressed	Protein of unknown function (DUF761)
AT1G11260	-1.21466	2.50664e-05	0.000586958	Induced	sugar transporter 1 (STP1)
AT1G11330	2.20677	4.63441e-10	3.2556e-08	Repressed	S-locus lectin protein kinase family protein
AT1G11380	-1.18103	0.000252564	0.00402532	Induced	PLAC8 family protein
AT1G11490	2.30301	0.00179941	0.0193393	Repressed	zinc finger (C2H2 type) family protein
AT1G11580	1.25747	1.30647e-05	0.000331624	Repressed	methylesterase PCR A (PMEPCRA)
AT1G11700	1.39438	3.7678e-06	0.000113075	Repressed	Protein of unknown function, DUF584
AT1G11850	1.26691	1.16817e-05	0.000301727	Repressed	unknown protein
AT1G11960	-1.62815	4.02857e-06	0.000119599	Induced	ERD (early-responsive to dehydration stress) family protein
AT1G12010	-1.11365	0.000139414	0.00245035	Induced	2-oxoglutarate (2OG) and Fe(II)-dependent oxygenase superfamily protein
AT1G12080	-1.67344	9.39989e-09	5.10819e-07	Induced	Vacuolar calcium-binding protein-related
AT1G12500	-1.10158	0.0001352	0.00238962	Induced	Nucleotide-sugar transporter family protein
AT1G12570	27.103	0.00086617	0.0109177	Repressed	Glucose-methanol-choline (GMC) oxidoreductase family protein
AT1G12805	1.80907	8.48463e-10	5.67134e-08	Repressed	nucleotide binding
AT1G12900	1.59141	4.57159e-08	2.17328e-06	Repressed	glyceraldehyde 3-phosphate dehydrogenase A subunit 2 (GAPA-2)
AT1G13300	1.07539	0.000512101	0.00721785	Repressed	HYPERSENSITIVITY TO LOW PI-ELICITED PRIMARY ROOT SHORTENING 1 (HRS1)
AT1G13340	-1.48762	3.75814e-05	0.000821576	Induced	Regulator of Vps4 activity in the MVB pathway protein
AT1G13420	1.53481	2.44531e-07	9.93347e-06	Repressed	sulfotransferase 4B (ST4B)
AT1G13448	1.30271	0.000315714	0.00485637	Repressed	other RNA
AT1G13620	1.91855	2.50305e-06	7.83154e-05	Repressed	root meristem growth factor 2 (RGF2)
AT1G13700	1.24927	7.76939e-05	0.00150331	Repressed	6-phosphogluconolactonase 1 (PGL1)
AT1G14060	1.06668	0.000326348	0.00498517	Repressed	GCK domain-containing protein
AT1G14090	-1.19873	0.00300468	0.0284574	Induced	pseudogene, pentatricopeptide (PPR) repeat-containing protein, contains Pfam profile PF01535: PPR repeat
AT1G14260	1.49099	3.56274e-05	0.000789026	Repressed	RING/FYVE/PHD zinc finger superfamily protein
AT1G14345	1.59273	5.63382e-08	2.63813e-06	Repressed	NAD(P)-linked oxidoreductase superfamily protein
AT1G14350	-1.85053	2.06286e-09	1.27102e-07	Induced	FOUR LIPS (FLP)
AT1G14430	1.49594	3.28347e-06	9.93508e-05	Repressed	glyoxal oxidase-related protein
AT1G14500	2.82781	3.07529e-05	0.000696456	Repressed	Ankyrin repeat family protein
AT1G14530	-1.02296	0.000552822	0.00766445	Induced	TOM THREE HOMOLOG 1 (THH1)
AT1G14630	1.93955	0.00185677	0.0198241	Repressed	unknown protein
AT1G14640	26.5042	0.00538356	0.0441452	Repressed	SWAP (Suppressor-of-White-APricot)/surp domain-containing protein
AT1G14700	1.62185	2.86568e-08	1.43989e-06	Repressed	purple acid phosphatase 3 (PAP3)
AT1G14860	-1.1799	9.00347e-05	0.00170325	Induced	nudix hydrolase homolog 18 (NUDT18)
AT1G14890	-1.15796	6.23048e-05	0.00125853	Induced	Plant invertase/pectin methylesterase inhibitor superfamily protein
AT1G14930	-3.71977	5.47309e-26	2.74376e-23	Induced	Polyketide cyclase/dehydrase and lipid transport superfamily protein
AT1G14950	-2.37722	1.22178e-14	1.82095e-12	Induced	Polyketide cyclase/dehydrase and lipid transport superfamily protein
AT1G14960	1.17953	0.00010051	0.00186777	Repressed	Polyketide cyclase/dehydrase and lipid transport superfamily protein
AT1G14980	1.40927	1.13764e-06	3.9832e-05	Repressed	chaperonin 10 (CPN10)
AT1G15000	1.05218	0.000371388	0.00555395	Repressed	serine carboxypeptidase-like 50 (scpl50)
AT1G15040	-2.12834	1.08933e-12	1.17786e-10	Induced	Class I glutamine amidotransferase-like superfamily protein
AT1G15050	1.07308	0.00136108	0.0156286	Repressed	indole-3-acetic acid inducible 34 (IAA34)
AT1G15080	1.44503	0.000245323	0.0039241	Repressed	lipid phosphate phosphatase 2 (LPP2)
AT1G15175	1.24225	5.60188e-05	0.00115052	Repressed	other RNA
AT1G15260	1.31847	7.45683e-06	0.000205861	Repressed	unknown protein
AT1G15380	-1.03632	0.00153091	0.0171241	Induced	Lactoylglutathione lyase / glyoxalase I family protein
AT1G15460	1.76071	0.000523242	0.0073327	Repressed	REQUIRES HIGH BORON 4 (BOR4)
AT1G15580	1.6488	1.35726e-05	0.000342937	Repressed	indole-3-acetic acid inducible 5 (IAA5)
AT1G15760	-1.96428	3.33694e-05	0.000745756	Induced	Sterile alpha motif (SAM) domain-containing protein
AT1G15800	-1.14793	0.000150399	0.00259992	Induced	unknown protein
AT1G15820	2.99726	1.30896e-22	5.44775e-20	Repressed	light harvesting complex photosystem II subunit 6 (LHCB6)
AT1G15870	1.46896	0.000191688	0.00318153	Repressed	Mitochondrial glycoprotein family protein
AT1G15980	1.0486	0.000306523	0.00473148	Repressed	NDH-dependent cyclic electron flow 1 (NDF1)
AT1G16130	-1.45184	0.00114401	0.0135962	Induced	wall associated kinase-like 2 (WAKL2)
AT1G16230	26.5033	0.00538356	0.0441452	Repressed	Target SNARE coiled-coil domain protein
AT1G16400	5.19317	6.33639e-30	3.88245e-27	Repressed	cytochrome P450, family 79, subfamily F, polypeptide 2 (CYP79F2)
AT1G16445	1.34824	2.26354e-05	0.000536873	Repressed	S-adenosyl-L-methionine-dependent methyltransferases superfamily protein
AT1G16490	-2.01892	8.99421e-10	5.97573e-08	Induced	myb domain protein 58 (MYB58)
AT1G16630	1.27732	8.62073e-05	0.00164353	Repressed	unknown protein
AT1G16635	1.921	2.31755e-07	9.43182e-06	Repressed	unknown gene
AT1G16850	-2.62889	1.45064e-16	2.62281e-14	Induced	unknown protein
AT1G16905	1.04697	0.000932201	0.0116567	Repressed	Curculin-like (mannose-binding) lectin family protein
AT1G17060	-1.1455	9.36877e-05	0.00175728	Induced	cytochrome p450 72c1 (CYP72C1)
AT1G17300	-1.08846	0.000754408	0.00982914	Induced	unknown protein
AT1G17420	2.16992	0.000767008	0.00993462	Repressed	lipoxygenase 3 (LOX3)
AT1G17430	-1.06556	0.000360348	0.00542564	Induced	alpha/beta-Hydrolases superfamily protein
AT1G17480	2.00565	0.00173731	0.0188405	Repressed	IQ-domain 7 (IQD7)
AT1G17810	-1.9838	4.81472e-11	3.94807e-09	Induced	beta-tonoplast intrinsic protein (BETA-TIP)
AT1G17840	-1.06155	0.000239651	0.00385856	Induced	white-brown complex homolog protein 11 (WBC11)
AT1G18060	1.34533	1.15635e-05	0.000299025	Repressed	unknown protein
AT1G18200	-1.59604	0.00111281	0.0133331	Induced	RAB GTPase homolog A6B (RABA6b)
AT1G18250	1.36848	5.1063e-06	0.000147621	Repressed	ATLP-1
AT1G18270	-1.28555	1.09398e-05	0.000285575	Induced	ketose-bisphosphate aldolase class-II family protein
AT1G18280	-1.03515	0.00430154	0.0374737	Induced	Bifunctional inhibitor/lipid-transfer protein/seed storage 2S albumin superfamily protein
AT1G18370	1.39885	3.12794e-06	9.54301e-05	Repressed	HINKEL (HIK)
AT1G18400	-1.64877	2.24597e-06	7.08749e-05	Induced	BR enhanced expression 1 (BEE1)
AT1G18570	-1.74033	3.21539e-08	1.59339e-06	Induced	myb domain protein 51 (MYB51)
AT1G18810	1.08957	0.000714061	0.00941474	Repressed	phytochrome kinase substrate-related
AT1G18850	1.30684	1.45314e-05	0.000363004	Repressed	unknown protein
AT1G19050	1.22246	0.000143503	0.00250228	Repressed	response regulator 7 (ARR7)
AT1G19510	-2.15421	4.84653e-12	4.6888e-10	Induced	RAD-like 5 (RL5)
AT1G19530	-1.63124	2.35222e-08	1.19828e-06	Induced	unknown protein
AT1G19940	-1.84066	9.40215e-09	5.10819e-07	Induced	glycosyl hydrolase 9B5 (GH9B5)
AT1G20190	-1.07497	0.000191176	0.00317543	Induced	expansin 11 (EXPA11)
AT1G20340	1.35797	2.60366e-06	8.12482e-05	Repressed	DNA-DAMAGE-REPAIR/TOLERATION PROTEIN 112 (DRT112)
AT1G20520	-3.44789	0.000164347	0.00279816	Induced	Arabidopsis protein of unknown function (DUF241)
AT1G20790	-1.97131	0.00273399	0.0264734	Induced	F-box family protein
AT1G20900	-1.34492	3.75278e-06	0.000112778	Induced	ESCAROLA (ESC)
AT1G21120	-1.0938	0.000241674	0.00388829	Induced	O-methyltransferase family protein
AT1G21130	1.06091	0.000279872	0.00436593	Repressed	O-methyltransferase family protein
AT1G21150	1.0744	0.00154218	0.0172066	Repressed	Mitochondrial transcription termination factor family protein
AT1G21160	-1.13802	0.000293371	0.00456038	Induced	eukaryotic translation initiation factor 2 (eIF-2) family protein
AT1G21360	-1.05011	0.00107267	0.0129792	Induced	glycolipid transfer protein 2 (GLTP2)
AT1G21400	-1.87891	8.35921e-09	4.63285e-07	Induced	Thiamin diphosphate-binding fold (THDP-binding) superfamily protein
AT1G21500	2.14775	1.76115e-12	1.84987e-10	Repressed	unknown protein
AT1G21540	2.44026	8.63905e-07	3.11373e-05	Repressed	AMP-dependent synthetase and ligase family protein
AT1G21680	-1.50269	4.0962e-07	1.597e-05	Induced	DPP6 N-terminal domain-like protein
AT1G21980	-1.22758	2.67377e-05	0.000618219	Induced	phosphatidylinositol-4-phosphate 5-kinase 1 (PIP5K1)
AT1G22220	1.34591	0.000163801	0.00279437	Repressed	F-box family protein
AT1G22400	1.48646	4.15714e-07	1.61725e-05	Repressed	UGT85A1
AT1G22470	-1.0093	0.00209617	0.0218823	Induced	unknown protein
AT1G22480	27.1522	0.000477951	0.00683256	Repressed	Cupredoxin superfamily protein
AT1G22590	1.61462	6.31843e-08	2.91573e-06	Repressed	AGAMOUS-like 87 (AGL87)
AT1G22630	1.049	0.000416647	0.00612694	Repressed	unknown protein
AT1G22650	1.44701	3.99723e-05	0.000862673	Repressed	Plant neutral invertase family protein
AT1G22740	-1.22817	2.69069e-05	0.00062148	Induced	RAB GTPase homolog G3B (RABG3B)
AT1G22900	1.14106	0.000104792	0.00193269	Repressed	Disease resistance-responsive (dirigent-like protein) family protein
AT1G22980	1.18835	0.00124018	0.0145278	Repressed	unknown protein
AT1G23052	-1.64117	2.03704e-08	1.05229e-06	Induced	unknown gene
AT1G23100	1.93184	2.95321e-10	2.115e-08	Repressed	GroES-like family protein
AT1G23130	4.3191	2.0592e-30	1.37642e-27	Repressed	Polyketide cyclase/dehydrase and lipid transport superfamily protein
AT1G23230	-1.23189	0.00603453	0.0477137	Induced	CONTAINS InterPro DOMAIN/s: Mediator complex subunit Med23 (InterPro:IPR021629)
AT1G23410	1.1856	5.33129e-05	0.0011011	Repressed	Ribosomal protein S27a / Ubiquitin family protein
AT1G23790	2.45454	2.68241e-08	1.35397e-06	Repressed	Plant protein of unknown function (DUF936)
AT1G24020	3.19242	9.03428e-25	4.0669e-22	Repressed	MLP-like protein 423 (MLP423)
AT1G24070	3.19638	0.00174745	0.0188947	Repressed	cellulose synthase-like A10 (CSLA10)
AT1G24090	1.17088	0.00126948	0.0147973	Repressed	RNase H family protein
AT1G24280	1.50804	6.08282e-06	0.00017224	Repressed	glucose-6-phosphate dehydrogenase 3 (G6PD3)
AT1G24470	-1.90121	0.000523242	0.0073327	Induced	beta-ketoacyl reductase 2 (KCR2)
AT1G24530	1.50592	3.33721e-07	1.32396e-05	Repressed	Transducin/WD40 repeat-like superfamily protein
AT1G24577	1.79654	0.000323757	0.00495932	Repressed	unknown protein
AT1G24580	2.25516	4.79758e-12	4.66953e-10	Repressed	RING/U-box superfamily protein
AT1G25440	2.17049	1.84392e-12	1.92518e-10	Repressed	B-box type zinc finger protein with CCT domain
AT1G25510	1.06994	0.000963708	0.011929	Repressed	Eukaryotic aspartyl protease family protein
AT1G26290	-2.26968	3.37347e-14	4.56515e-12	Induced	unknown protein
AT1G26380	-1.63336	5.86295e-05	0.00119634	Induced	FAD-binding Berberine family protein
AT1G26600	1.38238	0.00038994	0.00579212	Repressed	CLAVATA3/ESR-RELATED 9 (CLE9)
AT1G26730	-1.0944	0.00481675	0.0408018	Induced	EXS (ERD1/XPR1/SYG1) family protein
AT1G26740	1.00524	0.000769196	0.00995712	Repressed	Ribosomal L32p protein family
AT1G26761	4.92973	5.27242e-36	4.8458e-33	Repressed	Arabinanase/levansucrase/invertase
AT1G26762	2.53056	6.12906e-09	3.4844e-07	Repressed	unknown protein
AT1G26770	1.74975	6.67421e-09	3.77487e-07	Repressed	expansin A10 (EXPA10)
AT1G26780	-1.3794	0.000376702	0.00561819	Induced	myb domain protein 117 (MYB117)
AT1G26880	1.01824	0.000391541	0.00580257	Repressed	Ribosomal protein L34e superfamily protein
AT1G26945	-1.23188	4.34933e-05	0.000926904	Induced	KIDARI (KDR)
AT1G27020	1.16757	5.40942e-05	0.00111411	Repressed	unknown protein
AT1G27770	-1.28775	8.62599e-06	0.000232607	Induced	autoinhibited Ca2+-ATPase 1 (ACA1)
AT1G28330	-1.62835	2.22683e-08	1.13966e-06	Induced	dormancy-associated protein-like 1
AT1G28570	2.25461	1.17016e-13	1.49198e-11	Repressed	SGNH hydrolase-type esterase superfamily protein
AT1G28600	1.154	7.84262e-05	0.00151482	Repressed	GDSL-like Lipase/Acylhydrolase superfamily protein
AT1G29195	-1.33429	7.66564e-06	0.000210048	Induced	unknown protein
AT1G29250	1.40439	1.28096e-06	4.40802e-05	Repressed	Alba DNA/RNA-binding protein
AT1G29270	-1.88986	0.003577	0.0325905	Induced	unknown protein
AT1G29357	-1.04248	0.00071771	0.00945149	Induced	other RNA
AT1G29660	2.06761	7.7007e-12	7.22817e-10	Repressed	GDSL-like Lipase/Acylhydrolase superfamily protein
AT1G29680	-1.1809	0.00485777	0.041039	Induced	Protein of unknown function (DUF1264)
AT1G29910	7.4527	1.67107e-86	1.22869e-82	Repressed	chlorophyll A/B binding protein 3 (CAB3)
AT1G29920	8.96287	9.43356e-110	1.04043e-105	Repressed	chlorophyll A/B-binding protein 2 (CAB2)
AT1G29930	4.58145	6.09505e-44	9.60318e-41	Repressed	chlorophyll A/B binding protein 1 (CAB1)
AT1G30080	-2.22528	3.72496e-08	1.794e-06	Induced	Glycosyl hydrolase superfamily protein
AT1G30170	5.21576	6.21926e-17	1.18263e-14	Repressed	Protein of unknown function (DUF295)
AT1G30250	4.06168	7.19898e-09	4.0509e-07	Repressed	unknown protein
AT1G30330	-1.1231	9.65521e-05	0.00180182	Induced	auxin response factor 6 (ARF6)
AT1G30380	2.6008	6.0793e-18	1.31468e-15	Repressed	photosystem I subunit K (PSAK)
AT1G30530	1.38432	2.4855e-06	7.78766e-05	Repressed	UDP-glucosyl transferase 78D1 (UGT78D1)
AT1G30600	1.16654	0.000116916	0.00210183	Repressed	Subtilase family protein
AT1G30720	-1.34868	3.98539e-06	0.000118637	Induced	FAD-binding Berberine family protein
AT1G30730	-1.29366	1.26404e-05	0.00032271	Induced	FAD-binding Berberine family protein
AT1G30760	-1.10545	0.000254628	0.00405237	Induced	FAD-binding Berberine family protein
AT1G31120	-1.07918	0.00413684	0.0364419	Induced	K+ uptake permease 10 (KUP10)
AT1G31173	-2.02167	7.72438e-09	4.31353e-07	Induced	MIR167D
AT1G31200	1.29201	0.00304366	0.0287401	Repressed	phloem protein 2-A9 (PP2-A9)
AT1G31310	-1.30343	0.000201117	0.00331806	Induced	hydroxyproline-rich glycoprotein family protein
AT1G31320	1.06698	0.000599305	0.00818548	Repressed	LOB domain-containing protein 4 (LBD4)
AT1G31330	2.07823	1.97553e-12	2.03627e-10	Repressed	photosystem I subunit F (PSAF)
AT1G31550	2.21822	3.05204e-06	9.37631e-05	Repressed	GDSL-like Lipase/Acylhydrolase superfamily protein
AT1G31580	3.89934	4.66183e-32	3.21346e-29	Repressed	ECS1
AT1G31660	1.10882	0.000178117	0.00300375	Repressed	CONTAINS InterPro DOMAIN/s: Bystin (InterPro:IPR007955)
AT1G31710	1.19516	3.61044e-05	0.00079639	Repressed	Copper amine oxidase family protein
AT1G31750	-1.04125	0.00153623	0.0171576	Induced	proline-rich family protein
AT1G31820	1.126	0.000576553	0.00792868	Repressed	Amino acid permease family protein
AT1G31835	1.05949	0.000409849	0.00603502	Repressed	unknown protein
AT1G32170	-1.44643	6.27776e-07	2.34306e-05	Induced	xyloglucan endotransglucosylase/hydrolase 30 (XTH30)
AT1G32450	-1.07102	0.00037847	0.00563693	Induced	nitrate transporter 1.5 (NRT1.5)
AT1G32700	-1.19853	3.29718e-05	0.000738311	Induced	PLATZ transcription factor family protein
AT1G32900	1.5442	6.44226e-07	2.39231e-05	Repressed	UDP-Glycosyltransferase superfamily protein
AT1G33050	-1.05678	0.000289013	0.00449897	Induced	unknown protein
AT1G33440	-1.5155	9.62848e-07	3.42005e-05	Induced	Major facilitator superfamily protein
AT1G33590	1.2429	2.47307e-05	0.000579714	Repressed	Leucine-rich repeat (LRR) family protein
AT1G33600	1.85777	8.46022e-10	5.67134e-08	Repressed	Leucine-rich repeat (LRR) family protein
AT1G33811	1.79054	2.39548e-09	1.4637e-07	Repressed	GDSL-like Lipase/Acylhydrolase superfamily protein
AT1G34110	-1.09529	0.000170368	0.0028841	Induced	Leucine-rich receptor-like protein kinase family protein
AT1G34245	2.36733	6.12011e-12	5.81886e-10	Repressed	EPIDERMAL PATTERNING FACTOR 2 (EPF2)
AT1G34355	1.39113	0.00258031	0.0254546	Repressed	PARALLEL SPINDLE 1 (PS1)
AT1G34360	1.29986	0.00562901	0.0453828	Repressed	translation initiation factor 3 (IF-3) family protein
AT1G34570	1.05995	0.00179149	0.0192863	Repressed	Essential protein Yae1, N-terminal
AT1G34630	-1.72563	7.61931e-09	4.26566e-07	Induced	BEST Arabidopsis thaliana protein match is: Mitochondrial import inner membrane translocase subunit Tim17/Tim22/Tim23 family protein (TAIR:AT5G51150.1)
AT1G35115	-1.42682	0.00138336	0.0157934	Induced	copia-like retrotransposon family, has a 1.1e-168 P-value blast match to gb|AAO73527.1| gag-pol polyprotein (Glycine max) (SIRE1) (Ty1_Copia-family)
AT1G35290	6.98466	1.20631e-19	3.69565e-17	Repressed	Thioesterase superfamily protein
AT1G35310	2.03132	0.000109327	0.00199137	Repressed	MLP-like protein 168 (MLP168)
AT1G35910	-2.03069	6.32376e-05	0.0012704	Induced	Haloacid dehalogenase-like hydrolase (HAD) superfamily protein
AT1G36060	-1.2549	4.46531e-05	0.000947075	Induced	Integrase-type DNA-binding superfamily protein
AT1G37130	1.11796	0.00010757	0.00197076	Repressed	nitrate reductase 2 (NIA2)
AT1G42470	-1.07173	0.00107688	0.013023	Induced	Patched family protein
AT1G43140	-1.90143	0.00228578	0.0231602	Induced	Cullin family protein
AT1G43170	1.02293	0.000368427	0.00551715	Repressed	ribosomal protein 1 (RP1)
AT1G43560	1.07705	0.00018516	0.00309883	Repressed	thioredoxin Y2 (ty2)
AT1G43780	1.87769	1.67934e-07	7.09632e-06	Repressed	serine carboxypeptidase-like 44 (scpl44)
AT1G43800	1.90401	9.70495e-11	7.48503e-09	Repressed	Plant stearoyl-acyl-carrier-protein desaturase family protein
AT1G44000	1.27905	1.78419e-05	0.000434869	Repressed	unknown protein
AT1G44110	1.30213	1.0671e-05	0.000280216	Repressed	Cyclin A1
AT1G44446	1.76951	2.58394e-09	1.57015e-07	Repressed	CHLORINA 1 (CH1)
AT1G44542	-3.57148	2.54858e-05	0.000595087	Induced	Cyclase family protein
AT1G44830	-1.18939	7.55486e-05	0.00147482	Induced	Integrase-type DNA-binding superfamily protein
AT1G45130	-1.13615	0.000105978	0.00195293	Induced	beta-galactosidase 5 (BGAL5)
AT1G45201	4.3602	4.79074e-40	5.2837e-37	Repressed	triacylglycerol lipase-like 1 (TLL1)
AT1G47620	1.29657	2.6936e-05	0.000621489	Repressed	cytochrome P450, family 96, subfamily A, polypeptide 8 (CYP96A8)
AT1G47630	-1.85535	9.18469e-05	0.00173307	Induced	pseudogene, cytochrome P450 family, similar to Cytochrome P450 86A2 (SP:O23066) (Arabidopsis thaliana)
AT1G47820	1.01097	0.000615955	0.00837653	Repressed	unknown protein
AT1G47980	-1.15372	0.000502615	0.00711141	Induced	unknown protein
AT1G48130	-1.70759	2.11552e-08	1.09028e-06	Induced	1-cysteine peroxiredoxin 1 (PER1)
AT1G48630	1.26513	1.23876e-05	0.000318512	Repressed	receptor for activated C kinase 1B (RACK1B_AT)
AT1G48820	-2.35252	9.12536e-08	4.09954e-06	Induced	Terpenoid cyclases/Protein prenyltransferases superfamily protein
AT1G49410	1.03593	0.000354918	0.00536585	Repressed	translocase of the outer mitochondrial membrane 6 (TOM6)
AT1G49450	1.78779	5.20204e-07	1.98524e-05	Repressed	Transducin/WD40 repeat-like superfamily protein
AT1G49570	-2.80191	2.49894e-19	7.25283e-17	Induced	Peroxidase superfamily protein
AT1G49700	1.18898	6.5848e-05	0.00131208	Repressed	Plant protein 1589 of unknown function
AT1G49750	1.23699	8.59283e-05	0.00163962	Repressed	Leucine-rich repeat (LRR) family protein
AT1G49870	1.04569	0.000659035	0.00886259	Repressed	unknown protein
AT1G49910	1.21678	9.12753e-05	0.00172376	Repressed	BUB (BUDDING UNINHIBITED BY BENZYMIDAZOL) 3.2 (BUB3.2)
AT1G49920	2.31484	0.00354733	0.0324138	Repressed	MuDR family transposase
AT1G50055	1.23247	0.000437618	0.00635901	Repressed	TAS1B
AT1G50060	1.01248	0.000504087	0.00712766	Repressed	CAP (Cysteine-rich secretory proteins, Antigen 5, and Pathogenesis-related 1 protein) superfamily protein
AT1G50090	1.38689	0.00272006	0.0263964	Repressed	D-aminoacid aminotransferase-like PLP-dependent enzymes superfamily protein
AT1G50280	2.74735	0.000164347	0.00279816	Repressed	Phototropic-responsive NPH3 family protein
AT1G50490	1.23714	2.78492e-05	0.000639894	Repressed	ubiquitin-conjugating enzyme 20 (UBC20)
AT1G50732	1.13929	0.000839489	0.0106729	Repressed	unknown protein.
AT1G51080	1.28554	1.74036e-05	0.00042607	Repressed	unknown protein
AT1G51380	1.66862	1.11966e-05	0.000291151	Repressed	DEA(D/H)-box RNA helicase family protein
AT1G51400	1.80133	1.09524e-09	7.1476e-08	Repressed	Photosystem II 5 kD protein
AT1G51805	3.00278	1.48293e-18	3.59455e-16	Repressed	Leucine-rich repeat protein kinase family protein
AT1G52050	1.22978	3.22647e-05	0.00072622	Repressed	Mannose-binding lectin superfamily protein
AT1G52060	2.19125	4.49564e-11	3.71404e-09	Repressed	Mannose-binding lectin superfamily protein
AT1G52070	1.69385	2.26993e-08	1.15903e-06	Repressed	Mannose-binding lectin superfamily protein
AT1G52220	1.04854	0.000269118	0.00422506	Repressed	FUNCTIONS IN: molecular_function unknown
AT1G52230	2.61688	4.26451e-18	9.40247e-16	Repressed	photosystem I subunit H2 (PSAH2)
AT1G52270	1.62561	9.91525e-08	4.39178e-06	Repressed	unknown protein
AT1G52343	-1.01268	0.00381981	0.0342371	Induced	unknown protein
AT1G52400	3.79824	3.1109e-08	1.54899e-06	Repressed	beta glucosidase 18 (BGLU18)
AT1G52410	1.94837	1.07476e-07	4.73196e-06	Repressed	TSK-associating protein 1 (TSA1)
AT1G52560	1.01474	0.00334933	0.0310154	Repressed	HSP20-like chaperones superfamily protein
AT1G52570	-2.35304	0.00354733	0.0324138	Induced	phospholipase D alpha 2 (PLDALPHA2)
AT1G52750	-1.08867	0.000222638	0.00361897	Induced	alpha/beta-Hydrolases superfamily protein
AT1G52770	3.72222	0.0055248	0.0447379	Repressed	Phototropic-responsive NPH3 family protein
AT1G52830	-1.19769	0.00025548	0.00406301	Induced	indole-3-acetic acid 6 (IAA6)
AT1G52930	1.15916	6.97632e-05	0.00137519	Repressed	Ribosomal RNA processing Brix domain protein
AT1G53060	1.52109	5.18561e-06	0.000149522	Repressed	Legume lectin family protein
AT1G53070	1.83185	7.81007e-10	5.26833e-08	Repressed	Legume lectin family protein
AT1G53080	-4.06375	2.43157e-25	1.14118e-22	Induced	Legume lectin family protein
AT1G53130	2.90823	0.000232271	0.00375343	Repressed	GRIM REAPER (GRI)
AT1G53140	1.39899	5.95255e-05	0.00121127	Repressed	Dynamin related protein 5A (DRP5A)
AT1G53160	-1.59869	0.0048627	0.0410649	Induced	squamosa promoter binding protein-like 4 (SPL4)
AT1G53470	-1.28237	0.000723433	0.0095155	Induced	mechanosensitive channel of small conductance-like 4 (MSL4)
AT1G53520	1.06614	0.000325398	0.0049741	Repressed	Chalcone-flavanone isomerase family protein
AT1G53635	1.5039	0.000733138	0.00962593	Repressed	unknown protein
AT1G53680	1.05869	0.00214878	0.0222212	Repressed	glutathione S-transferase TAU 28 (GSTU28)
AT1G53700	-2.55229	1.38525e-12	1.46903e-10	Induced	WAG 1 (WAG1)
AT1G53708	1.1721	0.00147658	0.0166183	Repressed	ROTUNDIFOLIA like 9 (RTFL9)
AT1G53785	-1.0295	0.00162461	0.0178999	Induced	unknown protein
AT1G54000	1.32396	5.03698e-06	0.000145808	Repressed	GDSL-like Lipase/Acylhydrolase superfamily protein
AT1G54020	3.2475	2.49072e-16	4.39522e-14	Repressed	GDSL-like Lipase/Acylhydrolase superfamily protein
AT1G54040	29.1445	1.39319e-11	1.24923e-09	Repressed	epithiospecifier protein (ESP)
AT1G54050	1.31091	8.20959e-06	0.000223289	Repressed	HSP20-like chaperones superfamily protein
AT1G54540	1.51066	0.00623142	0.0486907	Repressed	Late embryogenesis abundant (LEA) hydroxyproline-rich glycoprotein family
AT1G54820	1.53284	6.49965e-07	2.40957e-05	Repressed	Protein kinase superfamily protein
AT1G55200	1.56735	8.2315e-06	0.000223334	Repressed	Protein kinase protein with adenine nucleotide alpha hydrolases-like domain
AT1G55205	1.15623	0.000215016	0.0035132	Repressed	unknown protein
AT1G55670	2.56509	1.47076e-17	2.94928e-15	Repressed	photosystem I subunit G (PSAG)
AT1G55910	1.11231	0.000714493	0.00941474	Repressed	zinc transporter 11 precursor (ZIP11)
AT1G56110	1.08878	0.000152898	0.00263086	Repressed	homolog of nucleolar protein NOP56 (NOP56)
AT1G56300	-1.07986	0.000222398	0.00361774	Induced	Chaperone DnaJ-domain superfamily protein
AT1G56320	1.37164	0.000227151	0.00367878	Repressed	BEST Arabidopsis thaliana protein match is: Glycine-rich protein family (TAIR:AT5G49350.2)
AT1G56430	2.44768	7.53524e-14	9.72002e-12	Repressed	nicotianamine synthase 4 (NAS4)
AT1G56540	-27.315	0.000148559	0.00257215	Induced	Disease resistance protein (TIR-NBS-LRR class) family
AT1G56630	2.45967	0.000945951	0.0117953	Repressed	alpha/beta-Hydrolases superfamily protein
AT1G56650	4.10405	3.45418e-12	3.43208e-10	Repressed	production of anthocyanin pigment 1 (PAP1)
AT1G56660	-1.58829	8.71912e-08	3.94111e-06	Induced	unknown protein
AT1G56680	1.76285	1.49982e-08	7.89573e-07	Repressed	Chitinase family protein
AT1G57570	-1.83386	0.000424673	0.00621594	Induced	Mannose-binding lectin superfamily protein
AT1G57590	1.80666	2.08293e-05	0.000497782	Repressed	Pectinacetylesterase family protein
AT1G57660	1.20321	3.19615e-05	0.000720865	Repressed	Translation protein SH3-like family protein
AT1G57750	28.9902	1.1903e-10	8.99164e-09	Repressed	cytochrome P450, family 96, subfamily A, polypeptide 15 (CYP96A15)
AT1G57835	-1.92009	0.000256548	0.00407705	Induced	unknown gene
AT1G57860	1.06139	0.000258019	0.00409452	Repressed	Translation protein SH3-like family protein
AT1G57980	1.6738	1.15527e-06	4.02573e-05	Repressed	Nucleotide-sugar transporter family protein
AT1G58170	1.15119	0.000942432	0.0117713	Repressed	Disease resistance-responsive (dirigent-like protein) family protein
AT1G58180	-1.23836	3.20228e-05	0.000721512	Induced	beta carbonic anhydrase 6 (BCA6)
AT1G58290	1.58165	5.84929e-08	2.72202e-06	Repressed	HEMA1
AT1G58340	2.1936	3.02597e-11	2.55735e-09	Repressed	ZF14
AT1G58410	-1.95502	1.8196e-10	1.32903e-08	Induced	Disease resistance protein (CC-NBS-LRR class) family
AT1G58460	4.33642	0.000140139	0.00245917	Repressed	unknown protein
AT1G59540	1.14127	0.000800845	0.0102883	Repressed	ZCF125
AT1G59730	1.35593	1.29795e-05	0.000330221	Repressed	thioredoxin H-type 7 (TH7)
AT1G59850	-1.60771	0.0049274	0.0413737	Induced	ARM repeat superfamily protein
AT1G59980	-1.33708	0.000442203	0.00642141	Induced	ARG1-like 2 (ARL2)
AT1G60000	1.17518	8.89266e-05	0.00168517	Repressed	RNA-binding (RRM/RBD/RNP motifs) family protein
AT1G60060	-2.22724	2.27743e-13	2.7302e-11	Induced	Serine/threonine-protein kinase WNK (With No Lysine)-related
AT1G60430	-1.33834	0.000384067	0.00571477	Induced	actin-related protein C3 (ARPC3)
AT1G60505	-1.0857	0.00148572	0.0167033	Induced	other RNA
AT1G60590	2.51267	5.00401e-14	6.64931e-12	Repressed	Pectin lyase-like superfamily protein
AT1G60950	1.75629	1.87844e-09	1.17047e-07	Repressed	FED A
AT1G61370	-1.11653	0.00223446	0.0228395	Induced	S-locus lectin protein kinase family protein
AT1G61470	-1.94784	0.00551078	0.0447379	Induced	Polynucleotidyl transferase, ribonuclease H-like superfamily protein
AT1G61520	2.6268	3.16777e-18	7.27862e-16	Repressed	photosystem I light harvesting complex gene 3 (LHCA3)
AT1G61740	-1.17163	5.68769e-05	0.00116598	Induced	Sulfite exporter TauE/SafE family protein
AT1G61930	1.40802	0.00205897	0.0216014	Repressed	Protein of unknown function, DUF584
AT1G62110	1.12341	0.000671416	0.0089782	Repressed	Mitochondrial transcription termination factor family protein
AT1G62180	1.10161	0.000156107	0.00267761	Repressed	5'adenylylphosphosulfate reductase 2 (APR2)
AT1G62280	-2.35473	7.35029e-10	4.97339e-08	Induced	SLAC1 homologue 1 (SLAH1)
AT1G62380	-1.29486	7.22505e-06	0.000200718	Induced	ACC oxidase 2 (ACO2)
AT1G62400	3.707	0.000102085	0.00188908	Repressed	high leaf temperature 1 (HT1)
AT1G62410	-28.4129	6.31597e-07	2.34937e-05	Induced	MIF4G domain-containing protein
AT1G62420	-2.55228	1.03535e-07	4.57672e-06	Induced	Protein of unknown function (DUF506)
AT1G62500	1.05832	0.000431244	0.00629126	Repressed	Bifunctional inhibitor/lipid-transfer protein/seed storage 2S albumin superfamily protein
AT1G62610	-1.73903	5.65706e-08	2.63813e-06	Induced	NAD(P)-binding Rossmann-fold superfamily protein
AT1G62620	-26.8797	0.00158091	0.0175234	Induced	Flavin-binding monooxygenase family protein
AT1G62690	1.63598	0.000447249	0.00647338	Repressed	unknown protein
AT1G62770	-1.14753	6.82846e-05	0.0013533	Induced	Plant invertase/pectin methylesterase inhibitor superfamily protein
AT1G62850	2.0171	0.00614733	0.0482383	Repressed	Class I peptide chain release factor
AT1G62935	1.19327	0.0047872	0.0406139	Repressed	unknown protein
AT1G62975	1.88517	2.76167e-10	1.98426e-08	Repressed	basic helix-loop-helix (bHLH) DNA-binding superfamily protein
AT1G63100	1.45481	1.55007e-06	5.1727e-05	Repressed	GRAS family transcription factor
AT1G63530	-1.68299	0.00279251	0.0269572	Induced	BEST Arabidopsis thaliana protein match is: hydroxyproline-rich glycoprotein family protein (TAIR:AT1G63540.1)
AT1G63650	1.31737	1.23893e-05	0.000318512	Repressed	ENHANCER OF GLABRA 3 (EGL3)
AT1G63880	2.04535	2.35185e-10	1.69612e-08	Repressed	Disease resistance protein (TIR-NBS-LRR class) family
AT1G63930	1.01189	0.00138643	0.0158126	Repressed	from the Czech 'roh' meaning 'corner' (ROH1)
AT1G64110	-2.21776	1.25464e-13	1.58142e-11	Induced	P-loop containing nucleoside triphosphate hydrolases superfamily protein
AT1G64390	-1.05467	0.000242015	0.00388843	Induced	glycosyl hydrolase 9C2 (GH9C2)
AT1G64450	1.08839	0.00147135	0.016584	Repressed	Glycine-rich protein family
AT1G64640	-1.16394	5.34343e-05	0.00110258	Induced	early nodulin-like protein 8 (ENODL8)
AT1G64660	-2.65448	4.30524e-18	9.40247e-16	Induced	methionine gamma-lyase (MGL)
AT1G64780	2.25294	2.50637e-09	1.52723e-07	Repressed	ammonium transporter 1
AT1G64910	3.69468	1.98036e-08	1.02783e-06	Repressed	UDP-Glycosyltransferase superfamily protein
AT1G64920	1.9885	7.31987e-05	0.00143633	Repressed	UDP-Glycosyltransferase superfamily protein
AT1G65060	1.78282	1.52503e-08	8.0093e-07	Repressed	4-coumarate:CoA ligase 3 (4CL3)
AT1G65370	-1.01732	0.00260803	0.0256707	Induced	TRAF-like family protein
AT1G65710	1.90445	2.75921e-09	1.67205e-07	Repressed	unknown protein
AT1G65875	-28.4556	6.31597e-07	2.34937e-05	Induced	pseudogene, similar to EST AU070346(S12172) corresponds to a region of the predicted gene.~similar to AMP-binding protein. (X94625), blastp match of 57% identity and 4.5e-137 P-value to GP|6063549|dbj|BAA85409.1||AP000615 EST AU070346(S12172) corresponds to a region of the predicted gene.~similar to AMP-binding protein. (X94625) {Oryza sativa (japonica cultivar-group)}
AT1G65900	1.20776	0.000802372	0.0103019	Repressed	unknown protein
AT1G65920	-1.25235	0.000123201	0.0022027	Induced	Regulator of chromosome condensation (RCC1) family with FYVE zinc finger domain
AT1G65970	-1.02342	0.00041845	0.0061453	Induced	thioredoxin-dependent peroxidase 2 (TPX2)
AT1G66230	-1.10743	0.000242265	0.00388929	Induced	myb domain protein 20 (MYB20)
AT1G66270	1.10093	0.000139275	0.00244986	Repressed	BGLU21
AT1G66360	2.1904	0.00271184	0.026363	Repressed	Calcium-dependent lipid-binding (CaLB domain) family protein
AT1G66780	-2.32818	0.00446406	0.0386302	Induced	MATE efflux family protein
AT1G66970	3.15598	8.0673e-18	1.71104e-15	Repressed	SHV3-like 2 (SVL2)
AT1G67035	2.27212	9.54492e-12	8.77258e-10	Repressed	unknown protein
AT1G67110	1.16804	0.00140762	0.0159907	Repressed	cytochrome P450, family 735, subfamily A, polypeptide 2 (CYP735A2)
AT1G67265	-3.31076	1.72804e-25	8.47049e-23	Induced	ROTUNDIFOLIA like 21 (RTFL21)
AT1G67270	-4.58358	4.61795e-10	3.2544e-08	Induced	Zinc-finger domain of monoamine-oxidase A repressor R1 protein
AT1G67590	-1.14444	9.60376e-05	0.00179729	Induced	Remorin family protein
AT1G67740	1.21144	2.59388e-05	0.000603542	Repressed	photosystem II BY (PSBY)
AT1G67820	1.28041	2.54945e-05	0.000595087	Repressed	Protein phosphatase 2C family protein
AT1G67980	-2.93581	2.16614e-07	8.86468e-06	Induced	caffeoyl-CoA 3-O-methyltransferase (CCOAMT)
AT1G68120	1.30956	4.90811e-05	0.00102522	Repressed	basic pentacysteine 3 (BPC3)
AT1G68430	1.45246	0.000265093	0.00417078	Repressed	unknown protein
AT1G68510	2.15172	0.00551078	0.0447379	Repressed	LOB domain-containing protein 42 (LBD42)
AT1G68520	1.54587	1.3479e-07	5.83313e-06	Repressed	B-box type zinc finger protein with CCT domain
AT1G68590	1.04692	0.000273289	0.00428445	Repressed	Ribosomal protein PSRP-3/Ycf65
AT1G68620	-2.64007	1.89209e-11	1.64964e-09	Induced	alpha/beta-Hydrolases superfamily protein
AT1G68690	-1.10104	0.00551107	0.0447379	Induced	Protein kinase superfamily protein
AT1G68740	1.75203	3.86676e-05	0.000841984	Repressed	PHO1
AT1G68800	-2.3737	3.91562e-06	0.000117002	Induced	TCP domain protein 12 (TCP12)
AT1G68850	2.06818	0.00614733	0.0482383	Repressed	Peroxidase superfamily protein
AT1G69160	1.68923	9.07611e-09	4.96776e-07	Repressed	unknown protein
AT1G69170	-2.00485	0.000293896	0.00456532	Induced	Squamosa promoter-binding protein-like (SBP domain) transcription factor family protein
AT1G69230	1.00837	0.000632759	0.00857334	Repressed	SPIRAL1-like2 (SP1L2)
AT1G69490	-2.945	4.29732e-13	4.937e-11	Induced	NAC-like, activated by AP3/PI (NAP)
AT1G69530	1.25973	1.32913e-05	0.000336989	Repressed	expansin A1 (EXPA1)
AT1G69570	-1.35945	3.6144e-06	0.000108916	Induced	Dof-type zinc finger DNA-binding family protein
AT1G69690	-1.34018	5.71736e-06	0.000163148	Induced	TCP family transcription factor
AT1G69930	-2.0781	0.000960915	0.0119145	Induced	glutathione S-transferase TAU 11 (GSTU11)
AT1G70600	1.00002	0.000485967	0.00692918	Repressed	Ribosomal protein L18e/L15 superfamily protein
AT1G70710	-1.53541	1.82216e-07	7.6413e-06	Induced	glycosyl hydrolase 9B1 (GH9B1)
AT1G70820	3.04202	1.91497e-05	0.000463163	Repressed	phosphoglucomutase, putative / glucose phosphomutase, putative
AT1G70840	-1.82064	5.00103e-09	2.86527e-07	Induced	MLP-like protein 31 (MLP31)
AT1G70850	1.20574	3.05801e-05	0.000694477	Repressed	MLP-like protein 34 (MLP34)
AT1G70890	1.17179	7.07425e-05	0.00139325	Repressed	MLP-like protein 43 (MLP43)
AT1G71030	-2.45576	2.62446e-13	3.09574e-11	Induced	MYB-like 2 (MYBL2)
AT1G71250	-3.89684	5.61228e-10	3.88074e-08	Induced	GDSL-like Lipase/Acylhydrolase superfamily protein
AT1G71420	1.48248	0.00362952	0.03296	Repressed	Tetratricopeptide repeat (TPR)-like superfamily protein
AT1G71692	2.11281	7.84368e-12	7.30025e-10	Repressed	AGAMOUS-like 12 (AGL12)
AT1G71850	1.24928	0.000316155	0.00485975	Repressed	Ubiquitin carboxyl-terminal hydrolase family protein
AT1G71890	1.87925	9.86709e-10	6.51641e-08	Repressed	SUC5
AT1G72030	1.14	0.000142649	0.00249528	Repressed	Acyl-CoA N-acyltransferases (NAT) superfamily protein
AT1G72250	1.16193	9.31714e-05	0.00175207	Repressed	Di-glucose binding protein with Kinesin motor domain
AT1G72290	-31.7004	9.12068e-33	6.4898e-30	Induced	Kunitz family trypsin and protease inhibitor protein
AT1G72370	1.0653	0.000207648	0.00341558	Repressed	40s ribosomal protein SA (P40)
AT1G72490	-3.52376	1.41204e-18	3.46075e-16	Induced	unknown protein
AT1G72520	-1.82601	1.76602e-06	5.7731e-05	Induced	PLAT/LH2 domain-containing lipoxygenase family protein
AT1G72610	2.39965	1.0886e-15	1.77869e-13	Repressed	germin-like protein 1 (GER1)
AT1G72670	1.62045	3.42111e-07	1.34755e-05	Repressed	IQ-domain 8 (iqd8)
AT1G73000	-3.25093	1.25364e-05	0.000320798	Induced	PYR1-like 3 (PYL3)
AT1G73190	-1.59809	1.06134e-07	4.68221e-06	Induced	TIP3
AT1G73260	-1.05769	0.000232822	0.00375959	Induced	kunitz trypsin inhibitor 1 (KTI1)
AT1G73330	1.75799	3.6203e-09	2.1352e-07	Repressed	drought-repressed 4 (DR4)
AT1G73550	2.8458	2.16614e-07	8.86468e-06	Repressed	Bifunctional inhibitor/lipid-transfer protein/seed storage 2S albumin superfamily protein
AT1G73620	2.27834	1.00925e-11	9.1992e-10	Repressed	Pathogenesis-related thaumatin superfamily protein
AT1G73630	1.72932	4.22904e-07	1.63944e-05	Repressed	EF hand calcium-binding protein family
AT1G73830	-1.25662	2.81026e-05	0.000645044	Induced	BR enhanced expression 3 (BEE3)
AT1G73870	30.019	9.30139e-18	1.9468e-15	Repressed	B-box type zinc finger protein with CCT domain
AT1G74070	1.3181	7.75616e-06	0.000212002	Repressed	Cyclophilin-like peptidyl-prolyl cis-trans isomerase family protein
AT1G74110	26.8007	0.00538356	0.0441452	Repressed	cytochrome P450, family 78, subfamily A, polypeptide 10 (CYP78A10)
AT1G74270	1.19138	3.83469e-05	0.000835826	Repressed	Ribosomal protein L35Ae family protein
AT1G74290	2.48804	0.000945951	0.0117953	Repressed	alpha/beta-Hydrolases superfamily protein
AT1G74460	1.17307	0.00331417	0.0307806	Repressed	GDSL-like Lipase/Acylhydrolase superfamily protein
AT1G74490	-1.54699	1.64355e-07	6.97182e-06	Induced	Protein kinase superfamily protein
AT1G74650	-2.06824	1.94668e-07	8.11718e-06	Induced	myb domain protein 31 (MYB31)
AT1G74670	2.42926	1.22255e-15	1.9684e-13	Repressed	Gibberellin-regulated family protein
AT1G74730	1.59988	4.06419e-08	1.95311e-06	Repressed	Protein of unknown function (DUF1118)
AT1G74740	-1.03792	0.000366087	0.00548957	Induced	calcium-dependent protein kinase 30 (CPK30)
AT1G75090	1.08033	0.00105846	0.0128367	Repressed	DNA glycosylase superfamily protein
AT1G75580	1.8091	8.90716e-09	4.8996e-07	Repressed	SAUR-like auxin-responsive protein family
AT1G75640	2.34819	1.51423e-06	5.06816e-05	Repressed	Leucine-rich receptor-like protein kinase family protein
AT1G75900	-1.87873	2.35294e-10	1.69612e-08	Induced	GDSL-like Lipase/Acylhydrolase superfamily protein
AT1G76080	2.9494	4.23782e-20	1.41633e-17	Repressed	chloroplastic drought-induced stress protein of 32 kD (CDSP32)
AT1G76100	2.72653	3.14426e-19	8.77924e-17	Repressed	plastocyanin 1 (PETE1)
AT1G76110	1.23854	0.000575963	0.00792756	Repressed	HMG (high mobility group) box protein with ARID/BRIGHT DNA-binding domain
AT1G76240	-1.21991	5.05555e-05	0.00105292	Induced	Arabidopsis protein of unknown function (DUF241)
AT1G76410	-1.04948	0.00112735	0.0134272	Induced	ATL8
AT1G76460	-1.14646	9.2457e-05	0.00174026	Induced	RNA-binding (RRM/RBD/RNP motifs) family protein
AT1G76610	3.5772	9.362e-08	4.18879e-06	Repressed	Protein of unknown function, DUF617
AT1G76740	1.58105	0.00169095	0.0184557	Repressed	unknown protein
AT1G76790	1.39747	1.70405e-06	5.61169e-05	Repressed	O-methyltransferase family protein
AT1G76800	1.73033	5.02776e-06	0.000145732	Repressed	Vacuolar iron transporter (VIT) family protein
AT1G77000	-1.27703	0.00275808	0.0266598	Induced	SKP2B
AT1G77110	1.90035	0.00487366	0.0411259	Repressed	PIN-FORMED 6 (PIN6)
AT1G77120	1.37197	7.14964e-06	0.000198874	Repressed	alcohol dehydrogenase 1 (ADH1)
AT1G77200	-1.56499	2.99733e-07	1.19991e-05	Induced	Integrase-type DNA-binding superfamily protein
AT1G77330	-1.73537	3.00661e-09	1.79243e-07	Induced	2-oxoglutarate (2OG) and Fe(II)-dependent oxygenase superfamily protein
AT1G77380	-1.09474	0.000251872	0.00402012	Induced	amino acid permease 3 (AAP3)
AT1G77500	-1.34588	2.00411e-05	0.000481031	Induced	Protein of unknown function (DUF630 and DUF632)
AT1G77520	-3.36767	0.0055248	0.0447379	Induced	O-methyltransferase family protein
AT1G77630	1.01237	0.00053141	0.00741889	Repressed	Peptidoglycan-binding LysM domain-containing protein
AT1G77640	-1.23177	0.00294164	0.0279989	Induced	Integrase-type DNA-binding superfamily protein
AT1G77765	1.60238	1.30532e-05	0.000331624	Repressed	unknown protein
AT1G77890	-1.20964	0.00390609	0.0347983	Induced	DNA-directed RNA polymerase II protein
AT1G77950	-3.33646	3.75242e-20	1.2734e-17	Induced	AGAMOUS-like 67 (AGL67)
AT1G77990	1.25494	0.00635217	0.0493888	Repressed	AST56
AT1G78020	1.1796	0.00013624	0.00240608	Repressed	Protein of unknown function (DUF581)
AT1G78030	2.88101	0.000418453	0.0061453	Repressed	unknown protein
AT1G78230	-1.79104	3.64525e-08	1.76331e-06	Induced	Outer arm dynein light chain 1 protein
AT1G78320	1.97128	4.42845e-07	1.71073e-05	Repressed	glutathione S-transferase TAU 23 (GSTU23)
AT1G78370	1.37879	1.94198e-06	6.27178e-05	Repressed	glutathione S-transferase TAU 20 (GSTU20)
AT1G78430	1.34859	3.91096e-05	0.000849635	Repressed	ROP interactive partner 2 (RIP2)
AT1G78460	1.55418	4.51514e-07	1.73813e-05	Repressed	SOUL heme-binding family protein
AT1G78480	1.11955	0.00248721	0.0247353	Repressed	Prenyltransferase family protein
AT1G78490	2.72278	3.88483e-16	6.59165e-14	Repressed	cytochrome P450, family 708, subfamily A, polypeptide 3 (CYP708A3)
AT1G78580	1.09295	0.00169481	0.0184796	Repressed	trehalose-6-phosphate synthase (TPS1)
AT1G78700	-1.24997	2.86773e-05	0.000657551	Induced	BES1/BZR1 homolog 4 (BEH4)
AT1G78820	1.75084	6.00013e-08	2.78633e-06	Repressed	D-mannose binding lectin protein with Apple-like carbohydrate-binding domain
AT1G78940	-1.71391	0.00217592	0.0223968	Induced	Protein kinase protein with adenine nucleotide alpha hydrolases-like domain
AT1G78970	-1.10667	0.000637421	0.0086312	Induced	lupeol synthase 1 (LUP1)
AT1G78995	1.68329	5.37296e-08	2.52163e-06	Repressed	unknown protein
AT1G79040	1.39229	1.48232e-06	4.99192e-05	Repressed	photosystem II subunit R (PSBR)
AT1G79120	-1.42951	0.00639771	0.0496554	Induced	Ubiquitin carboxyl-terminal hydrolase family protein
AT1G79130	-1.16643	0.00436194	0.0379101	Induced	SAUR-like auxin-responsive protein family
AT1G79245	-1.01772	0.000870939	0.0109591	Induced	expressed protein, Several heterogeneous transcript sequences map to this position
AT1G79700	-1.20363	5.16003e-05	0.00106974	Induced	Integrase-type DNA-binding superfamily protein
AT1G79770	3.83628	0.00323896	0.0302476	Repressed	Protein of unknown function (DUF1677)
AT1G79790	1.04386	0.000372942	0.00557341	Repressed	Haloacid dehalogenase-like hydrolase (HAD) superfamily protein
AT1G79850	1.0924	0.000142988	0.00249725	Repressed	ribosomal protein S17 (RPS17)
AT1G80120	1.27947	1.99625e-05	0.000480189	Repressed	Protein of unknown function (DUF567)
AT1G80160	-1.18357	9.6225e-05	0.00179875	Induced	Lactoylglutathione lyase / glyoxalase I family protein
AT1G80270	1.24398	4.73297e-05	0.000995233	Repressed	PENTATRICOPEPTIDE REPEAT 596 (PPR596)
AT1G80340	3.49271	5.06459e-05	0.00105292	Repressed	gibberellin 3-oxidase 2 (GA3OX2)
AT1G80450	1.33813	1.45109e-05	0.000362905	Repressed	VQ motif-containing protein
AT1G80720	1.20548	0.000796649	0.0102583	Repressed	Mitochondrial glycoprotein family protein
AT1G80740	2.34142	3.24238e-07	1.29332e-05	Repressed	chromomethylase 1 (CMT1)
AT1G80840	-1.29901	6.55652e-05	0.00130763	Induced	WRKY DNA-binding protein 40 (WRKY40)
AT1G80920	-1.04604	0.000299847	0.00463817	Induced	J8
AT2G01422	-2.57337	8.70678e-10	5.80224e-08	Induced	unknown gene
AT2G01610	-1.54083	2.57804e-05	0.00060049	Induced	Plant invertase/pectin methylesterase inhibitor superfamily protein
AT2G01760	1.49303	3.69345e-05	0.000810647	Repressed	response regulator 14 (RR14)
AT2G01890	2.70213	1.05147e-18	2.60599e-16	Repressed	purple acid phosphatase 8 (PAP8)
AT2G01913	1.25095	0.000196921	0.0032537	Repressed	unknown protein
AT2G02000	1.69342	8.03534e-05	0.00154663	Repressed	glutamate decarboxylase 3 (GAD3)
AT2G02630	-1.41088	1.75949e-05	0.000430276	Induced	Cysteine/Histidine-rich C1 domain family protein
AT2G02710	-1.11587	0.000134339	0.00237821	Induced	PAS/LOV PROTEIN C (PLPC)
AT2G02810	1.26332	0.000825771	0.0105357	Repressed	UDP-galactose transporter 1 (UTR1)
AT2G02820	-1.107	0.000206133	0.0033932	Induced	myb domain protein 88 (MYB88)
AT2G02930	-1.4658	1.1446e-06	4.00119e-05	Induced	glutathione S-transferase F3 (GSTF3)
AT2G03090	1.84142	8.0402e-10	5.40703e-08	Repressed	expansin A15 (EXPA15)
AT2G03505	1.00223	0.00165376	0.0181576	Repressed	Carbohydrate-binding X8 domain superfamily protein
AT2G03750	2.14355	2.22327e-12	2.24958e-10	Repressed	P-loop containing nucleoside triphosphate hydrolases superfamily protein
AT2G03830	1.00204	0.00111254	0.0133331	Repressed	root meristem growth factor 8 (RGF8)
AT2G04170	1.10904	0.000133187	0.0023597	Repressed	TRAF-like family protein
AT2G04690	-1.17217	5.13175e-05	0.00106487	Induced	Pyridoxamine 5'-phosphate oxidase family protein
AT2G05070	5.05086	1.44738e-50	3.54738e-47	Repressed	photosystem II light harvesting complex gene 2.2 (LHCB2.2)
AT2G05100	4.67087	5.53998e-45	9.40008e-42	Repressed	photosystem II light harvesting complex gene 2.1 (LHCB2.1)
AT2G05370	-5.10425	1.05099e-12	1.142e-10	Induced	BEST Arabidopsis thaliana protein match is: RNA-dependent RNA polymerase 6 (TAIR:AT3G49500.1)
AT2G05540	-2.77235	6.71219e-20	2.20981e-17	Induced	Glycine-rich protein family
AT2G05914	1.36035	5.40875e-05	0.00111411	Repressed	Potential natural antisense gene, locus overlaps with AT2G05915
AT2G06520	1.90452	8.79159e-11	6.87677e-09	Repressed	photosystem II subunit X (PSBX)
AT2G06925	1.30459	1.11632e-05	0.000290718	Repressed	PLA2-ALPHA
AT2G07711	1.98676	3.28334e-08	1.61661e-06	Repressed	pseudogene, similar to NADH dehydrogenase subunit 5, blastp match of 97% identity and 2.2e-244 P-value to GP|1066145|dbj|BAA07176.1||D37958 NADH dehydrogenase subunit 5 {Malus x domestica}
AT2G07727	2.32528	9.31577e-06	0.000248224	Repressed	Di-haem cytochrome, transmembrane
AT2G07772	-1.97863	0.00158904	0.0175783	Induced	unknown protein
AT2G07773	2.49692	0.00282213	0.027089	Repressed	unknown protein
AT2G11810	-1.32748	0.0018964	0.0201984	Induced	monogalactosyldiacylglycerol synthase type C (MGDC)
AT2G13610	2.38184	1.0927e-11	9.91887e-10	Repressed	ABC-2 type transporter family protein
AT2G14070	27.7717	1.55183e-05	0.00038461	Repressed	wound-responsive protein-related
AT2G14460	1.35841	3.10763e-06	9.4942e-05	Repressed	unknown protein
AT2G14660	1.1951	3.89251e-05	0.000846755	Repressed	unknown protein
AT2G14880	1.00493	0.000476756	0.00682876	Repressed	SWIB/MDM2 domain superfamily protein
AT2G14900	-1.50742	2.91137e-07	1.16762e-05	Induced	Gibberellin-regulated family protein
AT2G15010	-1.02604	0.00115745	0.0137189	Induced	Plant thionin
AT2G15090	1.13808	8.15413e-05	0.00156676	Repressed	3-ketoacyl-CoA synthase 8 (KCS8)
AT2G15620	1.31674	5.11855e-06	0.000147781	Repressed	nitrite reductase 1 (NIR1)
AT2G16005	1.79541	3.13604e-06	9.55452e-05	Repressed	MD-2-related lipid recognition domain-containing protein
AT2G16060	1.41301	1.12934e-06	3.9604e-05	Repressed	hemoglobin 1 (HB1)
AT2G16230	1.32974	6.6158e-05	0.00131588	Repressed	O-Glycosyl hydrolases family 17 protein
AT2G16430	1.26323	1.46398e-05	0.000364972	Repressed	purple acid phosphatase 10 (PAP10)
AT2G16570	1.40457	2.19746e-05	0.000522885	Repressed	GLN phosphoribosyl pyrophosphate amidotransferase 1 (ASE1)
AT2G16586	1.25553	5.75451e-05	0.00117639	Repressed	unknown protein
AT2G16660	1.18093	0.000707211	0.00934112	Repressed	Major facilitator superfamily protein
AT2G16850	2.0201	8.90854e-12	8.22195e-10	Repressed	plasma membrane intrinsic protein 2
AT2G17550	-1.12231	0.00012962	0.00230578	Induced	unknown protein
AT2G17740	-4.39197	1.85931e-05	0.000451682	Induced	Cysteine/Histidine-rich C1 domain family protein
AT2G17850	1.98432	2.15098e-09	1.32162e-07	Repressed	Rhodanese/Cell cycle control phosphatase superfamily protein
AT2G17972	1.26671	1.37756e-05	0.000347009	Repressed	unknown protein
AT2G18050	-3.28242	2.41591e-25	1.14118e-22	Induced	histone H1-3 (HIS1-3)
AT2G18150	2.28066	3.39784e-07	1.34078e-05	Repressed	Peroxidase superfamily protein
AT2G18210	1.3035	0.00134471	0.0154891	Repressed	unknown protein
AT2G18280	-1.37295	2.11768e-06	6.73079e-05	Induced	tubby like protein 2 (TLP2)
AT2G18328	1.79725	9.91089e-07	3.5147e-05	Repressed	RAD-like 4 (RL4)
AT2G18340	2.16438	0.000214277	0.00350373	Repressed	late embryogenesis abundant domain-containing protein / LEA domain-containing protein
AT2G18440	-1.18523	4.17755e-05	0.000896848	Induced	Encodes a noncoding RNA, a member of an emerging class of transcripts that lack significant open reading frames and encode RNA as their final product.
AT2G18700	-1.12956	0.000104338	0.00192755	Induced	trehalose phosphatase/synthase 11 (TPS11)
AT2G18800	1.0864	0.00130285	0.0150687	Repressed	xyloglucan endotransglucosylase/hydrolase 21 (XTH21)
AT2G18969	-2.1534	1.04617e-12	1.142e-10	Induced	BEST Arabidopsis thaliana protein match is: sequence-specific DNA binding transcription factors
AT2G19060	3.80187	0.0055248	0.0447379	Repressed	SGNH hydrolase-type esterase superfamily protein
AT2G19385	1.01023	0.00126772	0.0147954	Repressed	zinc ion binding
AT2G19660	-1.82499	9.91174e-10	6.52636e-08	Induced	Cysteine/Histidine-rich C1 domain family protein
AT2G19670	1.58782	5.19573e-07	1.98524e-05	Repressed	protein arginine methyltransferase 1A (PRMT1A)
AT2G19730	1.03054	0.00033062	0.00503995	Repressed	Ribosomal L28e protein family
AT2G19750	1.05163	0.000258911	0.00410276	Repressed	Ribosomal protein S30 family protein
AT2G19900	-1.64461	3.21725e-06	9.74807e-05	Induced	NADP-malic enzyme 1 (NADP-ME1)
AT2G19990	27.0318	0.00086617	0.0109177	Repressed	pathogenesis-related protein-1-like (PR-1-LIKE)
AT2G20080	-1.25216	2.17253e-05	0.000517512	Induced	unknown protein
AT2G20180	-6.71651	5.96785e-47	1.19672e-43	Induced	phytochrome interacting factor 3-like 5 (PIL5)
AT2G20250	1.76845	0.000370473	0.00554403	Repressed	unknown protein
AT2G20260	2.01929	8.38546e-12	7.7717e-10	Repressed	photosystem I subunit E-2 (PSAE-2)
AT2G20340	1.19486	0.00414122	0.0364648	Repressed	Pyridoxal phosphate (PLP)-dependent transferases superfamily protein
AT2G20450	1.27335	1.08829e-05	0.000284425	Repressed	Ribosomal protein L14
AT2G20590	1.28858	0.000172044	0.00291023	Repressed	Reticulon family protein
AT2G20635	1.36393	0.00408106	0.0360802	Repressed	ATP binding
AT2G20880	-2.07607	9.81594e-06	0.000259928	Induced	Integrase-type DNA-binding superfamily protein
AT2G20940	1.27641	6.08091e-05	0.00123171	Repressed	Protein of unknown function (DUF1279)
AT2G21080	1.09411	0.000365476	0.00548414	Repressed	unknown protein
AT2G21140	-1.54292	1.09519e-07	4.81231e-06	Induced	proline-rich protein 2 (PRP2)
AT2G21210	1.34129	6.68569e-06	0.000187386	Repressed	SAUR-like auxin-responsive protein family
AT2G21330	1.33478	4.37506e-06	0.000129017	Repressed	fructose-bisphosphate aldolase 1 (FBA1)
AT2G21540	-1.29953	8.60891e-06	0.00023243	Induced	SEC14-like 3 (SFH3)
AT2G21650	2.27067	0.00119381	0.0140969	Repressed	MATERNAL EFFECT EMBRYO ARREST 3 (MEE3)
AT2G21720	-2.46898	2.57356e-05	0.00060008	Induced	Plant protein of unknown function (DUF639)
AT2G21860	1.01596	0.000448583	0.00648417	Repressed	violaxanthin de-epoxidase-related
AT2G21910	-7.38908	5.06089e-34	3.84942e-31	Induced	cytochrome P450, family 96, subfamily A, polypeptide 5 (CYP96A5)
AT2G22190	1.23025	0.000798573	0.0102771	Repressed	Haloacid dehalogenase-like hydrolase (HAD) superfamily protein
AT2G22510	1.91346	0.000146159	0.00254022	Repressed	hydroxyproline-rich glycoprotein family protein
AT2G22590	-2.50914	0.00354733	0.0324138	Induced	UDP-Glycosyltransferase superfamily protein
AT2G22600	2.49516	0.000525876	0.00736026	Repressed	RNA-binding KH domain-containing protein
AT2G22730	-1.52101	0.00164137	0.0180395	Induced	Major facilitator superfamily protein
AT2G22810	5.28382	6.33357e-08	2.91661e-06	Repressed	1-aminocyclopropane-1-carboxylate synthase 4 (ACS4)
AT2G22860	-1.61957	3.57064e-08	1.73866e-06	Induced	phytosulfokine 2 precursor (PSK2)
AT2G22990	1.00717	0.000657306	0.00885697	Repressed	sinapoylglucose 1
AT2G23180	2.06947	9.09838e-08	4.09576e-06	Repressed	cytochrome P450, family 96, subfamily A, polypeptide 1 (CYP96A1)
AT2G23410	1.1714	0.000192117	0.00318626	Repressed	cis-prenyltransferase (CPT)
AT2G23540	1.43155	0.000192948	0.00319284	Repressed	GDSL-like Lipase/Acylhydrolase superfamily protein
AT2G23630	1.86315	1.67934e-07	7.09632e-06	Repressed	SKU5 similar 16 (sks16)
AT2G23670	1.9993	1.28945e-11	1.16092e-09	Repressed	homolog of Synechocystis YCF37 (YCF37)
AT2G24210	-2.98452	0.00354733	0.0324138	Induced	terpene synthase 10 (TPS10)
AT2G24300	-1.35165	3.91988e-06	0.000117002	Induced	Calmodulin-binding protein
AT2G24400	1.01519	0.00100396	0.0123373	Repressed	SAUR-like auxin-responsive protein family
AT2G24450	3.05608	0.00456137	0.0391548	Repressed	FASCICLIN-like arabinogalactan protein 3 precursor (FLA3)
AT2G24560	1.33773	0.0016694	0.0182838	Repressed	GDSL-like Lipase/Acylhydrolase family protein
AT2G24645	1.43155	2.27813e-06	7.1787e-05	Repressed	Transcriptional factor B3 family protein
AT2G24762	1.60049	2.49937e-07	1.01344e-05	Repressed	glutamine dumper 4 (GDU4)
AT2G24850	2.97416	0.00456137	0.0391548	Repressed	tyrosine aminotransferase 3 (TAT3)
AT2G25060	1.81045	1.10943e-09	7.2188e-08	Repressed	early nodulin-like protein 14 (ENODL14)
AT2G25130	-2.94366	3.98637e-13	4.60374e-11	Induced	ARM repeat superfamily protein
AT2G25150	1.44575	0.000192948	0.00319284	Repressed	HXXXD-type acyl-transferase family protein
AT2G25270	1.13701	0.000178959	0.00300875	Repressed	unknown protein
AT2G25450	-1.31424	7.65563e-06	0.000210035	Induced	2-oxoglutarate (2OG) and Fe(II)-dependent oxygenase superfamily protein
AT2G25460	-1.25742	0.00145913	0.0164801	Induced	CONTAINS InterPro DOMAIN/s: C2 calcium-dependent membrane targeting (InterPro:IPR000008)
AT2G25770	-1.30583	0.00127546	0.0148308	Induced	Polyketide cyclase/dehydrase and lipid transport superfamily protein
AT2G25880	1.77252	4.75162e-08	2.24917e-06	Repressed	ataurora2 (AUR2)
AT2G26040	2.37788	5.89708e-11	4.71296e-09	Repressed	PYR1-like 2 (PYL2)
AT2G26180	1.1365	0.000543917	0.00756476	Repressed	IQ-domain 6 (IQD6)
AT2G26440	-1.17686	0.000178909	0.00300875	Induced	Plant invertase/pectin methylesterase inhibitor superfamily
AT2G26450	3.36454	1.02481e-05	0.000269431	Repressed	Plant invertase/pectin methylesterase inhibitor superfamily
AT2G26500	1.18932	3.66306e-05	0.000806384	Repressed	cytochrome b6f complex subunit (petM), putative
AT2G26520	2.19827	0.000435441	0.00633573	Repressed	unknown protein
AT2G26560	-1.24886	4.69145e-05	0.000988385	Induced	phospholipase A 2A (PLA2A)
AT2G26580	1.11213	0.000178775	0.00300875	Repressed	YABBY5 (YAB5)
AT2G26695	-1.13822	0.000388762	0.00577851	Induced	Ran BP2/NZF zinc finger-like superfamily protein
AT2G26760	1.01283	0.000655233	0.00883443	Repressed	Cyclin B1
AT2G26900	1.01444	0.000455688	0.00655679	Repressed	Sodium Bile acid symporter family
AT2G27300	-1.95077	4.47626e-07	1.72618e-05	Induced	NTM1-like 8 (NTL8)
AT2G27402	1.94281	4.14905e-10	2.95225e-08	Repressed	BEST Arabidopsis thaliana protein match is: plastid transcriptionally active 18 (TAIR:AT2G32180.1)
AT2G27550	1.28523	9.86501e-06	0.000260914	Repressed	centroradialis (ATC)
AT2G27610	1.04849	0.00379401	0.0341167	Repressed	Tetratricopeptide repeat (TPR)-like superfamily protein
AT2G27710	1.19273	3.42231e-05	0.000762518	Repressed	60S acidic ribosomal protein family
AT2G27775	1.07426	0.000299538	0.00463663	Repressed	FUNCTIONS IN: molecular_function unknown
AT2G27830	-1.55556	1.24135e-07	5.40075e-06	Induced	unknown protein
AT2G27840	1.40503	1.30607e-06	4.48744e-05	Repressed	HDT4
AT2G27940	-2.00041	8.80657e-07	3.16377e-05	Induced	RING/U-box superfamily protein
AT2G28085	-3.01426	3.05738e-05	0.000694477	Induced	SAUR-like auxin-responsive protein family
AT2G28110	-1.11493	0.000367383	0.00550526	Induced	FRAGILE FIBER 8 (FRA8)
AT2G28140	1.89647	5.05328e-09	2.8877e-07	Repressed	Protein of unknown function (DUF1635)
AT2G28200	-1.03446	0.000407096	0.00600215	Induced	C2H2-type zinc finger family protein
AT2G28260	-1.3728	1.46432e-05	0.000364972	Induced	cyclic nucleotide-gated channel 15 (CNGC15)
AT2G28270	2.29478	0.00614733	0.0482383	Repressed	Cysteine/Histidine-rich C1 domain family protein
AT2G28400	-1.04485	0.000323442	0.00495932	Induced	Protein of unknown function, DUF584
AT2G28490	-2.32159	2.97335e-14	4.15102e-12	Induced	RmlC-like cupins superfamily protein
AT2G28570	-1.18773	7.69096e-05	0.00149469	Induced	unknown protein
AT2G28620	1.56925	2.37094e-05	0.00055934	Repressed	P-loop containing nucleoside triphosphate hydrolases superfamily protein
AT2G28630	-2.2551	6.48294e-14	8.41181e-12	Induced	3-ketoacyl-CoA synthase 12 (KCS12)
AT2G28780	-2.41456	9.48969e-09	5.14309e-07	Induced	unknown protein
AT2G29060	-1.11903	0.000821167	0.0105005	Induced	GRAS family transcription factor
AT2G29260	1.33549	0.00199035	0.0210466	Repressed	NAD(P)-binding Rossmann-fold superfamily protein
AT2G29320	2.73668	0.00108333	0.0130795	Repressed	NAD(P)-binding Rossmann-fold superfamily protein
AT2G29360	2.00061	1.3106e-08	6.93268e-07	Repressed	NAD(P)-binding Rossmann-fold superfamily protein
AT2G29440	-1.96068	9.1344e-11	7.0946e-09	Induced	glutathione S-transferase tau 6 (GSTU6)
AT2G29460	-1.2998	0.000243025	0.00389866	Induced	glutathione S-transferase tau 4 (GSTU4)
AT2G29480	-1.10004	0.000362917	0.00546059	Induced	glutathione S-transferase tau 2 (GSTU2)
AT2G29720	-1.05491	0.00123522	0.0144928	Induced	CTF2B
AT2G30420	1.23726	0.000323625	0.00495932	Repressed	ENHANCER OF TRY AND CPC 2 (ETC2)
AT2G30520	2.60721	9.9605e-18	2.05335e-15	Repressed	ROOT PHOTOTROPISM 2 (RPT2)
AT2G30540	3.25325	1.77945e-13	2.18062e-11	Repressed	Thioredoxin superfamily protein
AT2G30570	2.03931	4.80544e-12	4.66953e-10	Repressed	photosystem II reaction center W (PSBW)
AT2G30820	2.38806	3.56767e-05	0.000789324	Repressed	unknown protein
AT2G31070	1.3201	7.41339e-06	0.000204918	Repressed	TCP domain protein 10 (TCP10)
AT2G31085	-2.06142	5.0855e-11	4.13934e-09	Induced	CLAVATA3/ESR-RELATED 6 (CLE6)
AT2G31141	1.33308	6.39374e-06	0.000179889	Repressed	unknown protein
AT2G31380	3.47977	2.10046e-11	1.82409e-09	Repressed	salt tolerance homologue (STH)
AT2G31560	1.48657	1.9451e-06	6.27267e-05	Repressed	Protein of unknown function (DUF1685)
AT2G31790	1.91148	1.77827e-07	7.48569e-06	Repressed	UDP-Glycosyltransferase superfamily protein
AT2G31865	1.4017	0.000679408	0.0090301	Repressed	poly(ADP-ribose) glycohydrolase 2 (PARG2)
AT2G31980	-2.9727	6.85356e-22	2.60648e-19	Induced	PHYTOCYSTATIN 2 (CYS2)
AT2G32060	1.1784	4.2951e-05	0.000917148	Repressed	Ribosomal protein L7Ae/L30e/S12e/Gadd45 family protein
AT2G32100	1.42618	9.45686e-06	0.000251628	Repressed	ovate family protein 16 (OFP16)
AT2G32140	-3.44881	1.56104e-06	5.18577e-05	Induced	transmembrane receptors
AT2G32150	-1.59816	4.90361e-08	2.31119e-06	Induced	Haloacid dehalogenase-like hydrolase (HAD) superfamily protein
AT2G32210	1.03604	0.000986685	0.0121861	Repressed	unknown protein
AT2G32220	1.13378	0.000134901	0.00238625	Repressed	Ribosomal L27e protein family
AT2G32430	-1.58177	8.91757e-08	4.02257e-06	Induced	Galactosyltransferase family protein
AT2G32487	-3.4471	0.0055248	0.0447379	Induced	unknown protein
AT2G32510	1.94331	0.00245264	0.0244356	Repressed	mitogen-activated protein kinase kinase kinase 17 (MAPKKK17)
AT2G32540	1.5302	3.28981e-05	0.000737467	Repressed	cellulose synthase-like B4 (CSLB04)
AT2G32550	4.95142	1.01937e-10	7.80739e-09	Repressed	Cell differentiation, Rcd1-like protein
AT2G32610	-1.19615	0.000422772	0.00619634	Induced	cellulose synthase-like B1 (CSLB01)
AT2G32880	2.6682	1.28357e-09	8.25451e-08	Repressed	TRAF-like family protein
AT2G32990	-1.72416	9.12058e-09	4.97975e-07	Induced	glycosyl hydrolase 9B8 (GH9B8)
AT2G33070	-2.16583	1.93042e-12	1.99911e-10	Induced	nitrile specifier protein 2 (NSP2)
AT2G33230	3.53188	3.06258e-05	0.000694477	Repressed	YUCCA 7 (YUC7)
AT2G33330	1.02311	0.000531059	0.00741868	Repressed	plasmodesmata-located protein 3 (PDLP3)
AT2G33370	1.26227	1.21378e-05	0.000312776	Repressed	Ribosomal protein L14p/L23e family protein
AT2G33380	-4.65689	3.62581e-35	2.96215e-32	Induced	RESPONSIVE TO DESSICATION 20 (RD20)
AT2G33400	1.74355	3.99565e-05	0.000862673	Repressed	unknown protein
AT2G33560	1.19409	0.00014609	0.00254022	Repressed	BUB1-related (BUB1: budding uninhibited by benzymidazol 1) (BUBR1)
AT2G33790	2.15275	5.11483e-13	5.78579e-11	Repressed	arabinogalactan protein 30 (AGP30)
AT2G33830	-1.24794	1.51353e-05	0.000375963	Induced	Dormancy/auxin associated family protein
AT2G33847	1.57358	8.2663e-06	0.000224003	Repressed	unknown protein
AT2G34020	-1.09742	0.000163124	0.00278498	Induced	Calcium-binding EF-hand family protein
AT2G34070	-1.11754	0.000126581	0.00225536	Induced	TRICHOME BIREFRINGENCE-LIKE 37 (TBL37)
AT2G34185	-1.49176	0.00137705	0.0157465	Induced	unknown protein
AT2G34300	-1.16752	5.91026e-05	0.00120377	Induced	S-adenosyl-L-methionine-dependent methyltransferases superfamily protein
AT2G34315	-1.6197	2.69129e-06	8.32601e-05	Induced	Avirulence induced gene (AIG1) family protein
AT2G34420	5.01875	2.56696e-50	5.6622e-47	Repressed	photosystem II light harvesting complex gene B1B2 (LHB1B2)
AT2G34430	12.6339	3.52219e-145	7.76925e-141	Repressed	light-harvesting chlorophyll-protein complex II subunit B1 (LHB1B1)
AT2G34490	3.96565	5.73873e-19	1.48923e-16	Repressed	cytochrome P450, family 710, subfamily A, polypeptide 2 (CYP710A2)
AT2G34500	-1.03241	0.00103599	0.0126534	Induced	cytochrome P450, family 710, subfamily A, polypeptide 1 (CYP710A1)
AT2G34510	1.59844	6.72871e-08	3.07929e-06	Repressed	FUNCTIONS IN: molecular_function unknown
AT2G34540	1.92824	0.00049656	0.00704045	Repressed	unknown protein
AT2G34610	-2.18392	0.000132658	0.00235388	Induced	unknown protein
AT2G34620	3.23135	3.82379e-22	1.50616e-19	Repressed	Mitochondrial transcription termination factor family protein
AT2G34810	1.878	5.92353e-10	4.0578e-08	Repressed	FAD-binding Berberine family protein
AT2G35170	-1.22655	0.000643501	0.00870819	Induced	Histone H3 K4-specific methyltransferase SET7/9 family protein
AT2G35210	-1.39288	1.34887e-05	0.000341208	Induced	root and pollen arfgap (RPA)
AT2G35260	1.22758	2.93695e-05	0.00067133	Repressed	unknown protein
AT2G35340	-1.15608	0.00288265	0.0275381	Induced	maternal effect embryo arrest 29 (MEE29)
AT2G35760	-1.53679	3.27975e-07	1.30586e-05	Induced	Uncharacterised protein family (UPF0497)
AT2G35830	1.4117	1.70032e-05	0.000418123	Repressed	unknown protein
AT2G35960	2.59689	5.48132e-14	7.23994e-12	Repressed	NDR1/HIN1-like 12 (NHL12)
AT2G35980	1.02057	0.00147128	0.016584	Repressed	YELLOW-LEAF-SPECIFIC GENE 9 (YLS9)
AT2G36110	-1.80182	0.000395083	0.00584489	Induced	Polynucleotidyl transferase, ribonuclease H-like superfamily protein
AT2G36190	26.9715	0.00158091	0.0175234	Repressed	cell wall invertase 4 (cwINV4)
AT2G36307	1.24587	0.00015483	0.00265985	Repressed	ZPR4 (LITTLE ZIPPER 4)
AT2G36590	4.54617	8.40829e-05	0.00160719	Repressed	proline transporter 3 (ProT3)
AT2G36620	1.17777	4.61138e-05	0.000974309	Repressed	ribosomal protein L24 (RPL24A)
AT2G36650	1.49208	0.00025214	0.00402149	Repressed	unknown protein
AT2G36750	3.38524	0.00067267	0.0089782	Repressed	UDP-glucosyl transferase 73C1 (UGT73C1)
AT2G36885	1.0509	0.000452145	0.00651857	Repressed	unknown protein
AT2G37100	1.34956	1.71708e-05	0.000421773	Repressed	protamine P1 family protein
AT2G37180	-1.07532	0.000227928	0.00368865	Induced	RESPONSIVE TO DESICCATION 28 (RD28)
AT2G37240	1.09959	0.000800084	0.0102883	Repressed	Thioredoxin superfamily protein
AT2G37320	1.08256	0.00159873	0.0176677	Repressed	Tetratricopeptide repeat (TPR)-like superfamily protein
AT2G37390	2.29306	1.76296e-11	1.5555e-09	Repressed	Chloroplast-targeted copper chaperone protein
AT2G37440	1.3046	0.000117903	0.00211611	Repressed	DNAse I-like superfamily protein
AT2G37650	-1.33326	0.00056381	0.00778743	Induced	GRAS family transcription factor
AT2G37670	-1.50341	1.07822e-05	0.000282799	Induced	Transducin/WD40 repeat-like superfamily protein
AT2G37678	-1.13309	9.21533e-05	0.00173737	Induced	far-red elongated hypocotyl 1 (FHY1)
AT2G37720	3.69106	0.000102085	0.00188908	Repressed	TRICHOME BIREFRINGENCE-LIKE 15 (TBL15)
AT2G37790	1.18253	0.000155201	0.00266415	Repressed	NAD(P)-linked oxidoreductase superfamily protein
AT2G37880	1.44342	0.000114732	0.00206762	Repressed	Protein of unknown function, DUF617
AT2G37930	-1.76007	5.35375e-09	3.0515e-07	Induced	Protein of unknown function (DUF3527)
AT2G38240	-2.1396	0.00140856	0.0159907	Induced	2-oxoglutarate (2OG) and Fe(II)-dependent oxygenase superfamily protein
AT2G38340	1.05982	0.00333451	0.0308915	Repressed	Integrase-type DNA-binding superfamily protein
AT2G38380	1.72556	2.01918e-08	1.04552e-06	Repressed	Peroxidase superfamily protein
AT2G38400	-2.07026	4.23111e-12	4.16651e-10	Induced	alanine:glyoxylate aminotransferase 3 (AGT3)
AT2G38460	1.2359	0.00380508	0.0341609	Repressed	iron regulated 1 (IREG1)
AT2G38490	-1.00377	0.00317702	0.0297954	Induced	CBL-interacting protein kinase 22 (CIPK22)
AT2G38500	-1.36215	1.76594e-05	0.000430897	Induced	2-oxoglutarate (2OG) and Fe(II)-dependent oxygenase superfamily protein
AT2G38530	-1.62994	2.14288e-08	1.10181e-06	Induced	lipid transfer protein 2 (LTP2)
AT2G38540	2.86448	6.1482e-21	2.18737e-18	Repressed	lipid transfer protein 1 (LP1)
AT2G38620	1.33617	0.000109023	0.00199075	Repressed	cyclin-dependent kinase B1
AT2G38920	-2.34041	0.00110413	0.013258	Induced	SPX (SYG1/Pho81/XPR1) domain-containing protein / zinc finger (C3HC4-type RING finger) protein-related
AT2G38980	-1.05482	0.00219189	0.0224982	Induced	pseudogene, similar to fiber protein Fb12, blastp match of 53% identity and 1.2e-13 P-value to GP|25992543|gb|AAN77151.1||AF531371 fiber protein Fb12 {Gossypium barbadense}
AT2G39040	1.21319	9.97729e-05	0.00185564	Repressed	Peroxidase superfamily protein
AT2G39220	1.73238	3.31537e-08	1.62512e-06	Repressed	PATATIN-like protein 6 (PLP6)
AT2G39250	2.8462	8.89494e-16	1.47522e-13	Repressed	SCHNARCHZAPFEN (SNZ)
AT2G39310	1.57566	6.24281e-08	2.88687e-06	Repressed	jacalin-related lectin 22
AT2G39350	-2.28954	1.30086e-13	1.63036e-11	Induced	ABC-2 type transporter family protein
AT2G39380	-1.26988	0.00048256	0.00688951	Induced	exocyst subunit exo70 family protein H2 (EXO70H2)
AT2G39400	-1.66759	6.86449e-07	2.53206e-05	Induced	alpha/beta-Hydrolases superfamily protein
AT2G39510	2.03513	2.69018e-06	8.32601e-05	Repressed	nodulin MtN21 /EamA-like transporter family protein
AT2G39560	2.53251	1.67811e-11	1.48658e-09	Repressed	Putative membrane lipoprotein
AT2G39730	1.37666	1.9294e-06	6.24943e-05	Repressed	rubisco activase (RCA)
AT2G39800	1.14652	0.000208282	0.00341837	Repressed	delta1-pyrroline-5-carboxylate synthase 1 (P5CS1)
AT2G39855	-1.31993	0.00227959	0.023148	Induced	unknown protein
AT2G39880	1.04311	0.00131896	0.0152322	Repressed	myb domain protein 25 (MYB25)
AT2G40000	-1.91203	8.51175e-11	6.68157e-09	Induced	ortholog of sugar beet HS1 PRO-1 2 (HSPRO2)
AT2G40020	1.10592	0.00152397	0.0170621	Repressed	Nucleolar histone methyltransferase-related protein
AT2G40250	-1.652	0.000357527	0.00539052	Induced	SGNH hydrolase-type esterase superfamily protein
AT2G40420	-1.43851	1.19179e-06	4.1334e-05	Induced	Transmembrane amino acid transporter family protein
AT2G40435	28.6733	4.49563e-09	2.59593e-07	Repressed	BEST Arabidopsis thaliana protein match is: transcription regulators (TAIR:AT3G56220.1)
AT2G40490	1.07713	0.000184958	0.0030978	Repressed	HEME2
AT2G40520	1.61911	5.93134e-07	2.23633e-05	Repressed	Nucleotidyltransferase family protein
AT2G40610	-1.03733	0.000375844	0.00560917	Induced	expansin A8 (EXPA8)
AT2G40670	2.23242	2.36842e-08	1.20374e-06	Repressed	response regulator 16 (RR16)
AT2G40960	1.69928	0.000340914	0.00518612	Repressed	Single-stranded nucleic acid binding R3H protein
AT2G41070	-2.30419	1.87662e-14	2.72332e-12	Induced	ENHANCED EM LEVEL (EEL)
AT2G41260	-2.72493	3.47842e-19	9.59087e-17	Induced	M17
AT2G41310	-1.00698	0.00051899	0.007287	Induced	response regulator 3 (RR3)
AT2G41312	1.04098	0.000527873	0.00738352	Repressed	other RNA
AT2G41342	1.91644	0.00471741	0.0402074	Repressed	unknown protein
AT2G41850	-1.35614	4.59594e-06	0.000134631	Induced	polygalacturonase abscission zone A. thaliana (PGAZAT)
AT2G41950	1.11772	0.00012559	0.0022395	Repressed	unknown protein
AT2G41990	1.51843	1.34669e-06	4.59833e-05	Repressed	CONTAINS InterPro DOMAIN/s: Late embryogenesis abundant protein, group 2 (InterPro:IPR004864)
AT2G42005	1.55954	0.000447249	0.00647338	Repressed	Transmembrane amino acid transporter family protein
AT2G42010	-1.3439	4.82323e-06	0.000140543	Induced	phospholipase D beta 1 (PLDBETA1)
AT2G42200	1.69906	0.00368863	0.0333756	Repressed	squamosa promoter binding protein-like 9 (SPL9)
AT2G42220	2.72484	3.84351e-19	1.03866e-16	Repressed	Rhodanese/Cell cycle control phosphatase superfamily protein
AT2G42247	-1.18415	0.0032131	0.0300571	Induced	other RNA
AT2G42370	-1.69918	0.00164137	0.0180395	Induced	unknown protein
AT2G42395	1.22792	0.00105025	0.0127638	Repressed	unknown protein
AT2G42560	-1.49666	5.43339e-07	2.06282e-05	Induced	late embryogenesis abundant domain-containing protein / LEA domain-containing protein
AT2G42870	-1.00877	0.000455143	0.00655679	Induced	PHY RAPIDLY REGULATED 1 (PAR1)
AT2G42890	-1.13145	0.000309898	0.00477356	Induced	MEI2-like 2 (ML2)
AT2G42955	1.12212	0.002267	0.0230546	Repressed	unknown protein
AT2G43050	-1.61319	3.49097e-08	1.70363e-06	Induced	ATPMEPCRD
AT2G43060	-1.22642	3.3873e-05	0.000755482	Induced	ILI1 binding bHLH 1 (IBH1)
AT2G43100	3.28555	9.31768e-06	0.000248224	Repressed	isopropylmalate isomerase 2 (IPMI2)
AT2G43520	1.22118	0.000138962	0.00244631	Repressed	trypsin inhibitor protein 2 (TI2)
AT2G43550	3.56959	5.55762e-19	1.4594e-16	Repressed	Scorpion toxin-like knottin superfamily protein
AT2G43600	1.75561	1.44768e-05	0.000362673	Repressed	Chitinase family protein
AT2G43780	1.00804	0.00122372	0.0143962	Repressed	unknown protein
AT2G43800	1.83664	1.01622e-09	6.67136e-08	Repressed	Actin-binding FH2 (formin homology 2) family protein
AT2G43880	1.67772	7.69683e-07	2.81087e-05	Repressed	Pectin lyase-like superfamily protein
AT2G44190	1.48995	0.000757826	0.00985772	Repressed	ENDOSPERM DEFECTIVE 1 (EDE1)
AT2G44290	1.43213	1.82666e-06	5.94364e-05	Repressed	Bifunctional inhibitor/lipid-transfer protein/seed storage 2S albumin superfamily protein
AT2G44300	1.09793	0.000176261	0.002977	Repressed	Bifunctional inhibitor/lipid-transfer protein/seed storage 2S albumin superfamily protein
AT2G44570	-1.26671	6.89157e-05	0.00136336	Induced	glycosyl hydrolase 9B12 (GH9B12)
AT2G44910	-1.9689	7.321e-07	2.6825e-05	Induced	homeobox-leucine zipper protein 4 (HB4)
AT2G45685	2.67434	0.00108333	0.0130795	Repressed	other RNA
AT2G45780	1.29587	0.00187323	0.0199805	Repressed	other RNA
AT2G46270	-1.66369	3.2731e-08	1.61517e-06	Induced	G-box binding factor 3 (GBF3)
AT2G46450	1.19414	0.000714299	0.00941474	Repressed	cyclic nucleotide-gated channel 12 (CNGC12)
AT2G46535	1.18985	0.000142869	0.00249715	Repressed	unknown protein
AT2G46630	1.95354	9.69132e-05	0.00180703	Repressed	unknown protein
AT2G46640	3.2362	5.97163e-14	7.8406e-12	Repressed	unknown protein
AT2G46650	1.36554	2.63035e-05	0.000611384	Repressed	cytochrome B5 isoform C (CB5-C)
AT2G46660	-1.48418	1.5837e-06	5.25313e-05	Induced	cytochrome P450, family 78, subfamily A, polypeptide 6 (CYP78A6)
AT2G46750	-1.29798	6.55652e-05	0.00130763	Induced	D-arabinono-1,4-lactone oxidase family protein
AT2G46950	-1.00024	0.00154829	0.0172312	Induced	cytochrome P450, family 709, subfamily B, polypeptide 2 (CYP709B2)
AT2G46970	-6.61038	1.98411e-65	1.09414e-61	Induced	phytochrome interacting factor 3-like 1 (PIL1)
AT2G47050	2.77092	0.00228271	0.0231602	Repressed	Plant invertase/pectin methylesterase inhibitor superfamily protein
AT2G47160	-1.45186	9.0935e-07	3.25096e-05	Induced	REQUIRES HIGH BORON 1 (BOR1)
AT2G47270	-1.09085	0.000162814	0.00278184	Induced	sequence-specific DNA binding transcription factors
AT2G47440	-1.01394	0.000442847	0.00642653	Induced	Tetratricopeptide repeat (TPR)-like superfamily protein
AT2G47450	1.73675	2.96328e-09	1.77138e-07	Repressed	CHAOS (CAO)
AT2G47520	2.00461	1.99218e-06	6.39644e-05	Repressed	HYPOXIA RESPONSIVE ERF (ETHYLENE RESPONSE FACTOR) 2 (HRE2)
AT2G47750	5.53936	2.9484e-09	1.76728e-07	Repressed	putative indole-3-acetic acid-amido synthetase GH3.9 (GH3.9)
AT2G47770	-1.32455	5.00064e-06	0.000145137	Induced	TSPO(outer membrane tryptophan-rich sensory protein)-related (TSPO)
AT2G47840	1.02418	0.000384214	0.00571477	Repressed	Uncharacterised conserved protein ycf60
AT2G48080	1.32792	0.00235246	0.0236663	Repressed	oxidoreductase, 2OG-Fe(II) oxygenase family protein
AT3G01015	3.14905	0.00282213	0.027089	Repressed	TPX2 (targeting protein for Xklp2) protein family
AT3G01070	1.06091	0.00262072	0.0257611	Repressed	early nodulin-like protein 16 (ENODL16)
AT3G01140	2.06812	0.00110413	0.013258	Repressed	myb domain protein 106 (MYB106)
AT3G01220	-1.45223	5.72764e-07	2.16707e-05	Induced	homeobox protein 20 (HB20)
AT3G01350	-1.51735	0.00459514	0.0393782	Induced	Major facilitator superfamily protein
AT3G01450	1.09737	0.000902388	0.011316	Repressed	ARM repeat superfamily protein
AT3G01500	2.78838	6.99457e-20	2.26892e-17	Repressed	carbonic anhydrase 1 (CA1)
AT3G01830	-2.92456	0.00551078	0.0447379	Induced	Calcium-binding EF-hand family protein
AT3G02020	4.67977	1.1333e-05	0.000293753	Repressed	aspartate kinase 3 (AK3)
AT3G02040	-1.13882	0.000123521	0.00220617	Induced	senescence-related gene 3 (SRG3)
AT3G02120	1.55662	1.46869e-07	6.29056e-06	Repressed	hydroxyproline-rich glycoprotein family protein
AT3G02380	2.02099	1.70188e-09	1.06648e-07	Repressed	CONSTANS-like 2 (COL2)
AT3G02410	1.58113	7.5827e-05	0.00147886	Repressed	Isoprenylcysteine methylesterase-like 2 (ICME-LIKE2)
AT3G02640	1.56074	9.54147e-08	4.23472e-06	Repressed	unknown protein
AT3G02670	3.06265	3.10661e-11	2.61548e-09	Repressed	Glycine-rich protein family
AT3G02730	1.33129	7.70819e-06	0.000210952	Repressed	thioredoxin F-type 1 (TRXF1)
AT3G02830	1.06033	0.000792519	0.0102171	Repressed	zinc finger protein 1 (ZFN1)
AT3G02832	1.1418	0.001147	0.013617	Repressed	unknown gene
AT3G02870	1.01143	0.00123662	0.0145015	Repressed	VTC4
AT3G02885	3.36387	4.24224e-06	0.000125604	Repressed	GAST1 protein homolog 5 (GASA5)
AT3G02910	1.03446	0.000493819	0.00700943	Repressed	AIG2-like (avirulence induced gene) family protein
AT3G03060	1.15468	9.33576e-05	0.00175407	Repressed	P-loop containing nucleoside triphosphate hydrolases superfamily protein
AT3G03130	2.06552	5.48625e-11	4.4491e-09	Repressed	unknown protein
AT3G03240	-2.56656	2.01676e-06	6.45656e-05	Induced	alpha/beta-Hydrolases superfamily protein
AT3G03270	1.2021	4.3534e-05	0.000926904	Repressed	Adenine nucleotide alpha hydrolases-like superfamily protein
AT3G03341	1.49329	4.18329e-07	1.62456e-05	Repressed	unknown protein
AT3G03680	1.10242	0.000167338	0.00284152	Repressed	C2 calcium/lipid-binding plant phosphoribosyltransferase family protein
AT3G03910	-2.77454	0.00456137	0.0391548	Induced	glutamate dehydrogenase 3 (GDH3)
AT3G03920	1.08943	0.000169006	0.00286765	Repressed	H/ACA ribonucleoprotein complex, subunit Gar1/Naf1 protein
AT3G04010	-1.11764	0.000358989	0.00540887	Induced	O-Glycosyl hydrolases family 17 protein
AT3G04030	-1.48124	0.00623142	0.0486907	Induced	Homeodomain-like superfamily protein
AT3G04290	2.0445	4.54275e-12	4.45351e-10	Repressed	Li-tolerant lipase 1 (LTL1)
AT3G04330	1.49966	0.00217232	0.0223968	Repressed	Kunitz family trypsin and protease inhibitor protein
AT3G04400	1.12728	8.79296e-05	0.00166915	Repressed	embryo defective 2171 (emb2171)
AT3G04700	-1.27048	0.00310474	0.0292294	Induced	CONTAINS InterPro DOMAIN/s: Protein of unknown function DUF1685 (InterPro:IPR012881)
AT3G04770	1.54878	2.03201e-07	8.39365e-06	Repressed	40s ribosomal protein SA B (RPSAb)
AT3G04800	2.06367	0.000151475	0.00261238	Repressed	translocase inner membrane subunit 23-3 (TIM23-3)
AT3G04840	1.08224	0.000164518	0.00279816	Repressed	Ribosomal protein S3Ae
AT3G05150	-1.5199	1.94459e-07	8.11718e-06	Induced	Major facilitator superfamily protein
AT3G05260	-2.00143	3.22597e-11	2.70564e-09	Induced	NAD(P)-binding Rossmann-fold superfamily protein
AT3G05330	1.16038	0.00021104	0.00345849	Repressed	TANGLED (ATN)
AT3G05340	1.2899	0.00378883	0.034084	Repressed	Tetratricopeptide repeat (TPR)-like superfamily protein
AT3G05600	2.64703	6.38002e-18	1.36631e-15	Repressed	alpha/beta-Hydrolases superfamily protein
AT3G05660	-1.22543	0.00102345	0.0125338	Induced	receptor like protein 33 (RLP33)
AT3G05730	3.19479	5.10441e-25	2.34569e-22	Repressed	LOCATED IN: endomembrane system
AT3G05800	1.0976	0.000154313	0.00265302	Repressed	AtBS1(activation-tagged BRI1 suppressor 1)-interacting factor 1 (AIF1)
AT3G05900	-1.00882	0.000450481	0.00649882	Induced	neurofilament protein-related
AT3G05920	-1.09559	0.000166132	0.00282323	Induced	Heavy metal transport/detoxification superfamily protein
AT3G05932	-1.17355	0.00485777	0.041039	Induced	Potential natural antisense gene, locus overlaps with AT3G05930
AT3G06020	1.36349	0.00135983	0.0156224	Repressed	Protein of unknown function (DUF3049)
AT3G06100	-2.47668	0.00614733	0.0482383	Induced	NOD26-like intrinsic protein 7
AT3G06680	1.59059	9.24841e-08	4.14637e-06	Repressed	Ribosomal L29e protein family
AT3G06850	-1.13919	9.05843e-05	0.00171218	Induced	BCE2
AT3G06880	1.3949	0.000511943	0.00721785	Repressed	Transducin/WD40 repeat-like superfamily protein
AT3G07110	1.10696	0.000118204	0.0021198	Repressed	Ribosomal protein L13 family protein
AT3G07380	-1.86129	0.00207033	0.021673	Induced	Domain of unknown function (DUF23)
AT3G07430	1.07995	0.000169439	0.00287277	Repressed	YLMG1-1
AT3G07530	-1.12418	0.0050188	0.041904	Induced	CONTAINS InterPro DOMAIN/s: Beta-Casp domain (InterPro:IPR022712)
AT3G07910	1.05919	0.000243862	0.00390639	Repressed	FUNCTIONS IN: molecular_function unknown
AT3G08860	-2.19475	1.37144e-05	0.000346124	Induced	PYRIMIDINE 4 (PYD4)
AT3G08920	1.3976	1.7194e-06	5.65222e-05	Repressed	Rhodanese/Cell cycle control phosphatase superfamily protein
AT3G08940	2.19465	1.56227e-13	1.94692e-11	Repressed	light harvesting complex photosystem II (LHCB4.2)
AT3G09160	-2.34998	0.000214277	0.00350373	Induced	RNA-binding (RRM/RBD/RNP motifs) family protein
AT3G09190	1.41987	4.308e-05	0.000919013	Repressed	Concanavalin A-like lectin family protein
AT3G09200	1.11131	0.000109664	0.00199585	Repressed	Ribosomal protein L10 family protein
AT3G09680	2.05407	1.76459e-05	0.000430897	Repressed	Ribosomal protein S12/S23 family protein
AT3G10040	1.1234	0.000202136	0.00333238	Repressed	sequence-specific DNA binding transcription factors
AT3G10050	1.09547	0.000185497	0.00310212	Repressed	L-O-methylthreonine resistant 1 (OMR1)
AT3G10290	-2.1245	1.58232e-09	1.00008e-07	Induced	Nucleotide-sugar transporter family protein
AT3G10520	1.89577	1.3201e-10	9.93812e-09	Repressed	haemoglobin 2 (HB2)
AT3G10550	-2.02373	9.36369e-05	0.00175728	Induced	Myotubularin-like phosphatases II superfamily
AT3G10570	2.65142	4.69881e-07	1.79942e-05	Repressed	cytochrome P450, family 77, subfamily A, polypeptide 6 (CYP77A6)
AT3G10610	1.31509	5.64006e-06	0.00016157	Repressed	Ribosomal S17 family protein
AT3G10870	2.17571	3.95522e-11	3.29223e-09	Repressed	methyl esterase 17 (MES17)
AT3G10880	1.30396	0.00582635	0.0464714	Repressed	unknown protein
AT3G10985	-1.16987	4.89284e-05	0.001023	Induced	senescence associated gene 20 (SAG20)
AT3G11090	1.30345	3.59032e-05	0.000793539	Repressed	LOB domain-containing protein 21 (LBD21)
AT3G11160	-26.5692	0.00538356	0.0441452	Induced	unknown protein
AT3G11520	1.17644	8.17636e-05	0.00156966	Repressed	CYCLIN B1
AT3G11570	-1.58495	5.65103e-05	0.00115954	Induced	TRICHOME BIREFRINGENCE-LIKE 8 (TBL8)
AT3G12240	1.95701	0.00245264	0.0244356	Repressed	serine carboxypeptidase-like 15 (SCPL15)
AT3G12580	1.3196	5.39585e-06	0.000155178	Repressed	heat shock protein 70 (HSP70)
AT3G12820	-3.61576	1.04271e-28	5.75003e-26	Induced	myb domain protein 10 (MYB10)
AT3G12870	1.64543	4.60755e-08	2.18567e-06	Repressed	unknown protein
AT3G12930	1.03152	0.000349936	0.00530143	Repressed	Lojap-related protein
AT3G12981	3.62065	0.0055248	0.0447379	Repressed	pseudogene of F-box family protein
AT3G13150	1.1252	0.000457972	0.0065725	Repressed	Tetratricopeptide repeat (TPR)-like superfamily protein
AT3G13160	1.29717	1.91119e-05	0.000462756	Repressed	Tetratricopeptide repeat (TPR)-like superfamily protein
AT3G13650	1.41028	1.36374e-06	4.6397e-05	Repressed	Disease resistance-responsive (dirigent-like protein) family protein
AT3G13850	3.06135	0.00282213	0.027089	Repressed	LOB domain-containing protein 22 (LBD22)
AT3G13880	1.05581	0.00235559	0.0236663	Repressed	Tetratricopeptide repeat (TPR)-like superfamily protein
AT3G14205	-1.19867	4.45354e-05	0.000945488	Induced	Phosphoinositide phosphatase family protein
AT3G14210	6.95108	2.75626e-65	1.21595e-61	Repressed	epithiospecifier modifier 1 (ESM1)
AT3G14260	-1.36665	5.50024e-06	0.000157769	Induced	Protein of unknown function (DUF567)
AT3G14530	1.01842	0.000828696	0.0105661	Repressed	Terpenoid synthases superfamily protein
AT3G14550	1.14521	0.00101969	0.0125027	Repressed	geranylgeranyl pyrophosphate synthase 3 (GGPS3)
AT3G14735	1.0001	0.00531325	0.0438786	Repressed	gi|16516|emb|X52527.1|ATSNU61 Arabidopsis thaliana U6-1 snRNA gene
AT3G14760	2.5053	9.91019e-16	1.63134e-13	Repressed	unknown protein
AT3G14770	1.27254	5.12826e-05	0.00106487	Repressed	Nodulin MtN3 family protein
AT3G14930	1.1868	3.94636e-05	0.000855096	Repressed	HEME1
AT3G15280	1.68713	9.1201e-07	3.2552e-05	Repressed	unknown protein
AT3G15357	1.13363	0.000106172	0.00195487	Repressed	unknown protein
AT3G15450	-1.47455	3.67683e-07	1.44056e-05	Induced	Aluminium induced protein with YGL and LRDR motifs
AT3G15500	-1.71063	8.6842e-09	4.80091e-07	Induced	NAC domain containing protein 3 (NAC3)
AT3G15540	-1.68285	1.22631e-08	6.50237e-07	Induced	indole-3-acetic acid inducible 19 (IAA19)
AT3G15550	1.44872	7.35036e-05	0.00143864	Repressed	unknown protein
AT3G15570	1.45677	1.25729e-06	4.3401e-05	Repressed	Phototropic-responsive NPH3 family protein
AT3G15620	-1.9188	5.7106e-06	0.000163148	Induced	UV REPAIR DEFECTIVE 3 (UVR3)
AT3G15650	1.18211	0.00034932	0.00529938	Repressed	alpha/beta-Hydrolases superfamily protein
AT3G15670	1.27047	1.12062e-05	0.000291151	Repressed	Late embryogenesis abundant protein (LEA) family protein
AT3G15680	1.4742	1.32685e-06	4.54436e-05	Repressed	Ran BP2/NZF zinc finger-like superfamily protein
AT3G15780	-1.28147	0.000436016	0.0063399	Induced	unknown protein
AT3G15850	1.33972	3.88859e-06	0.000116541	Repressed	fatty acid desaturase 5 (FAD5)
AT3G16080	1.15144	6.34841e-05	0.00127419	Repressed	Zinc-binding ribosomal protein family protein
AT3G16120	-1.18071	0.000254405	0.00405174	Induced	Dynein light chain type 1 family protein
AT3G16140	1.51703	1.74238e-07	7.34864e-06	Repressed	photosystem I subunit H-1 (PSAH-1)
AT3G16180	-1.13645	7.98016e-05	0.00153869	Induced	Major facilitator superfamily protein
AT3G16280	1.25024	0.000337779	0.00514198	Repressed	Integrase-type DNA-binding superfamily protein
AT3G16360	3.91407	1.4708e-15	2.35094e-13	Repressed	HPT phosphotransmitter 4 (AHP4)
AT3G16410	1.41903	4.47522e-06	0.000131448	Repressed	nitrile specifier protein 4 (NSP4)
AT3G16470	1.5046	2.68336e-07	1.08207e-05	Repressed	JASMONATE RESPONSIVE 1 (JR1)
AT3G16520	1.48772	3.76394e-07	1.47207e-05	Repressed	UDP-glucosyl transferase 88A1 (UGT88A1)
AT3G16660	4.79368	1.80898e-42	2.66016e-39	Repressed	Pollen Ole e 1 allergen and extensin family protein
AT3G16670	7.05722	2.44232e-20	8.48167e-18	Repressed	Pollen Ole e 1 allergen and extensin family protein
AT3G16780	1.01136	0.000425886	0.00622957	Repressed	Ribosomal protein L19e family protein
AT3G16870	1.12409	0.000227061	0.00367878	Repressed	GATA transcription factor 17 (GATA17)
AT3G17010	-1.41043	0.00428641	0.0373765	Induced	AP2/B3-like transcriptional factor family protein
AT3G17040	1.24824	2.2444e-05	0.000532906	Repressed	high chlorophyll fluorescent 107 (HCF107)
AT3G17050	-1.38236	2.20929e-06	6.98173e-05	Induced	pseudogene, glycine-rich protein, similar to glycine-rich protein TIGR:At1g53620.1 (Arabidopsis thaliana)
AT3G17110	-1.5686	1.22576e-06	4.2379e-05	Induced	pseudogene, glycine-rich protein
AT3G17580	-1.97991	1.08652e-10	8.26432e-09	Induced	unknown protein
AT3G17690	2.30375	0.00179941	0.0193393	Repressed	cyclic nucleotide gated channel 19 (CNGC19)
AT3G18130	1.15534	6.10573e-05	0.0012356	Repressed	receptor for activated C kinase 1C (RACK1C_AT)
AT3G18530	-2.18191	1.88323e-11	1.64843e-09	Induced	ARM repeat superfamily protein
AT3G18773	-1.31824	9.74745e-06	0.000258736	Induced	RING/U-box superfamily protein
AT3G18890	1.47856	3.976e-06	0.000118517	Repressed	NAD(P)-binding Rossmann-fold superfamily protein
AT3G18900	1.81037	6.69768e-06	0.000187484	Repressed	FUNCTIONS IN: molecular_function unknown
AT3G18950	-2.48208	2.60416e-06	8.12482e-05	Induced	Transducin/WD40 repeat-like superfamily protein
AT3G19190	-1.06577	0.0054526	0.0445072	Induced	AUTOPHAGY 2 (ATG2)
AT3G19390	-1.11658	0.000145517	0.00253339	Induced	Granulin repeat cysteine protease family protein
AT3G19430	3.36618	5.32383e-10	3.71624e-08	Repressed	late embryogenesis abundant protein-related / LEA protein-related
AT3G19480	2.03961	1.13022e-09	7.33069e-08	Repressed	D-3-phosphoglycerate dehydrogenase
AT3G19508	1.33204	4.50474e-06	0.000132135	Repressed	unknown protein
AT3G19580	-1.17415	0.000216815	0.00353997	Induced	zinc-finger protein 2 (ZF2)
AT3G19710	6.62547	1.67251e-35	1.47569e-32	Repressed	branched-chain aminotransferase4 (BCAT4)
AT3G19850	2.58946	1.94578e-09	1.20901e-07	Repressed	Phototropic-responsive NPH3 family protein
AT3G19990	-1.04548	0.000547137	0.00759997	Induced	unknown protein
AT3G20150	1.23542	2.45599e-05	0.000576322	Repressed	Kinesin motor family protein
AT3G20160	1.33674	0.00136671	0.0156655	Repressed	Terpenoid synthases superfamily protein
AT3G20340	-1.08403	0.000218536	0.0035628	Induced	FUNCTIONS IN: molecular_function unknown
AT3G20370	1.45643	6.09123e-07	2.28116e-05	Repressed	TRAF-like family protein
AT3G20470	-2.31544	1.07624e-14	1.62601e-12	Induced	glycine-rich protein 5 (GRP5)
AT3G20590	2.03545	0.00069083	0.00915765	Repressed	Late embryogenesis abundant (LEA) hydroxyproline-rich glycoprotein family
AT3G20600	2.21437	3.40739e-09	2.01502e-07	Repressed	non race-specific disease resistance 1 (NDR1)
AT3G20810	-1.98472	3.79981e-11	3.17486e-09	Induced	2-oxoglutarate (2OG) and Fe(II)-dependent oxygenase superfamily protein
AT3G20940	1.04663	0.000324225	0.00495961	Repressed	cytochrome P450, family 705, subfamily A, polypeptide 30 (CYP705A30)
AT3G20978	26.6873	0.00538356	0.0441452	Repressed	other RNA
AT3G21055	2.13137	6.2269e-13	6.90216e-11	Repressed	photosystem II subunit T (PSBTN)
AT3G21090	-1.30404	9.61564e-06	0.000255544	Induced	ABC-2 type transporter family protein
AT3G21215	-1.03523	0.00346437	0.0318515	Induced	RNA-binding (RRM/RBD/RNP motifs) family protein
AT3G21330	-1.62839	2.89424e-08	1.45094e-06	Induced	basic helix-loop-helix (bHLH) DNA-binding superfamily protein
AT3G21370	-1.05252	0.000620798	0.008432	Induced	beta glucosidase 19 (BGLU19)
AT3G21420	1.56008	0.000592132	0.00810251	Repressed	2-oxoglutarate (2OG) and Fe(II)-dependent oxygenase superfamily protein
AT3G21670	-2.73124	2.62761e-17	5.17497e-15	Induced	Major facilitator superfamily protein
AT3G21750	1.0586	0.000319198	0.00490311	Repressed	UDP-glucosyl transferase 71B1 (UGT71B1)
AT3G21755	2.26279	1.26035e-05	0.00032214	Repressed	other RNA
AT3G21760	1.9314	9.16532e-10	6.07113e-08	Repressed	HYPOSTATIN RESISTANCE 1 (HYR1)
AT3G21950	2.87592	2.40175e-13	2.84826e-11	Repressed	S-adenosyl-L-methionine-dependent methyltransferases superfamily protein
AT3G22090	2.33716	1.98915e-06	6.39603e-05	Repressed	unknown protein
AT3G22100	4.04146	0.00112211	0.0133861	Repressed	basic helix-loop-helix (bHLH) DNA-binding superfamily protein
AT3G22230	1.2095	2.67136e-05	0.000618219	Repressed	Ribosomal L27e protein family
AT3G22550	1.77034	7.87779e-09	4.38809e-07	Repressed	Protein of unknown function (DUF581)
AT3G22840	-3.83371	5.81429e-13	6.51023e-11	Induced	EARLY LIGHT-INDUCABLE PROTEIN (ELIP1)
AT3G22886	1.816	1.32165e-07	5.73875e-06	Repressed	MIR167A
AT3G23050	-1.17498	4.49056e-05	0.000950602	Induced	indole-3-acetic acid 7 (IAA7)
AT3G23250	-3.09403	2.9407e-05	0.00067149	Induced	myb domain protein 15 (MYB15)
AT3G23390	1.20325	2.97831e-05	0.000679376	Repressed	Zinc-binding ribosomal protein family protein
AT3G23410	1.64988	8.98868e-06	0.000241207	Repressed	fatty alcohol oxidase 3 (FAO3)
AT3G23580	1.0091	0.00134745	0.0155125	Repressed	ribonucleotide reductase 2A (RNR2A)
AT3G23610	-1.04957	0.00347104	0.0318799	Induced	dual specificity protein phosphatase 1 (DSPTP1)
AT3G23670	1.26588	2.28749e-05	0.000541971	Repressed	KINESIN-12B
AT3G23830	1.06778	0.000211032	0.00345849	Repressed	glycine-rich RNA-binding protein 4 (GRP4)
AT3G23840	1.03199	0.00127507	0.0148308	Repressed	HXXXD-type acyl-transferase family protein
AT3G23990	1.01551	0.000536557	0.00748127	Repressed	heat shock protein 60 (HSP60)
AT3G24450	-1.33516	4.33539e-06	0.000128019	Induced	Heavy metal transport/detoxification superfamily protein
AT3G24715	-1.83959	8.23098e-07	2.98617e-05	Induced	Protein kinase superfamily protein with octicosapeptide/Phox/Bem1p domain
AT3G24830	1.07157	0.00019446	0.00321544	Repressed	Ribosomal protein L13 family protein
AT3G24840	-1.26142	4.87756e-05	0.00102077	Induced	Sec14p-like phosphatidylinositol transfer family protein
AT3G24927	-1.43102	8.33818e-07	3.01021e-05	Induced	expressed protein
AT3G25260	-1.97536	0.00103967	0.0126818	Induced	Major facilitator superfamily protein
AT3G25717	-1.09217	0.000151973	0.00261891	Induced	ROTUNDIFOLIA like 16 (RTFL16)
AT3G25730	-2.00379	1.8052e-11	1.58642e-09	Induced	ethylene response DNA binding factor 3 (EDF3)
AT3G25770	2.02228	7.33883e-07	2.68457e-05	Repressed	allene oxide cyclase 2 (AOC2)
AT3G25790	2.10076	4.45497e-06	0.000131198	Repressed	myb-like transcription factor family protein
AT3G25980	1.38666	2.20377e-06	6.97428e-05	Repressed	MITOTIC ARREST-DEFICIENT 2 (MAD2)
AT3G26050	1.40306	0.000187894	0.0031327	Repressed	TPX2 (targeting protein for Xklp2) protein family
AT3G26165	-2.06407	1.22931e-07	5.35892e-06	Induced	pseudogene, cytochrome P450, potential frameshift mutation
AT3G26220	-1.15744	0.00201646	0.0212818	Induced	cytochrome P450, family 71, subfamily B, polypeptide 3 (CYP71B3)
AT3G26280	-2.84967	0.00174745	0.0188947	Induced	cytochrome P450, family 71, subfamily B, polypeptide 4 (CYP71B4)
AT3G26320	2.1458	0.00110413	0.013258	Repressed	cytochrome P450, family 71, subfamily B, polypeptide 36 (CYP71B36)
AT3G26480	-2.19357	0.00551078	0.0447379	Induced	Transducin family protein / WD-40 repeat family protein
AT3G26510	-1.84696	4.26694e-10	3.02637e-08	Induced	Octicosapeptide/Phox/Bem1p family protein
AT3G26570	1.12217	0.000101269	0.00187913	Repressed	phosphate transporter 2
AT3G26960	1.37502	3.65784e-05	0.000806041	Repressed	Pollen Ole e 1 allergen and extensin family protein
AT3G27210	-1.22037	3.91679e-05	0.000849635	Induced	unknown protein
AT3G27250	-27.3296	0.000148559	0.00257215	Induced	unknown protein
AT3G27400	1.06951	0.00102465	0.0125356	Repressed	Pectin lyase-like superfamily protein
AT3G27550	1.0238	0.00228408	0.0231602	Repressed	RNA-binding CRS1 / YhbY (CRM) domain protein
AT3G27620	2.74885	7.07217e-06	0.000196967	Repressed	alternative oxidase 1C (AOX1C)
AT3G27690	4.3042	1.29561e-39	1.36088e-36	Repressed	photosystem II light harvesting complex gene 2.3 (LHCB2.3)
AT3G27750	1.139	8.90917e-05	0.00168685	Repressed	FUNCTIONS IN: molecular_function unknown
AT3G27950	1.08781	0.0025968	0.0255715	Repressed	GDSL-like Lipase/Acylhydrolase superfamily protein
AT3G28030	-1.04646	0.00187025	0.0199584	Induced	ULTRAVIOLET HYPERSENSITIVE 3 (UVH3)
AT3G28070	1.72034	0.000113758	0.00205173	Repressed	nodulin MtN21 /EamA-like transporter family protein
AT3G28220	27.2814	0.000265566	0.00417226	Repressed	TRAF-like family protein
AT3G28340	-1.17912	6.84934e-05	0.00135622	Induced	galacturonosyltransferase-like 10 (GATL10)
AT3G28420	1.03131	0.00449998	0.0388029	Repressed	Putative membrane lipoprotein
AT3G28740	-1.05191	0.000346097	0.0052541	Induced	CYP81D1
AT3G28857	-2.65343	1.43355e-17	2.90104e-15	Induced	basic helix-loop-helix (bHLH) DNA-binding family protein
AT3G28880	-2.36366	0.00551078	0.0447379	Induced	Ankyrin repeat family protein
AT3G29410	-1.82743	1.57371e-08	8.24534e-07	Induced	Terpenoid cyclases/Protein prenyltransferases superfamily protein
AT3G29575	-2.08896	2.5058e-12	2.5124e-10	Induced	ABI five binding protein 3 (AFP3)
AT3G29639	-2.17287	4.17971e-05	0.000896848	Induced	BEST Arabidopsis thaliana protein match is: SPOC domain / Transcription elongation factor S-II protein (TAIR:AT5G11430.1)
AT3G29680	2.62913	1.08739e-06	3.82547e-05	Repressed	HXXXD-type acyl-transferase family protein
AT3G30180	-1.39639	2.60945e-06	8.12985e-05	Induced	brassinosteroid-6-oxidase 2 (BR6OX2)
AT3G30720	5.24156	2.09606e-46	3.85291e-43	Repressed	QUA-QUINE STARCH (QQS)
AT3G30775	-1.72355	4.65923e-09	2.67639e-07	Induced	EARLY RESPONSIVE TO DEHYDRATION 5 (ERD5)
AT3G42658	-1.35651	1.47731e-05	0.000367379	Induced	transposable element gene
AT3G42725	2.45533	1.85029e-12	1.92518e-10	Repressed	Putative membrane lipoprotein
AT3G43110	1.57572	0.00050465	0.00713105	Repressed	unknown protein
AT3G43270	-1.08596	0.000260998	0.00412399	Induced	Plant invertase/pectin methylesterase inhibitor superfamily
AT3G43430	-1.13411	0.000112126	0.00203227	Induced	RING/U-box superfamily protein
AT3G43715	28.2033	6.26249e-07	2.34132e-05	Repressed	pseudogene, hypothetical protein, similar to putative non-LTR retroelement reverse transcriptase
AT3G44320	1.38258	3.08563e-06	9.44004e-05	Repressed	nitrilase 3 (NIT3)
AT3G44510	-1.29288	3.55519e-05	0.000788145	Induced	alpha/beta-Hydrolases superfamily protein
AT3G44590	1.20173	3.47634e-05	0.000772996	Repressed	60S acidic ribosomal protein family
AT3G44710	1.20776	0.00423867	0.0371394	Repressed	Plant protein of unknown function (DUF247)
AT3G44750	1.23371	1.95324e-05	0.00047087	Repressed	histone deacetylase 3 (HDA3)
AT3G44960	2.15661	0.00110413	0.013258	Repressed	unknown protein
AT3G44990	-1.23369	1.99985e-05	0.000480531	Induced	xyloglucan endo-transglycosylase-related 8 (XTR8)
AT3G45050	1.02692	0.000588617	0.00805941	Repressed	unknown protein
AT3G45070	2.20523	5.12462e-12	4.9362e-10	Repressed	P-loop containing nucleoside triphosphate hydrolases superfamily protein
AT3G45080	1.56013	0.00214744	0.0222178	Repressed	P-loop containing nucleoside triphosphate hydrolases superfamily protein
AT3G45140	27.5807	4.74126e-05	0.000995414	Repressed	lipoxygenase 2 (LOX2)
AT3G45210	1.20675	8.2253e-05	0.00157768	Repressed	Protein of unknown function, DUF584
AT3G45300	-26.7236	0.00290648	0.0277096	Induced	isovaleryl-CoA-dehydrogenase (IVD)
AT3G45680	5.86329	4.88499e-11	3.99085e-09	Repressed	Major facilitator superfamily protein
AT3G45730	-1.16098	6.6148e-05	0.00131588	Induced	unknown protein
AT3G46300	26.676	0.00538356	0.0441452	Repressed	unknown protein
AT3G46490	2.91452	8.68953e-07	3.12681e-05	Repressed	2-oxoglutarate (2OG) and Fe(II)-dependent oxygenase superfamily protein
AT3G46630	1.13924	0.000104599	0.00193075	Repressed	Protein of unknown function (DUF3223)
AT3G46690	-1.01249	0.00273103	0.0264679	Induced	UDP-Glycosyltransferase superfamily protein
AT3G46780	1.61867	3.18247e-08	1.58106e-06	Repressed	plastid transcriptionally active 16 (PTAC16)
AT3G46870	1.16636	0.00058597	0.00802816	Repressed	Pentatricopeptide repeat (PPR) superfamily protein
AT3G46890	1.13962	0.0050188	0.041904	Repressed	BEST Arabidopsis thaliana protein match is: maternal effect embryo arrest 60 (TAIR:AT5G05950.1)
AT3G46900	1.75858	7.98508e-07	2.91132e-05	Repressed	copper transporter 2 (COPT2)
AT3G46940	1.25816	1.38931e-05	0.000349036	Repressed	DUTP-PYROPHOSPHATASE-LIKE 1 (DUT1)
AT3G47220	-1.42796	0.000673084	0.0089782	Induced	phosphatidylinositol-speciwc phospholipase C9 (PLC9)
AT3G47250	2.46648	1.51516e-10	1.1291e-08	Repressed	Plant protein of unknown function (DUF247)
AT3G47340	-2.75584	1.33554e-19	4.03553e-17	Induced	glutamine-dependent asparagine synthase 1 (ASN1)
AT3G47370	1.07681	0.000182166	0.00305567	Repressed	Ribosomal protein S10p/S20e family protein
AT3G47470	2.49352	9.23771e-17	1.70521e-14	Repressed	light-harvesting chlorophyll-protein complex I subunit A4 (LHCA4)
AT3G47680	-1.01808	0.00300914	0.0284873	Induced	DNA binding
AT3G48260	-3.09448	2.46091e-20	8.48167e-18	Induced	with no lysine (K) kinase 3 (WNK3)
AT3G48280	1.36073	4.20904e-05	0.000901074	Repressed	cytochrome P450, family 71, subfamily A, polypeptide 25 (CYP71A25)
AT3G48340	1.03597	0.000356818	0.00538849	Repressed	Cysteine proteinases superfamily protein
AT3G48350	2.42575	2.5398e-15	4.03042e-13	Repressed	Cysteine proteinases superfamily protein
AT3G48390	-1.84375	1.06137e-09	6.94711e-08	Induced	MA3 domain-containing protein
AT3G48480	2.68368	5.94112e-07	2.23633e-05	Repressed	Cysteine proteinases superfamily protein
AT3G48510	-1.86173	0.0049563	0.041553	Induced	unknown protein
AT3G48540	1.05792	0.00258189	0.0254588	Repressed	Cytidine/deoxycytidylate deaminase family protein
AT3G48720	4.1709	9.35539e-18	1.9468e-15	Repressed	HXXXD-type acyl-transferase family protein
AT3G48930	1.12797	8.68575e-05	0.00165307	Repressed	embryo defective 1080 (EMB1080)
AT3G48940	-1.40531	0.000112915	0.00204153	Induced	Remorin family protein
AT3G49320	1.71117	0.000957012	0.0118995	Repressed	Metal-dependent protein hydrolase
AT3G49360	-3.53718	5.16976e-21	1.86942e-18	Induced	6-phosphogluconolactonase 2 (PGL2)
AT3G49970	-1.67394	0.00370019	0.0334503	Induced	Phototropic-responsive NPH3 family protein
AT3G50070	1.29425	8.34167e-06	0.000225767	Repressed	CYCLIN D3
AT3G50120	-1.45857	0.000792323	0.0102171	Induced	Plant protein of unknown function (DUF247)
AT3G50270	2.65495	3.41926e-16	5.84667e-14	Repressed	HXXXD-type acyl-transferase family protein
AT3G50480	-1.05723	0.00595521	0.0472086	Induced	homolog of RPW8 4 (HR4)
AT3G50570	1.53291	0.000861757	0.0109057	Repressed	hydroxyproline-rich glycoprotein family protein
AT3G50685	1.62101	3.22175e-08	1.59339e-06	Repressed	unknown protein
AT3G50770	-3.30546	1.39612e-22	5.70288e-20	Induced	calmodulin-like 41 (CML41)
AT3G50800	-1.47065	3.20309e-06	9.71854e-05	Induced	unknown protein
AT3G50820	2.65524	2.61438e-18	6.13489e-16	Repressed	photosystem II subunit O-2 (PSBO2)
AT3G51230	1.40064	4.60265e-06	0.000134649	Repressed	BEST Arabidopsis thaliana protein match is: Chalcone-flavanone isomerase family protein (TAIR:AT5G66230.1)
AT3G51240	1.10239	0.000297531	0.00461529	Repressed	flavanone 3-hydroxylase (F3H)
AT3G51280	1.16154	0.000294191	0.00456669	Repressed	Tetratricopeptide repeat (TPR)-like superfamily protein
AT3G51660	1.16104	0.00015711	0.00269272	Repressed	Tautomerase/MIF superfamily protein
AT3G51720	1.21476	3.05267e-05	0.000694477	Repressed	Plant protein of unknown function (DUF827)
AT3G51740	1.06544	0.00025097	0.00400861	Repressed	inflorescence meristem receptor-like kinase 2 (IMK2)
AT3G51810	-1.83434	6.91354e-10	4.70676e-08	Induced	LATE EMBRYOGENESIS ABUNDANT 1 (EM1)
AT3G51895	-2.77634	1.8423e-18	4.36962e-16	Induced	sulfate transporter 3
AT3G51910	-1.08828	0.000333958	0.00508733	Induced	heat shock transcription factor A7A (HSFA7A)
AT3G52070	1.16255	0.000223954	0.00363502	Repressed	unknown protein
AT3G52390	1.28291	5.69989e-05	0.00116739	Repressed	TatD related DNase
AT3G52525	1.05476	0.00116671	0.0138213	Repressed	ovate family protein 6 (OFP6)
AT3G52540	1.56693	1.60018e-06	5.2998e-05	Repressed	ovate family protein 18 (OFP18)
AT3G53190	1.44228	3.16773e-06	9.62449e-05	Repressed	Pectin lyase-like superfamily protein
AT3G53200	-1.75358	1.78218e-08	9.29348e-07	Induced	myb domain protein 27 (MYB27)
AT3G53430	1.18965	3.60101e-05	0.000795105	Repressed	Ribosomal protein L11 family protein
AT3G53890	1.21861	2.40599e-05	0.000566396	Repressed	Ribosomal protein S21e
AT3G54000	-1.35153	9.28067e-06	0.000247837	Induced	CONTAINS InterPro DOMAIN/s: Uncharacterised conserved protein UCP022260 (InterPro:IPR016802)
AT3G54120	-1.14574	0.000190319	0.00316596	Induced	Reticulon family protein
AT3G54510	-1.40854	1.08408e-05	0.000283661	Induced	Early-responsive to dehydration stress protein (ERD4)
AT3G54600	2.0201	4.34146e-09	2.5201e-07	Repressed	Class I glutamine amidotransferase-like superfamily protein
AT3G54710	1.79158	1.76602e-06	5.7731e-05	Repressed	homolog of yeast CDT1 B homolog of yeast CDT1 B (CDT1B)
AT3G54830	-3.21629	1.43609e-21	5.36905e-19	Induced	Transmembrane amino acid transporter family protein
AT3G54890	4.34072	1.67053e-40	2.04714e-37	Repressed	photosystem I light harvesting complex gene 1 (LHCA1)
AT3G54900	1.50343	2.3002e-07	9.37852e-06	Repressed	CAX interacting protein 1 (CXIP1)
AT3G55010	1.17651	7.63256e-05	0.00148465	Repressed	PUR5
AT3G55110	2.46417	1.50414e-06	5.04996e-05	Repressed	ABC-2 type transporter family protein
AT3G55120	2.38706	7.02446e-15	1.06859e-12	Repressed	TRANSPARENT TESTA 5 (TT5)
AT3G55130	1.15566	0.00121264	0.0143039	Repressed	white-brown complex homolog 19 (WBC19)
AT3G55280	1.00008	0.000489489	0.0069659	Repressed	ribosomal protein L23AB (RPL23AB)
AT3G55605	1.04334	0.00080723	0.0103583	Repressed	Mitochondrial glycoprotein family protein
AT3G55610	-1.22097	2.75318e-05	0.000633922	Induced	delta 1-pyrroline-5-carboxylate synthase 2 (P5CS2)
AT3G55660	1.52655	3.5892e-07	1.40873e-05	Repressed	ROP (rho of plants) guanine nucleotide exchange factor 6 (ROPGEF6)
AT3G55710	2.03295	1.42546e-07	6.11861e-06	Repressed	UDP-Glycosyltransferase superfamily protein
AT3G55750	1.11063	0.000112032	0.00203223	Repressed	Ribosomal protein L35Ae family protein
AT3G55940	-2.88756	1.98426e-07	8.21177e-06	Induced	Phosphoinositide-specific phospholipase C family protein
AT3G55970	2.65993	1.34867e-07	5.83313e-06	Repressed	jasmonate-regulated gene 21 (JRG21)
AT3G56070	1.17307	4.99097e-05	0.00104056	Repressed	rotamase cyclophilin 2 (ROC2)
AT3G56080	3.09397	8.63278e-20	2.72031e-17	Repressed	S-adenosyl-L-methionine-dependent methyltransferases superfamily protein
AT3G56210	-1.78694	8.96101e-09	4.91696e-07	Induced	ARM repeat superfamily protein
AT3G56220	2.28018	2.42632e-11	2.07911e-09	Repressed	transcription regulators
AT3G56330	1.12339	0.000274833	0.00429947	Repressed	N2,N2-dimethylguanosine tRNA methyltransferase
AT3G56350	-1.34717	5.72931e-06	0.000163278	Induced	Iron/manganese superoxide dismutase family protein
AT3G56730	1.31658	0.000489079	0.00696456	Repressed	Putative endonuclease or glycosyl hydrolase
AT3G56825	1.62487	0.000181968	0.00305469	Repressed	gi|17663|emb|X06475.1|ATU24 Arabidopsis thaliana U2 RNA gene (U2.4)
AT3G56940	1.41828	9.58767e-07	3.41105e-05	Repressed	COPPER RESPONSE DEFECT 1 (CRD1)
AT3G56990	1.2793	0.0003154	0.00485492	Repressed	embryo sac development arrest 7 (EDA7)
AT3G57010	1.16026	6.94393e-05	0.00137003	Repressed	Calcium-dependent phosphotriesterase superfamily protein
AT3G57160	1.30837	1.33882e-05	0.000339054	Repressed	unknown protein
AT3G57170	-1.19591	0.00129006	0.014969	Induced	N-acetylglucosaminyl transferase component family protein / Gpi1 family protein
AT3G57500	2.2003	0.000958093	0.0118996	Repressed	unknown protein
AT3G57590	-1.19889	0.00569491	0.0457878	Induced	F-box and associated interaction domains-containing protein
AT3G57670	-1.42814	0.000245323	0.0039241	Induced	NO TRANSMITTING TRACT (NTT)
AT3G57765	1.14941	0.00609707	0.0480834	Repressed	gi|17662|emb|X06474.1|ATU23 Arabidopsis thaliana U2 RNA gene (U2.3)
AT3G57800	-1.15551	6.45065e-05	0.00129353	Induced	basic helix-loop-helix (bHLH) DNA-binding superfamily protein
AT3G57920	-2.19291	0.000532798	0.00743355	Induced	squamosa promoter binding protein-like 15 (SPL15)
AT3G58070	1.74715	2.77208e-05	0.000637607	Repressed	GLABROUS INFLORESCENCE STEMS (GIS)
AT3G58090	-1.24427	0.000260187	0.00411459	Induced	Disease resistance-responsive (dirigent-like protein) family protein
AT3G58270	1.06662	0.000403354	0.00596327	Repressed	Arabidopsis phospholipase-like protein (PEARLI 4) with TRAF-like domain
AT3G58610	1.1071	0.000117682	0.00211387	Repressed	ketol-acid reductoisomerase
AT3G58650	1.1338	0.000137297	0.00242086	Repressed	unknown protein
AT3G58850	-1.24132	1.82208e-05	0.000443125	Induced	PHY RAPIDLY REGULATED 2 (PAR2)
AT3G58990	4.44227	2.19211e-19	6.44715e-17	Repressed	isopropylmalate isomerase 1 (IPMI1)
AT3G59060	-5.77593	3.59297e-18	8.17049e-16	Induced	phytochrome interacting factor 3-like 6 (PIL6)
AT3G59200	1.08532	0.000658087	0.00886208	Repressed	F-box/RNI-like superfamily protein
AT3G59250	3.08028	1.77757e-13	2.18062e-11	Repressed	F-box/RNI-like superfamily protein
AT3G59340	2.4132	4.82785e-15	7.55267e-13	Repressed	Eukaryotic protein of unknown function (DUF914)
AT3G59400	1.97609	2.43182e-11	2.07911e-09	Repressed	GENOMES UNCOUPLED 4 (GUN4)
AT3G59690	-1.34328	6.34613e-06	0.000178778	Induced	IQ-domain 13 (IQD13)
AT3G59900	-1.12903	0.000101796	0.00188691	Induced	AUXIN-REGULATED GENE INVOLVED IN ORGAN SIZE (ARGOS)
AT3G59930	-1.18408	4.4305e-05	0.000941502	Induced	FUNCTIONS IN: molecular_function unknown
AT3G60140	-4.38147	4.66785e-40	5.2837e-37	Induced	DARK INDUCIBLE 2 (DIN2)
AT3G60520	-1.69696	8.24517e-08	3.74994e-06	Induced	unknown protein
AT3G60840	1.34457	0.00490372	0.041272	Repressed	microtubule-associated protein 65-4 (MAP65-4)
AT3G60900	1.57238	2.9343e-06	9.02716e-05	Repressed	FASCICLIN-like arabinogalactan-protein 10 (FLA10)
AT3G61020	-1.13778	0.000628861	0.00853101	Induced	pseudogene, similar to P0034A04.28, several hypothetical proteins - Arabidopsis thaliana
AT3G61060	-1.78511	1.45898e-09	9.32817e-08	Induced	phloem protein 2-A13 (PP2-A13)
AT3G61250	3.07442	4.20261e-09	2.45241e-07	Repressed	myb domain protein 17 (MYB17)
AT3G61470	2.49465	1.34101e-16	2.44463e-14	Repressed	photosystem I light harvesting complex gene 2 (LHCA2)
AT3G61680	-1.46188	8.67915e-06	0.000233754	Induced	alpha/beta-Hydrolases superfamily protein
AT3G61820	1.35484	3.72429e-06	0.000112074	Repressed	Eukaryotic aspartyl protease family protein
AT3G61830	-1.843	1.13327e-09	7.33069e-08	Induced	auxin response factor 18 (ARF18)
AT3G61920	3.53489	3.9309e-18	8.84774e-16	Repressed	unknown protein
AT3G61950	2.84813	0.000106503	0.0019577	Repressed	basic helix-loop-helix (bHLH) DNA-binding superfamily protein
AT3G61990	1.05317	0.000407345	0.00600215	Repressed	S-adenosyl-L-methionine-dependent methyltransferases superfamily protein
AT3G62070	1.02254	0.00441495	0.0382652	Repressed	unknown protein
AT3G62090	-3.74165	4.80424e-21	1.7662e-18	Induced	phytochrome interacting factor 3-like 2 (PIL2)
AT3G62530	1.00916	0.000434035	0.00631943	Repressed	ARM repeat superfamily protein
AT3G62760	3.5944	0.0055248	0.0447379	Repressed	ATGSTF13
AT3G63140	1.21002	3.44105e-05	0.000765919	Repressed	chloroplast stem-loop binding protein of 41 kDa (CSP41A)
AT3G63350	-2.58079	2.20799e-11	1.90996e-09	Induced	AT-HSFA7B
AT3G63470	-1.10353	0.000142354	0.00249209	Induced	serine carboxypeptidase-like 40 (scpl40)
AT4G00050	-1.21712	0.000823059	0.0105125	Induced	unfertilized embryo sac 10 (UNE10)
AT4G00165	1.36095	6.59062e-06	0.000185192	Repressed	Bifunctional inhibitor/lipid-transfer protein/seed storage 2S albumin superfamily protein
AT4G00390	1.46412	3.52226e-05	0.000781631	Repressed	DNA-binding storekeeper protein-related transcriptional regulator
AT4G00480	1.50569	2.01249e-06	6.45224e-05	Repressed	ATMYC1
AT4G00810	1.11054	0.000116622	0.00209824	Repressed	60S acidic ribosomal protein family
AT4G00880	4.22227	1.18004e-15	1.91392e-13	Repressed	SAUR-like auxin-responsive protein family
AT4G00910	-2.31356	0.00018445	0.00309165	Induced	Aluminium activated malate transporter family protein
AT4G00950	1.785	1.72228e-05	0.000422582	Repressed	maternal effect embryo arrest 47 (MEE47)
AT4G01050	1.17306	4.65541e-05	0.00098267	Repressed	thylakoid rhodanese-like (TROL)
AT4G01140	-1.15925	7.60781e-05	0.00148114	Induced	Protein of unknown function (DUF1191)
AT4G01250	-1.38854	6.20976e-06	0.000175384	Induced	WRKY22
AT4G01335	-2.71183	1.70967e-14	2.51412e-12	Induced	FUNCTIONS IN: molecular_function unknown
AT4G01510	-1.31148	1.27808e-05	0.00032554	Induced	ARV2
AT4G01515	-2.91463	1.38481e-05	0.000348304	Induced	non-LTR retrotransposon family (LINE), has a 1.1e-18 P-value blast match to GB:AAB41224 ORF2 (LINE-element) (Rattus norvegicus)
AT4G01630	1.6684	0.000500996	0.00709305	Repressed	expansin A17 (EXPA17)
AT4G01730	1.42993	4.23914e-05	0.000906075	Repressed	DHHC-type zinc finger family protein
AT4G01890	2.30217	0.000109296	0.00199137	Repressed	Pectin lyase-like superfamily protein
AT4G02075	-1.00976	0.00134067	0.0154506	Induced	pitchoun 1 (PIT1)
AT4G02290	-1.96008	6.28634e-11	5.00592e-09	Induced	glycosyl hydrolase 9B13 (GH9B13)
AT4G02520	-1.0645	0.000213847	0.00350189	Induced	glutathione S-transferase PHI 2 (GSTF2)
AT4G02530	1.04676	0.00027903	0.00435896	Repressed	chloroplast thylakoid lumen protein
AT4G02750	1.18004	0.00261105	0.0256889	Repressed	Tetratricopeptide repeat (TPR)-like superfamily protein
AT4G02770	1.71291	4.41818e-09	2.55791e-07	Repressed	photosystem I subunit D-1 (PSAD-1)
AT4G02800	1.86819	1.85123e-09	1.15678e-07	Repressed	unknown protein
AT4G02810	1.37483	2.31553e-05	0.000547439	Repressed	Protein of unknown function (DUF3049)
AT4G02850	3.20211	5.14625e-17	9.87095e-15	Repressed	phenazine biosynthesis PhzC/PhzF family protein
AT4G02930	1.18468	6.63872e-05	0.00131925	Repressed	GTP binding Elongation factor Tu family protein
AT4G02990	1.04487	0.000467469	0.00670008	Repressed	Mitochondrial transcription termination factor family protein
AT4G03100	1.88246	1.73407e-10	1.27365e-08	Repressed	Rho GTPase activating protein with PAK-box/P21-Rho-binding domain
AT4G03150	1.19306	4.48789e-05	0.000950602	Repressed	unknown protein
AT4G04370	1.21405	0.00380508	0.0341609	Repressed	Tetratricopeptide repeat (TPR)-like superfamily protein
AT4G04610	1.18123	0.000208207	0.00341837	Repressed	APS reductase 1 (APR1)
AT4G04640	1.29295	7.49223e-06	0.00020658	Repressed	ATPC1
AT4G04840	4.28753	8.4805e-37	8.13316e-34	Repressed	methionine sulfoxide reductase B6 (MSRB6)
AT4G04850	1.18528	0.000162756	0.00278184	Repressed	K+ efflux antiporter 3 (KEA3)
AT4G04940	1.29069	0.000455503	0.00655679	Repressed	transducin family protein / WD-40 repeat family protein
AT4G05180	2.97532	2.6241e-22	1.05241e-19	Repressed	photosystem II subunit Q-2 (PSBQ-2)
AT4G05440	1.14973	0.00150964	0.0169378	Repressed	embryo sac development arrest 35 (EDA35)
AT4G08620	1.39643	1.44411e-05	0.000362391	Repressed	sulphate transporter 1
AT4G08770	1.29167	2.43688e-05	0.000573056	Repressed	Peroxidase superfamily protein
AT4G08950	-1.55272	9.43548e-08	4.20638e-06	Induced	EXORDIUM (EXO)
AT4G09010	1.23401	2.00946e-05	0.00048179	Repressed	ascorbate peroxidase 4 (APX4)
AT4G09320	1.00654	0.000450204	0.00649882	Repressed	NDPK1
AT4G09500	1.662	1.16141e-06	4.04076e-05	Repressed	UDP-Glycosyltransferase superfamily protein
AT4G09600	-2.45626	2.9241e-15	4.60713e-13	Induced	GAST1 protein homolog 3 (GASA3)
AT4G09610	-3.23211	6.10398e-15	9.41549e-13	Induced	GAST1 protein homolog 2 (GASA2)
AT4G09650	1.66668	1.17015e-08	6.2497e-07	Repressed	ATP synthase delta-subunit gene (ATPD)
AT4G09900	1.51754	0.00280443	0.0270013	Repressed	methyl esterase 12 (MES12)
AT4G09990	1.31059	3.48541e-05	0.000774231	Repressed	Protein of unknown function (DUF579)
AT4G10020	-1.71266	7.35728e-09	4.12944e-07	Induced	hydroxysteroid dehydrogenase 5 (HSD5)
AT4G10120	-2.12541	2.64883e-05	0.000614384	Induced	ATSPS4F
AT4G10160	-2.69071	1.54806e-12	1.63383e-10	Induced	RING/U-box superfamily protein
AT4G10240	-4.76105	3.29736e-33	2.42444e-30	Induced	B-box zinc finger family protein
AT4G10250	-1.93707	3.35504e-07	1.32865e-05	Induced	ATHSP22.0
AT4G10340	2.18744	1.62461e-13	2.01324e-11	Repressed	light harvesting complex of photosystem II 5 (LHCB5)
AT4G10450	1.18479	3.9173e-05	0.000849635	Repressed	Ribosomal protein L6 family
AT4G10620	1.07456	0.00129411	0.0150081	Repressed	P-loop containing nucleoside triphosphate hydrolases superfamily protein
AT4G11000	-2.44166	0.000792161	0.0102171	Induced	Ankyrin repeat family protein
AT4G11050	-3.50856	1.12179e-08	6.00595e-07	Induced	glycosyl hydrolase 9C3 (GH9C3)
AT4G11140	1.40249	1.25167e-05	0.000320667	Repressed	cytokinin response factor 1 (CRF1)
AT4G11210	1.87727	5.78556e-10	3.97564e-08	Repressed	Disease resistance-responsive (dirigent-like protein) family protein
AT4G11320	2.13275	6.06462e-13	6.75624e-11	Repressed	Papain family cysteine protease
AT4G11460	3.74782	9.89374e-12	9.05544e-10	Repressed	cysteine-rich RLK (RECEPTOR-like protein kinase) 30 (CRK30)
AT4G11610	-2.33658	5.76478e-15	8.95489e-13	Induced	C2 calcium/lipid-binding plant phosphoribosyltransferase family protein
AT4G11650	-2.93457	1.77254e-18	4.24987e-16	Induced	osmotin 34 (OSM34)
AT4G12030	2.51863	4.21165e-05	0.000901074	Repressed	bile acid transporter 5 (BAT5)
AT4G12310	2.13658	1.61422e-07	6.87386e-06	Repressed	cytochrome P450, family 706, subfamily A, polypeptide 5 (CYP706A5)
AT4G12480	-1.33384	0.000276956	0.00432961	Induced	pEARLI 1
AT4G12510	-1.14042	7.34032e-05	0.00143795	Induced	Bifunctional inhibitor/lipid-transfer protein/seed storage 2S albumin superfamily protein
AT4G12520	-1.59748	4.45426e-08	2.13128e-06	Induced	Bifunctional inhibitor/lipid-transfer protein/seed storage 2S albumin superfamily protein
AT4G12540	1.33343	0.00398112	0.0353382	Repressed	unknown protein
AT4G12600	1.18727	3.79397e-05	0.000828588	Repressed	Ribosomal protein L7Ae/L30e/S12e/Gadd45 family protein
AT4G12800	1.80272	7.25276e-10	4.9225e-08	Repressed	photosystem I subunit l (PSAL)
AT4G12870	1.85242	5.4006e-10	3.75634e-08	Repressed	Gamma interferon responsive lysosomal thiol (GILT) reductase family protein
AT4G12900	1.60916	1.45972e-06	4.92333e-05	Repressed	Gamma interferon responsive lysosomal thiol (GILT) reductase family protein
AT4G13170	1.14005	0.000113134	0.00204377	Repressed	Ribosomal protein L13 family protein
AT4G13210	-2.36472	4.75629e-13	5.43597e-11	Induced	Pectin lyase-like superfamily protein
AT4G13260	1.75101	0.003577	0.0325905	Repressed	YUCCA2 (YUC2)
AT4G13310	-1.63349	0.000123227	0.0022027	Induced	cytochrome P450, family 71, subfamily A, polypeptide 20 (CYP71A20)
AT4G13495	3.30825	2.76803e-14	3.93434e-12	Repressed	other RNA
AT4G13540	-1.67433	2.73633e-08	1.37804e-06	Induced	unknown protein
AT4G13690	1.01903	0.00585667	0.0466209	Repressed	unknown protein
AT4G13770	6.60816	2.59091e-30	1.68089e-27	Repressed	cytochrome P450, family 83, subfamily A, polypeptide 1 (CYP83A1)
AT4G13790	-2.7004	2.04021e-12	2.08347e-10	Induced	SAUR-like auxin-responsive protein family
AT4G13830	-1.04002	0.000540029	0.00752493	Induced	DNAJ-like 20 (J20)
AT4G14130	-4.27596	2.14444e-39	2.1501e-36	Induced	xyloglucan endotransglucosylase/hydrolase 15 (XTH15)
AT4G14320	1.04832	0.00026219	0.00413986	Repressed	Zinc-binding ribosomal protein family protein
AT4G14365	-1.30741	0.00023588	0.00380618	Induced	XB3 ortholog 4 in Arabidopsis thaliana (XBAT34)
AT4G14380	-1.06898	0.000743739	0.00973614	Induced	unknown protein
AT4G14450	-26.5831	0.00538356	0.0441452	Induced	unknown protein
AT4G14465	-1.33005	6.20597e-06	0.000175384	Induced	AT-hook motif nuclear-localized protein 20 (AHL20)
AT4G14480	1.57793	6.46531e-05	0.00129473	Repressed	Protein kinase superfamily protein
AT4G14548	-1.03744	0.000353516	0.00534832	Induced	other RNA
AT4G14580	1.07348	0.00165507	0.0181629	Repressed	CBL-interacting protein kinase 4 (CIPK4)
AT4G14690	-2.90748	5.42405e-19	1.44149e-16	Induced	EARLY LIGHT-INDUCIBLE PROTEIN 2 (ELIP2)
AT4G14723	3.13727	8.22565e-06	0.000223334	Repressed	BEST Arabidopsis thaliana protein match is: allergen-related (TAIR:AT3G22820.1)
AT4G14790	1.08265	0.00590038	0.046918	Repressed	ATSUV3
AT4G15000	1.18525	3.80347e-05	0.000829842	Repressed	Ribosomal L27e protein family
AT4G15140	1.2542	2.92808e-05	0.000669995	Repressed	unknown protein
AT4G15360	27.5701	8.36556e-05	0.0016018	Repressed	cytochrome P450, family 705, subfamily A, polypeptide 3 (CYP705A3)
AT4G15396	-2.93091	0.00174745	0.0188947	Induced	cytochrome P450, family 702, subfamily A, polypeptide 6 (CYP702A6)
AT4G15500	1.09428	0.00340139	0.0314318	Repressed	UGT84A4
AT4G15510	1.14816	0.000203407	0.00335082	Repressed	Photosystem II reaction center PsbP family protein
AT4G15610	-1.15362	6.24654e-05	0.00126062	Induced	Uncharacterised protein family (UPF0497)
AT4G15620	2.25109	2.56193e-11	2.18189e-09	Repressed	Uncharacterised protein family (UPF0497)
AT4G15660	1.16767	0.000918054	0.0114994	Repressed	Thioredoxin superfamily protein
AT4G15690	1.41757	4.81313e-05	0.0010092	Repressed	Thioredoxin superfamily protein
AT4G15770	1.23708	1.94716e-05	0.000469918	Repressed	RNA binding
AT4G15830	1.4223	1.27572e-06	4.39685e-05	Repressed	ARM repeat superfamily protein
AT4G16260	-1.06205	0.000831418	0.0105888	Induced	Glycosyl hydrolase superfamily protein
AT4G16410	1.17917	4.4193e-05	0.000940029	Repressed	unknown protein
AT4G16442	-1.14388	7.60197e-05	0.00148114	Induced	Uncharacterised protein family (UPF0497)
AT4G16670	-2.82382	7.94435e-19	2.01421e-16	Induced	CONTAINS InterPro DOMAIN/s: Pleckstrin-like, plant (InterPro:IPR013666), Protein of unknown function DUF828 (InterPro:IPR008546), Pleckstrin homology (InterPro:IPR001849)
AT4G16770	-1.24542	5.28026e-05	0.00109158	Induced	2-oxoglutarate (2OG) and Fe(II)-dependent oxygenase superfamily protein
AT4G16780	-2.8804	2.68641e-19	7.69569e-17	Induced	homeobox protein 2 (HB-2)
AT4G16790	-1.48583	8.01595e-07	2.91775e-05	Induced	hydroxyproline-rich glycoprotein family protein
AT4G16980	1.14733	6.70042e-05	0.00133031	Repressed	arabinogalactan-protein family
AT4G17470	3.01603	3.22758e-13	3.76688e-11	Repressed	alpha/beta-Hydrolases superfamily protein
AT4G17480	26.6756	0.00538356	0.0441452	Repressed	alpha/beta-Hydrolases superfamily protein
AT4G18100	1.12232	9.60654e-05	0.00179729	Repressed	Ribosomal protein L32e
AT4G18170	1.07438	0.00130285	0.0150687	Repressed	WRKY DNA-binding protein 28 (WRKY28)
AT4G18210	-1.32958	3.30027e-05	0.000738311	Induced	purine permease 10 (PUP10)
AT4G18440	1.28485	2.92272e-05	0.000669463	Repressed	L-Aspartase-like family protein
AT4G18480	1.3262	4.47536e-06	0.000131448	Repressed	CHLI1
AT4G18501	1.11962	0.00248721	0.0247353	Repressed	unknown protein
AT4G18650	-1.61739	4.18131e-06	0.000123967	Induced	transcription factor-related
AT4G18690	-4.08427	3.0605e-14	4.24582e-12	Induced	unknown protein
AT4G18740	2.3806	1.18987e-12	1.26793e-10	Repressed	Rho termination factor
AT4G19030	1.0787	0.000258691	0.00410223	Repressed	NOD26-like major intrinsic protein 1 (NLM1)
AT4G19120	-1.06632	0.000257022	0.00408164	Induced	early-responsive to dehydration 3 (ERD3)
AT4G19130	1.28971	0.00270555	0.0263568	Repressed	Replication factor-A protein 1-related
AT4G19170	1.39731	0.00268802	0.0262472	Repressed	nine-cis-epoxycarotenoid dioxygenase 4 (NCED4)
AT4G19520	1.544	1.31612e-06	4.51492e-05	Repressed	disease resistance protein (TIR-NBS-LRR class) family
AT4G19530	2.73403	1.42019e-06	4.80469e-05	Repressed	disease resistance protein (TIR-NBS-LRR class) family
AT4G19645	1.61068	8.90515e-06	0.000239257	Repressed	TRAM, LAG1 and CLN8 (TLC) lipid-sensing domain containing protein
AT4G19970	1.79025	0.000486403	0.00693093	Repressed	CONTAINS InterPro DOMAIN/s: Nucleotide-diphospho-sugar transferase, predicted (InterPro:IPR005069)
AT4G20210	1.26498	0.00436011	0.0379091	Repressed	Terpenoid cyclases/Protein prenyltransferases superfamily protein
AT4G20230	2.87779	4.69966e-06	0.000137305	Repressed	Terpenoid cyclases/Protein prenyltransferases superfamily protein
AT4G20240	1.46327	0.000218357	0.00356252	Repressed	cytochrome P450, family 71, subfamily A, polypeptide 27 (CYP71A27)
AT4G20260	-1.18053	4.10328e-05	0.000882164	Induced	plasma-membrane associated cation-binding protein 1 (PCAP1)
AT4G20390	1.76069	0.00207954	0.0217499	Repressed	Uncharacterised protein family (UPF0497)
AT4G20430	1.29454	0.000951065	0.0118456	Repressed	Subtilase family protein
AT4G21270	1.8144	1.64198e-07	6.97182e-06	Repressed	kinesin 1 (ATK1)
AT4G21280	1.40521	1.21356e-06	4.20231e-05	Repressed	photosystem II subunit QA (PSBQA)
AT4G21400	-1.18023	7.99083e-05	0.0015394	Induced	cysteine-rich RLK (RECEPTOR-like protein kinase) 28 (CRK28)
AT4G21534	-2.29948	3.70124e-05	0.000811551	Induced	Diacylglycerol kinase family protein
AT4G21830	-1.27875	9.75963e-06	0.000258747	Induced	methionine sulfoxide reductase B7 (MSRB7)
AT4G21926	2.77581	0.00067267	0.0089782	Repressed	unknown protein
AT4G22212	1.50728	2.15469e-07	8.8507e-06	Repressed	Arabidopsis defensin-like protein
AT4G22214	1.92075	1.6294e-10	1.20608e-08	Repressed	Defensin-like (DEFL) family protein
AT4G22380	1.04924	0.000420863	0.00617247	Repressed	Ribosomal protein L7Ae/L30e/S12e/Gadd45 family protein
AT4G22560	2.61824	2.63543e-14	3.77483e-12	Repressed	unknown protein
AT4G22570	1.48743	5.80421e-07	2.19228e-05	Repressed	adenine phosphoribosyl transferase 3 (APT3)
AT4G22690	1.86349	4.48881e-08	2.14317e-06	Repressed	cytochrome P450, family 706, subfamily A, polypeptide 1 (CYP706A1)
AT4G22730	1.50062	1.0319e-06	3.64188e-05	Repressed	Leucine-rich repeat protein kinase family protein
AT4G22753	2.62275	7.47495e-12	7.04625e-10	Repressed	sterol 4-alpha methyl oxidase 1-3 (SMO1-3)
AT4G23030	-1.17215	0.000124416	0.00222037	Induced	MATE efflux family protein
AT4G23290	2.31676	0.00158904	0.0175783	Repressed	cysteine-rich RLK (RECEPTOR-like protein kinase) 21 (CRK21)
AT4G23300	2.54361	1.99481e-12	2.04659e-10	Repressed	cysteine-rich RLK (RECEPTOR-like protein kinase) 22 (CRK22)
AT4G23400	-1.14353	7.09285e-05	0.00139567	Induced	plasma membrane intrinsic protein 1
AT4G23680	2.18183	1.90113e-13	2.31685e-11	Repressed	Polyketide cyclase/dehydrase and lipid transport superfamily protein
AT4G23700	-1.97372	1.02535e-10	7.82601e-09	Induced	cation/H+ exchanger 17 (CHX17)
AT4G23800	1.027	0.000391013	0.00580025	Repressed	HMG (high mobility group) box protein
AT4G23870	-1.93978	8.83119e-11	6.88333e-09	Induced	unknown protein
AT4G24050	-1.2697	0.000185758	0.00310413	Induced	NAD(P)-binding Rossmann-fold superfamily protein
AT4G24110	1.00796	0.000831433	0.0105888	Repressed	unknown protein
AT4G24140	2.01625	2.83729e-06	8.75314e-05	Repressed	alpha/beta-Hydrolases superfamily protein
AT4G24230	-1.69624	1.00943e-08	5.44404e-07	Induced	acyl-CoA-binding domain 3 (ACBP3)
AT4G24265	2.548	1.47364e-08	7.77643e-07	Repressed	unknown protein
AT4G24660	1.01345	0.000449647	0.00649529	Repressed	homeobox protein 22 (HB22)
AT4G24700	1.69665	5.9848e-06	0.000170119	Repressed	unknown protein
AT4G24972	1.64647	0.000273765	0.00428581	Repressed	TAPETUM DETERMINANT 1 (TPD1)
AT4G25010	3.7973	1.96998e-07	8.17996e-06	Repressed	Nodulin MtN3 family protein
AT4G25050	1.60533	3.43898e-08	1.68197e-06	Repressed	acyl carrier protein 4 (ACP4)
AT4G25200	1.42753	4.79112e-06	0.000139792	Repressed	mitochondrion-localized small heat shock protein 23.6 (HSP23.6-MITO)
AT4G25260	-2.27036	2.78247e-14	3.93434e-12	Induced	Plant invertase/pectin methylesterase inhibitor superfamily protein
AT4G25280	-1.01646	0.00064884	0.00876968	Induced	P-loop containing nucleoside triphosphate hydrolases superfamily protein
AT4G25390	-1.29915	1.67616e-05	0.000412643	Induced	Protein kinase superfamily protein
AT4G25580	-2.85286	8.3323e-19	2.08857e-16	Induced	CAP160 protein
AT4G25630	1.52602	1.60468e-07	6.84643e-06	Repressed	fibrillarin 2 (FIB2)
AT4G25790	1.16149	0.00075646	0.00985006	Repressed	CAP (Cysteine-rich secretory proteins, Antigen 5, and Pathogenesis-related 1 protein) superfamily protein
AT4G25810	-1.33031	5.51641e-05	0.00113403	Induced	xyloglucan endotransglycosylase 6 (XTR6)
AT4G25890	1.08667	0.000164531	0.00279816	Repressed	60S acidic ribosomal protein family
AT4G26150	1.81191	1.37315e-07	5.92741e-06	Repressed	cytokinin-responsive gata factor 1 (CGA1)
AT4G26220	1.0366	0.00045774	0.0065725	Repressed	S-adenosyl-L-methionine-dependent methyltransferases superfamily protein
AT4G26260	-2.1282	6.62765e-08	3.03935e-06	Induced	myo-inositol oxygenase 4 (MIOX4)
AT4G26580	-1.10223	0.00581721	0.0464709	Induced	RING/U-box superfamily protein
AT4G26600	1.4658	7.55531e-05	0.00147482	Repressed	S-adenosyl-L-methionine-dependent methyltransferases superfamily protein
AT4G26660	1.65032	3.47129e-07	1.36488e-05	Repressed	INVOLVED IN: biological_process unknown
AT4G26740	-1.49433	1.70452e-06	5.61169e-05	Induced	seed gene 1 (ATS1)
AT4G26780	1.47153	3.50523e-06	0.000105771	Repressed	AR192
AT4G26790	2.08277	0.00408485	0.0360848	Repressed	GDSL-like Lipase/Acylhydrolase superfamily protein
AT4G26890	-1.19126	0.00255746	0.025297	Induced	mitogen-activated protein kinase kinase kinase 16 (MAPKKK16)
AT4G26940	-1.11505	0.000143634	0.0025026	Induced	Galactosyltransferase family protein
AT4G26960	1.1025	0.000263962	0.00415595	Repressed	unknown protein
AT4G27140	-1.05635	0.00121716	0.0143419	Induced	seed storage albumin 1 (SESA1)
AT4G27150	-1.87686	2.3196e-06	7.29897e-05	Induced	seed storage albumin 2 (SESA2)
AT4G27310	-1.54979	1.16343e-07	5.08179e-06	Induced	B-box type zinc finger family protein
AT4G27400	1.37672	0.000160821	0.00275418	Repressed	Late embryogenesis abundant (LEA) protein-related
AT4G27460	-1.69373	1.22203e-08	6.49531e-07	Induced	Cystathionine beta-synthase (CBS) family protein
AT4G27520	1.99942	1.26821e-11	1.14648e-09	Repressed	early nodulin-like protein 2 (ENODL2)
AT4G27670	2.30309	0.00158904	0.0175783	Repressed	heat shock protein 21 (HSP21)
AT4G27700	1.35145	3.99538e-06	0.000118774	Repressed	Rhodanese/Cell cycle control phosphatase superfamily protein
AT4G27790	-5.95834	3.04761e-29	1.76906e-26	Induced	Calcium-binding EF hand family protein
AT4G28040	-1.39362	1.77292e-06	5.78507e-05	Induced	nodulin MtN21 /EamA-like transporter family protein
AT4G28140	-2.56071	7.74572e-05	0.00150136	Induced	Integrase-type DNA-binding superfamily protein
AT4G28230	1.45411	1.35842e-06	4.63124e-05	Repressed	unknown protein
AT4G28250	1.60007	1.56684e-07	6.69796e-06	Repressed	expansin B3 (EXPB3)
AT4G28350	-3.55858	6.91436e-05	0.00136542	Induced	Concanavalin A-like lectin protein kinase family protein
AT4G28370	-1.0307	0.00320711	0.0300393	Induced	RING/U-box superfamily protein
AT4G28410	-1.1367	9.24645e-05	0.00174026	Induced	Tyrosine transaminase family protein
AT4G28430	2.35489	1.15359e-06	4.02573e-05	Repressed	Reticulon family protein
AT4G28520	-2.54729	3.34634e-17	6.53218e-15	Induced	cruciferin 3 (CRU3)
AT4G28560	-1.44614	0.00268802	0.0262472	Induced	ROP-interactive CRIB motif-containing protein 7 (RIC7)
AT4G28652	-1.12877	0.000207907	0.00341729	Induced	Potential natural antisense gene, locus overlaps with AT4G28650
AT4G28680	2.32028	9.80661e-05	0.00182544	Repressed	L-tyrosine decarboxylase (TYRDC)
AT4G28750	2.70736	3.86119e-19	1.03866e-16	Repressed	PSA E1 KNOCKOUT (PSAE-1)
AT4G28780	5.83772	3.9174e-59	1.23443e-55	Repressed	GDSL-like Lipase/Acylhydrolase superfamily protein
AT4G28790	-1.40534	0.00138714	0.0158126	Induced	basic helix-loop-helix (bHLH) DNA-binding superfamily protein
AT4G28950	1.50875	5.58665e-07	2.11736e-05	Repressed	RHO-related protein from plants 9 (ROP9)
AT4G29030	1.32012	9.26414e-06	0.000247695	Repressed	Putative membrane lipoprotein
AT4G29140	-1.29827	1.51968e-05	0.000377065	Induced	MATE efflux family protein
AT4G29900	-1.29394	1.60969e-05	0.00039761	Induced	autoinhibited Ca(2+)-ATPase 10 (ACA10)
AT4G30060	-1.13278	0.000130795	0.0023248	Induced	Core-2/I-branching beta-1,6-N-acetylglucosaminyltransferase family protein
AT4G30180	-2.36507	9.28889e-14	1.19125e-11	Induced	sequence-specific DNA binding transcription factors
AT4G30230	2.97497	4.53037e-11	3.72877e-09	Repressed	unknown protein
AT4G30410	-1.1756	5.23291e-05	0.00108383	Induced	sequence-specific DNA binding transcription factors
AT4G30800	1.31746	1.81012e-05	0.000440701	Repressed	Nucleic acid-binding, OB-fold-like protein
AT4G30975	-1.19076	0.00135706	0.0155988	Induced	other RNA
AT4G31000	-1.86022	4.94061e-06	0.000143584	Induced	Calmodulin-binding protein
AT4G31240	-1.03963	0.000868638	0.0109426	Induced	protein kinase C-like zinc finger protein
AT4G31320	1.23489	0.000141218	0.00247614	Repressed	SAUR-like auxin-responsive protein family
AT4G31370	-4.40825	2.90936e-08	1.45521e-06	Induced	FASCICLIN-like arabinogalactan protein 5 precursor (FLA5)
AT4G31380	-4.67091	2.94844e-42	4.06479e-39	Induced	FPF1-like protein 1 (FLP1)
AT4G31390	-1.83424	3.67722e-08	1.77488e-06	Induced	Protein kinase superfamily protein
AT4G31610	-2.77018	3.40247e-14	4.57632e-12	Induced	REPRODUCTIVE MERISTEM 1 (REM1)
AT4G31700	1.05178	0.000248834	0.00397737	Repressed	ribosomal protein S6 (RPS6)
AT4G31760	1.59518	4.95532e-05	0.0010341	Repressed	Peroxidase superfamily protein
AT4G31805	1.45728	2.02169e-06	6.46297e-05	Repressed	WRKY family transcription factor
AT4G31830	-1.29698	0.000229067	0.00370437	Induced	unknown protein
AT4G31840	1.68725	8.8435e-09	4.87675e-07	Repressed	early nodulin-like protein 15 (ENODL15)
AT4G31900	3.61894	0.0055248	0.0447379	Repressed	PICKLE RELATED 2 (PKR2)
AT4G32280	-2.68542	7.25005e-17	1.35906e-14	Induced	indole-3-acetic acid inducible 29 (IAA29)
AT4G32460	-1.14881	6.52027e-05	0.00130275	Induced	FUNCTIONS IN: molecular_function unknown
AT4G32500	-4.48271	6.33758e-09	3.59368e-07	Induced	K+ transporter 5 (KT5)
AT4G32800	1.48494	0.00362952	0.03296	Repressed	Integrase-type DNA-binding superfamily protein
AT4G32830	1.15299	0.000107528	0.00197076	Repressed	ataurora1 (AUR1)
AT4G32950	-2.23618	0.00228578	0.0231602	Induced	Protein phosphatase 2C family protein
AT4G33070	1.43973	2.40827e-06	7.55643e-05	Repressed	Thiamine pyrophosphate dependent pyruvate decarboxylase family protein
AT4G33270	1.07002	0.000280667	0.00437523	Repressed	CDC20.1
AT4G33560	2.15583	8.22581e-13	9.02711e-11	Repressed	Wound-responsive family protein
AT4G33660	1.15628	7.81085e-05	0.00151001	Repressed	unknown protein
AT4G33905	2.18287	0.00140856	0.0159907	Repressed	Peroxisomal membrane 22 kDa (Mpv17/PMP22) family protein
AT4G34000	-1.11485	0.000132023	0.00234474	Induced	abscisic acid responsive elements-binding factor 3 (ABF3)
AT4G34030	-1.00308	0.000517913	0.00727651	Induced	3-methylcrotonyl-CoA carboxylase (MCCB)
AT4G34190	1.0318	0.000365265	0.00548414	Repressed	stress enhanced protein 1 (SEP1)
AT4G34220	1.0832	0.000351867	0.00532703	Repressed	Leucine-rich repeat protein kinase family protein
AT4G34510	2.30212	3.96343e-05	0.000857111	Repressed	3-ketoacyl-CoA synthase 17 (KCS17)
AT4G34520	-3.26326	0.000609592	0.00830024	Induced	3-ketoacyl-CoA synthase 18 (KCS18)
AT4G34530	-1.9325	1.10558e-10	8.38035e-09	Induced	cryptochrome-interacting basic-helix-loop-helix 1 (CIB1)
AT4G34610	1.6057	8.31912e-07	3.00825e-05	Repressed	BEL1-like homeodomain 6 (BLH6)
AT4G34740	1.46576	4.67935e-07	1.79508e-05	Repressed	GLN phosphoribosyl pyrophosphate amidotransferase 2 (ASE2)
AT4G34770	-1.63808	4.56097e-08	2.17291e-06	Induced	SAUR-like auxin-responsive protein family
AT4G34790	1.26799	3.71438e-05	0.000813622	Repressed	SAUR-like auxin-responsive protein family
AT4G34950	1.15448	0.000192536	0.0031908	Repressed	Major facilitator superfamily protein
AT4G35190	-1.39974	4.19151e-05	0.000898507	Induced	Putative lysine decarboxylase family protein
AT4G35470	-1.01776	0.000415157	0.0061091	Induced	plant intracellular ras group-related LRR 4 (PIRL4)
AT4G35620	1.06262	0.00115024	0.0136475	Repressed	Cyclin B2
AT4G35720	-3.05366	5.40367e-22	2.09113e-19	Induced	Arabidopsis protein of unknown function (DUF241)
AT4G35730	1.49171	1.36698e-06	4.6397e-05	Repressed	Regulator of Vps4 activity in the MVB pathway protein
AT4G35770	-1.44658	5.96568e-07	2.24176e-05	Induced	SENESCENCE 1 (SEN1)
AT4G35930	1.22011	0.00222739	0.0227807	Repressed	F-box family protein
AT4G36010	-1.90356	1.45334e-10	1.08671e-08	Induced	Pathogenesis-related thaumatin superfamily protein
AT4G36110	-1.69859	2.19385e-08	1.12539e-06	Induced	SAUR-like auxin-responsive protein family
AT4G36220	2.81779	1.27842e-17	2.61105e-15	Repressed	ferulic acid 5-hydroxylase 1 (FAH1)
AT4G36240	1.01257	0.000966714	0.0119528	Repressed	GATA transcription factor 7 (GATA7)
AT4G36520	-1.04422	0.00571555	0.0458617	Induced	Chaperone DnaJ-domain superfamily protein
AT4G36600	1.54685	5.38418e-06	0.000155045	Repressed	Late embryogenesis abundant (LEA) protein
AT4G36610	2.02276	1.14627e-05	0.000296765	Repressed	alpha/beta-Hydrolases superfamily protein
AT4G36648	-1.17858	0.000279312	0.00436028	Induced	other RNA
AT4G36770	2.31093	0.00119381	0.0140969	Repressed	UDP-Glycosyltransferase superfamily protein
AT4G36830	2.2807	0.000651704	0.00880299	Repressed	HOS3-1
AT4G37050	-2.3323	0.0030414	0.0287398	Induced	PATATIN-like protein 4 (PLP4)
AT4G37150	1.68745	3.12208e-05	0.000704881	Repressed	methyl esterase 9 (MES9)
AT4G37160	1.85699	2.1027e-06	6.69283e-05	Repressed	SKU5 similar 15 (sks15)
AT4G37235	2.55091	6.71143e-07	2.47975e-05	Repressed	Uncharacterised protein family (UPF0497)
AT4G37295	1.36937	0.00205897	0.0216014	Repressed	unknown protein
AT4G37410	2.56328	3.1571e-13	3.70422e-11	Repressed	cytochrome P450, family 81, subfamily F, polypeptide 4 (CYP81F4)
AT4G37430	1.20541	0.000307933	0.00474991	Repressed	cytochrome P450, family 91, subfamily A, polypeptide 2 (CYP91A2)
AT4G37470	1.40588	1.36722e-06	4.6397e-05	Repressed	alpha/beta-Hydrolases superfamily protein
AT4G37490	2.25494	2.04852e-09	1.26572e-07	Repressed	CYCLIN B1
AT4G37610	-1.33787	7.64196e-06	0.000210014	Induced	BTB and TAZ domain protein 5 (BT5)
AT4G37740	-1.63227	3.06463e-08	1.5294e-06	Induced	growth-regulating factor 2 (GRF2)
AT4G37760	-1.13721	0.00298127	0.0282843	Induced	squalene epoxidase 3 (SQE3)
AT4G37770	-3.06998	2.60879e-17	5.17497e-15	Induced	1-amino-cyclopropane-1-carboxylate synthase 8 (ACS8)
AT4G37790	-1.04289	0.000343097	0.00521574	Induced	HAT22
AT4G37800	5.15056	2.1259e-51	5.86164e-48	Repressed	xyloglucan endotransglucosylase/hydrolase 7 (XTH7)
AT4G37810	1.50516	0.000377081	0.00562004	Repressed	unknown protein
AT4G37980	1.6478	0.000273765	0.00428581	Repressed	elicitor-activated gene 3-1 (ELI3-1)
AT4G38080	1.20434	0.0035284	0.0322943	Repressed	hydroxyproline-rich glycoprotein family protein
AT4G38100	1.00696	0.000491326	0.00698754	Repressed	unknown protein
AT4G38230	-1.13851	0.000457569	0.0065725	Induced	calcium-dependent protein kinase 26 (CPK26)
AT4G38400	-1.98602	2.37426e-11	2.04576e-09	Induced	expansin-like A2 (EXLA2)
AT4G38470	-1.19713	3.68481e-05	0.000809557	Induced	ACT-like protein tyrosine kinase family protein
AT4G38580	-1.11416	0.000107974	0.00197651	Induced	farnesylated protein 6 (FP6)
AT4G38700	1.24778	0.00490372	0.041272	Repressed	Disease resistance-responsive (dirigent-like protein) family protein
AT4G38840	2.03491	7.80508e-12	7.2951e-10	Repressed	SAUR-like auxin-responsive protein family
AT4G38860	-1.52645	1.7975e-07	7.55225e-06	Induced	SAUR-like auxin-responsive protein family
AT4G38970	1.14121	7.51362e-05	0.00146929	Repressed	fructose-bisphosphate aldolase 2 (FBA2)
AT4G39300	1.0174	0.000427721	0.00624813	Repressed	unknown protein
AT4G39480	1.16645	0.000540807	0.00753101	Repressed	cytochrome P450, family 96, subfamily A, polypeptide 9 (CYP96A9)
AT4G39510	3.33354	5.11565e-23	2.25682e-20	Repressed	cytochrome P450, family 96, subfamily A, polypeptide 12 (CYP96A12)
AT4G39740	1.14041	0.000630065	0.00854209	Repressed	Thioredoxin superfamily protein
AT5G01015	1.96837	2.69018e-06	8.32601e-05	Repressed	unknown protein
AT5G01180	-1.28757	0.00612444	0.0482214	Induced	peptide transporter 5 (PTR5)
AT5G01215	-1.25743	0.000122846	0.00219947	Induced	other RNA
AT5G01330	-2.53615	3.18658e-14	4.36582e-12	Induced	pyruvate decarboxylase-3 (PDC3)
AT5G01420	1.71505	1.65896e-05	0.000409321	Repressed	Glutaredoxin family protein
AT5G01530	2.03086	5.79093e-12	5.55375e-10	Repressed	light harvesting complex photosystem II (LHCB4.1)
AT5G01670	-1.09442	0.000221486	0.00360556	Induced	NAD(P)-linked oxidoreductase superfamily protein
AT5G01790	-1.65777	1.83044e-08	9.5226e-07	Induced	unknown protein
AT5G01870	1.15117	8.44667e-05	0.00161313	Repressed	Bifunctional inhibitor/lipid-transfer protein/seed storage 2S albumin superfamily protein
AT5G01910	1.49885	8.11332e-06	0.000220943	Repressed	unknown protein
AT5G02020	-2.09909	2.20365e-12	2.24001e-10	Induced	unknown protein
AT5G02050	1.21894	3.24872e-05	0.000729739	Repressed	Mitochondrial glycoprotein family protein
AT5G02200	-2.49602	1.51645e-06	5.06816e-05	Induced	far-red-elongated hypocotyl1-like (FHL)
AT5G02230	-1.16962	6.29863e-05	0.00126766	Induced	Haloacid dehalogenase-like hydrolase (HAD) superfamily protein
AT5G02260	-2.26782	3.08968e-14	4.25952e-12	Induced	expansin A9 (EXPA9)
AT5G02490	1.93917	6.59098e-11	5.22963e-09	Repressed	Heat shock protein 70 (Hsp 70) family protein
AT5G02540	-3.59528	2.33943e-26	1.20007e-23	Induced	NAD(P)-binding Rossmann-fold superfamily protein
AT5G02580	-2.22517	1.18974e-13	1.50824e-11	Induced	Plant protein 1589 of unknown function
AT5G02750	-1.13833	0.000226769	0.00367798	Induced	RING/U-box superfamily protein
AT5G02760	1.94722	3.09808e-10	2.21157e-08	Repressed	Protein phosphatase 2C family protein
AT5G03210	-1.4129	5.25626e-05	0.00108764	Induced	unknown protein
AT5G03350	1.60305	2.22356e-07	9.08283e-06	Repressed	Legume lectin family protein
AT5G03390	1.50702	0.00112269	0.0133861	Repressed	Protein of unknown function (DUF295)
AT5G03680	-1.18151	0.00425747	0.0372213	Induced	PETAL LOSS (PTL)
AT5G03840	3.52897	2.67167e-06	8.30023e-05	Repressed	TERMINAL FLOWER 1 (TFL1)
AT5G04010	-1.74366	0.0049274	0.0413737	Induced	F-box family protein
AT5G04120	-3.22446	8.28205e-23	3.58207e-20	Induced	Phosphoglycerate mutase family protein
AT5G04150	-26.8859	0.00158091	0.0175234	Induced	BHLH101
AT5G04230	1.16084	8.87306e-05	0.00168291	Repressed	phenyl alanine ammonia-lyase 3 (PAL3)
AT5G04770	-1.85152	5.71443e-10	3.93902e-08	Induced	cationic amino acid transporter 6 (CAT6)
AT5G04950	1.81074	0.000957012	0.0118995	Repressed	nicotianamine synthase 1 (NAS1)
AT5G05270	2.05462	1.60715e-09	1.01287e-07	Repressed	Chalcone-flavanone isomerase family protein
AT5G05510	1.23358	0.000531007	0.00741868	Repressed	Mad3/BUB1 homology region 1
AT5G05900	1.5406	3.11894e-05	0.000704881	Repressed	UDP-Glycosyltransferase superfamily protein
AT5G05940	1.03957	0.00241733	0.0241492	Repressed	ROP guanine nucleotide exchange factor 5 (ROPGEF5)
AT5G05960	1.5523	2.06858e-07	8.51281e-06	Repressed	Bifunctional inhibitor/lipid-transfer protein/seed storage 2S albumin superfamily protein
AT5G05965	-2.65153	4.08678e-18	9.10567e-16	Induced	unknown protein
AT5G06165	1.6164	7.1078e-08	3.24604e-06	Repressed	unknown gene
AT5G06470	-1.38472	0.00114381	0.0135962	Induced	Glutaredoxin family protein
AT5G06570	-1.13385	0.000186321	0.00311119	Induced	alpha/beta-Hydrolases superfamily protein
AT5G06720	1.69847	6.18529e-05	0.00125055	Repressed	peroxidase 2 (PA2)
AT5G06790	1.52703	7.23502e-06	0.000200742	Repressed	unknown protein
AT5G07010	-2.26262	3.4063e-13	3.95453e-11	Induced	sulfotransferase 2A (ST2A)
AT5G07030	-1.47704	4.59962e-07	1.76757e-05	Induced	Eukaryotic aspartyl protease family protein
AT5G07200	-1.79079	7.40506e-08	3.37481e-06	Induced	gibberellin 20-oxidase 3 (GA20OX3)
AT5G07240	2.33047	1.6015e-11	1.42443e-09	Repressed	IQ-domain 24 (IQD24)
AT5G07475	2.36032	0.000178874	0.00300875	Repressed	Cupredoxin superfamily protein
AT5G07530	-1.80598	7.16795e-07	2.63079e-05	Induced	glycine rich protein 17 (GRP17)
AT5G07760	-26.9964	0.00086617	0.0109177	Induced	formin homology 2 domain-containing protein / FH2 domain-containing protein
AT5G07800	1.26536	0.000136429	0.00240748	Repressed	Flavin-binding monooxygenase family protein
AT5G08030	28.7187	2.81449e-09	1.70088e-07	Repressed	PLC-like phosphodiesterases superfamily protein
AT5G08050	1.40657	1.37248e-06	4.6504e-05	Repressed	FUNCTIONS IN: molecular_function unknown
AT5G08130	-1.13132	0.000108281	0.00198048	Induced	basic helix-loop-helix (bHLH) DNA-binding superfamily protein
AT5G08260	1.0988	0.000150864	0.00260591	Repressed	serine carboxypeptidase-like 35 (scpl35)
AT5G08350	-1.33767	4.25297e-06	0.000125753	Induced	GRAM domain-containing protein / ABA-responsive protein-related
AT5G08490	3.01065	0.000609592	0.00830024	Repressed	Tetratricopeptide repeat (TPR)-like superfamily protein
AT5G08640	1.92146	2.31913e-10	1.68274e-08	Repressed	flavonol synthase 1 (FLS1)
AT5G09370	-28.8752	4.52228e-09	2.6045e-07	Induced	Bifunctional inhibitor/lipid-transfer protein/seed storage 2S albumin superfamily protein
AT5G09480	1.74907	0.00164137	0.0180395	Repressed	hydroxyproline-rich glycoprotein family protein
AT5G09520	2.05921	0.00122981	0.0144497	Repressed	hydroxyproline-rich glycoprotein family protein
AT5G09530	2.68854	1.00799e-05	0.000265642	Repressed	hydroxyproline-rich glycoprotein family protein
AT5G09570	1.3372	0.000963458	0.011929	Repressed	Cox19-like CHCH family protein
AT5G09585	1.05056	0.00170738	0.018589	Repressed	gi|17664|emb|X06476.1|ATU25 Arabidopsis thaliana U2 RNA gene (U2.5)
AT5G09910	26.5024	0.00538356	0.0441452	Repressed	Ras-related small GTP-binding family protein
AT5G10100	1.11117	0.000110186	0.0020037	Repressed	Haloacid dehalogenase-like hydrolase (HAD) superfamily protein
AT5G10130	1.82327	2.03848e-09	1.26306e-07	Repressed	Pollen Ole e 1 allergen and extensin family protein
AT5G10150	1.2639	4.72934e-05	0.000995233	Repressed	FUNCTIONS IN: molecular_function unknown
AT5G10180	-3.60685	1.60764e-29	9.58415e-27	Induced	slufate transporter 2
AT5G10220	-2.57286	0.000106503	0.0019577	Induced	annexin 6 (ANN6)
AT5G10390	1.15906	5.8317e-05	0.00119107	Repressed	Histone superfamily protein
AT5G10430	-1.42288	8.84784e-07	3.17342e-05	Induced	arabinogalactan protein 4 (AGP4)
AT5G10570	1.59708	1.88909e-05	0.000457907	Repressed	basic helix-loop-helix (bHLH) DNA-binding superfamily protein
AT5G10720	-1.12036	0.000298234	0.0046197	Induced	histidine kinase 5 (HK5)
AT5G10850	2.3725	0.000109296	0.00199137	Repressed	similar to nucleic acid binding / zinc ion binding [Arabidopsis thaliana] (TAIR:AT2G01050.1)
AT5G10890	2.60708	3.64905e-09	2.14642e-07	Repressed	myosin heavy chain-related
AT5G10990	1.27769	0.000511158	0.00721376	Repressed	SAUR-like auxin-responsive protein family
AT5G11060	1.49477	2.74777e-06	8.48884e-05	Repressed	KNOTTED1-like homeobox gene 4 (KNAT4)
AT5G11100	-1.17256	0.000825829	0.0105357	Induced	SYTD
AT5G11240	1.2368	0.000107155	0.00196641	Repressed	transducin family protein / WD-40 repeat family protein
AT5G11260	-1.53292	8.28045e-07	2.99918e-05	Induced	ELONGATED HYPOCOTYL 5 (HY5)
AT5G11412	1.10472	0.00207121	0.021673	Repressed	RNA-binding (RRM/RBD/RNP motifs) family protein
AT5G11510	1.12839	0.000142107	0.00248976	Repressed	myb domain protein 3r-4 (MYB3R-4)
AT5G11590	1.53899	7.34959e-06	0.000203409	Repressed	TINY2 (TINY2)
AT5G11920	-1.12414	0.000263109	0.00414866	Induced	6-&1-fructan exohydrolase (cwINV6)
AT5G12030	1.19082	3.96212e-05	0.000857111	Repressed	heat shock protein 17.6A (HSP17.6A)
AT5G12110	2.71479	1.67665e-16	3.00679e-14	Repressed	Glutathione S-transferase, C-terminal-like
AT5G12260	-1.01085	0.000698615	0.00924419	Induced	BEST Arabidopsis thaliana protein match is: glycosyltransferase family protein 2 (TAIR:AT5G60700.1)
AT5G12270	-2.03775	0.00133611	0.0154061	Induced	2-oxoglutarate (2OG) and Fe(II)-dependent oxygenase superfamily protein
AT5G12860	1.24787	1.67393e-05	0.000412554	Repressed	dicarboxylate transporter 1 (DiT1)
AT5G13210	1.42788	0.000324029	0.00495961	Repressed	Uncharacterised conserved protein UCP015417, vWA
AT5G13270	1.13061	0.000881924	0.0110783	Repressed	REQUIRED FOR ACCD RNA EDITING 1 (RARE1)
AT5G13320	-1.86641	1.42577e-07	6.11861e-06	Induced	AVRPPHB SUSCEPTIBLE 3 (PBS3)
AT5G13630	1.92745	5.62061e-11	4.54137e-09	Repressed	GENOMES UNCOUPLED 5 (GUN5)
AT5G13770	1.14996	0.00015122	0.00261002	Repressed	Pentatricopeptide repeat (PPR-like) superfamily protein
AT5G13930	1.75863	4.085e-09	2.3901e-07	Repressed	TRANSPARENT TESTA 4 (TT4)
AT5G14060	1.13773	0.000106618	0.00195819	Repressed	CARAB-AK-LYS
AT5G14100	1.04098	0.0018063	0.019364	Repressed	non-intrinsic ABC protein 14 (NAP14)
AT5G14110	1.2718	8.04455e-05	0.00154705	Repressed	Protein of unknown function (DUF 3339)
AT5G14200	3.40819	2.67049e-18	6.2006e-16	Repressed	isopropylmalate dehydrogenase 1
AT5G14360	-1.52925	1.17773e-06	4.0911e-05	Induced	Ubiquitin-like superfamily protein
AT5G14450	1.19024	4.56862e-05	0.000966199	Repressed	GDSL-like Lipase/Acylhydrolase superfamily protein
AT5G14470	-1.89697	3.61044e-08	1.75031e-06	Induced	GHMP kinase family protein
AT5G14580	1.18914	7.24386e-05	0.00142284	Repressed	polyribonucleotide nucleotidyltransferase, putative
AT5G14780	-1.30796	6.63068e-06	0.000186081	Induced	formate dehydrogenase (FDH)
AT5G14920	-1.25048	1.46653e-05	0.00036511	Induced	Gibberellin-regulated family protein
AT5G15150	-1.39392	1.704e-06	5.61169e-05	Induced	homeobox 3 (HB-3)
AT5G15310	1.46192	6.01376e-07	2.25598e-05	Repressed	myb domain protein 16 (MYB16)
AT5G15830	-1.59815	9.52517e-08	4.23472e-06	Induced	basic leucine-zipper 3 (bZIP3)
AT5G15860	-1.01737	0.000420657	0.00617247	Induced	prenylcysteine methylesterase (PCME)
AT5G16030	1.8282	5.11546e-10	3.58212e-08	Repressed	unknown protein
AT5G16250	1.78503	1.17401e-09	7.57204e-08	Repressed	unknown protein
AT5G16360	-1.01305	0.00052537	0.00735785	Induced	NC domain-containing protein-related
AT5G16460	-2.23408	6.9207e-07	2.54428e-05	Induced	Putative adipose-regulatory protein (Seipin)
AT5G16600	-1.04584	0.000675314	0.00899521	Induced	myb domain protein 43 (MYB43)
AT5G17160	1.21246	5.99406e-05	0.00121747	Repressed	unknown protein
AT5G17230	1.10178	0.000146254	0.00254022	Repressed	PHYTOENE SYNTHASE (PSY)
AT5G17430	-27.0045	0.00086617	0.0109177	Induced	BABY BOOM (BBM)
AT5G17590	4.51803	5.06459e-05	0.00105292	Repressed	Putative membrane lipoprotein
AT5G17850	-1.46845	7.03058e-06	0.000196056	Induced	Sodium/calcium exchanger family protein
AT5G18000	-2.1419	0.00017972	0.00301925	Induced	VERDANDI (VDD)
AT5G18010	-1.63232	4.89006e-08	2.30974e-06	Induced	SAUR-like auxin-responsive protein family
AT5G18030	-1.02303	0.000496643	0.00704045	Induced	SAUR-like auxin-responsive protein family
AT5G18060	-1.80527	1.57662e-09	9.99344e-08	Induced	SAUR-like auxin-responsive protein family
AT5G18130	-1.04113	0.000514661	0.00724004	Induced	unknown protein
AT5G18220	-1.65961	0.00369108	0.0333817	Induced	O-Glycosyl hydrolases family 17 protein
AT5G18362	-1.24241	0.00226396	0.023045	Induced	Cytokine-induced anti-apoptosis inhibitor 1, Fe-S biogenesis
AT5G18430	1.25686	6.46835e-05	0.00129473	Repressed	GDSL-like Lipase/Acylhydrolase superfamily protein
AT5G18660	1.38903	1.64685e-06	5.4462e-05	Repressed	PALE-GREEN AND CHLOROPHYLL B REDUCED 2 (PCB2)
AT5G19210	1.02924	0.00235611	0.0236663	Repressed	P-loop containing nucleoside triphosphate hydrolases superfamily protein
AT5G19230	-1.16235	6.03489e-05	0.00122463	Induced	Glycoprotein membrane precursor GPI-anchored
AT5G19500	2.47963	6.83467e-06	0.000190834	Repressed	Tryptophan/tyrosine permease
AT5G19600	-3.70122	1.55748e-06	5.18577e-05	Induced	sulfate transporter 3
AT5G19750	1.36459	3.14713e-06	9.57508e-05	Repressed	Peroxisomal membrane 22 kDa (Mpv17/PMP22) family protein
AT5G19875	-1.67877	3.21962e-07	1.28657e-05	Induced	unknown protein
AT5G19890	-1.63385	4.09784e-07	1.597e-05	Induced	Peroxidase superfamily protein
AT5G19940	1.43252	8.16524e-07	2.9672e-05	Repressed	Plastid-lipid associated protein PAP / fibrillin family protein
AT5G20160	1.33436	3.90338e-06	0.000116826	Repressed	Ribosomal protein L7Ae/L30e/S12e/Gadd45 family protein
AT5G20630	1.49459	2.64294e-07	1.06773e-05	Repressed	germin 3 (GER3)
AT5G20670	-1.03718	0.00345709	0.0318266	Induced	Protein of unknown function (DUF1677)
AT5G20740	1.93452	7.26049e-11	5.71971e-09	Repressed	Plant invertase/pectin methylesterase inhibitor superfamily protein
AT5G21430	1.36882	1.73848e-05	0.00042607	Repressed	Chaperone DnaJ-domain superfamily protein
AT5G21482	2.48255	5.72521e-11	4.59225e-09	Repressed	cytokinin oxidase 7 (CKX7)
AT5G22100	1.24294	4.74286e-05	0.000995414	Repressed	RNA cyclase family protein
AT5G22220	-1.18989	0.00392548	0.0349005	Induced	E2F transcription factor 1 (E2F1)
AT5G22310	-1.01366	0.00066191	0.00889184	Induced	unknown protein
AT5G22355	-1.01127	0.000795235	0.0102461	Induced	Cysteine/Histidine-rich C1 domain family protein
AT5G22390	1.78994	1.89003e-07	7.91086e-06	Repressed	Protein of unknown function (DUF3049)
AT5G22440	1.18428	4.00088e-05	0.000862673	Repressed	Ribosomal protein L1p/L10e family
AT5G22500	-2.30064	1.43312e-14	2.1216e-12	Induced	fatty acid reductase 1 (FAR1)
AT5G22555	1.5785	0.00106775	0.0129266	Repressed	unknown protein
AT5G23010	3.83136	0.00323896	0.0302476	Repressed	methylthioalkylmalate synthase 1 (MAM1)
AT5G23020	3.45175	6.36532e-15	9.75044e-13	Repressed	2-isopropylmalate synthase 2 (IMS2)
AT5G23060	1.92797	7.23987e-11	5.71971e-09	Repressed	calcium sensing receptor (CaS)
AT5G23070	1.04348	0.000345102	0.00524261	Repressed	Thymidine kinase
AT5G23170	1.41831	0.00329216	0.0306536	Repressed	Protein kinase superfamily protein
AT5G23350	-1.46815	1.01819e-06	3.605e-05	Induced	GRAM domain-containing protein / ABA-responsive protein-related
AT5G23360	-1.02554	0.00043293	0.00630751	Induced	GRAM domain-containing protein / ABA-responsive protein-related
AT5G23750	-1.37096	2.38239e-06	7.48587e-05	Induced	Remorin family protein
AT5G23790	-1.66401	5.39864e-07	2.05316e-05	Induced	galactinol synthase 5 (GolS5)
AT5G23820	1.40103	1.32882e-06	4.54436e-05	Repressed	MD-2-related lipid recognition domain-containing protein
AT5G23830	1.09904	0.000139805	0.00245527	Repressed	MD-2-related lipid recognition domain-containing protein
AT5G23870	-1.58195	9.48887e-07	3.38135e-05	Induced	Pectinacetylesterase family protein
AT5G23910	1.05344	0.000853935	0.0108316	Repressed	ATP binding microtubule motor family protein
AT5G24070	1.4625	7.28417e-06	0.000201852	Repressed	Peroxidase superfamily protein
AT5G24130	1.07883	0.000447975	0.00647963	Repressed	unknown protein
AT5G24190	1.83149	0.000187022	0.00312053	Repressed	Lipase class 3-related protein
AT5G24420	3.87908	0.00190366	0.0202464	Repressed	6-phosphogluconolactonase 5 (PGL5)
AT5G24580	-2.36725	2.83128e-14	3.97786e-12	Induced	Heavy metal transport/detoxification superfamily protein
AT5G24910	-1.77301	7.16636e-09	4.04285e-07	Induced	cytochrome P450, family 714, subfamily A, polypeptide 1 (CYP714A1)
AT5G24990	1.19178	0.000110289	0.00200391	Repressed	Protein of unknown function (DUF1336)
AT5G25010	1.31754	0.00582635	0.0464714	Repressed	Protein of unknown function (DUF1336)
AT5G25040	1.13901	0.000580663	0.00797526	Repressed	Major facilitator superfamily protein
AT5G25090	2.54884	3.67952e-17	7.11954e-15	Repressed	early nodulin-like protein 13 (ENODL13)
AT5G25110	-1.35527	6.82036e-06	0.000190676	Induced	CBL-interacting protein kinase 25 (CIPK25)
AT5G25140	-1.57718	0.000112491	0.00203555	Induced	cytochrome P450, family 71, subfamily B, polypeptide 13 (CYP71B13)
AT5G25250	-1.1056	0.000513201	0.00722874	Induced	SPFH/Band 7/PHB domain-containing membrane-associated protein family
AT5G25280	-1.25254	3.24237e-05	0.000729053	Induced	serine-rich protein-related
AT5G25460	-1.02302	0.000363514	0.00546584	Induced	Protein of unknown function, DUF642
AT5G25530	-26.9892	0.00086617	0.0109177	Induced	DNAJ heat shock family protein
AT5G25840	1.60732	3.06084e-06	9.39027e-05	Repressed	Protein of unknown function (DUF1677)
AT5G26146	-1.62448	1.04968e-06	3.6987e-05	Induced	other RNA
AT5G26170	4.15619	0.000663544	0.00889754	Repressed	WRKY DNA-binding protein 50 (WRKY50)
AT5G26740	-1.31777	5.66076e-06	0.000161952	Induced	Protein of unknown function (DUF300)
AT5G26790	2.56875	5.72521e-11	4.59225e-09	Repressed	unknown protein
AT5G27220	-3.02991	6.28109e-06	0.000177172	Induced	Frigida-like protein
AT5G27290	1.02957	0.00172201	0.0187206	Repressed	unknown protein
AT5G27330	1.10098	0.00040601	0.00599047	Repressed	Prefoldin chaperone subunit family protein
AT5G27360	2.3885	1.51645e-06	5.06816e-05	Repressed	SFP2
AT5G27770	1.2006	3.06341e-05	0.000694477	Repressed	Ribosomal L22e protein family
AT5G27850	1.01045	0.000429488	0.00626979	Repressed	Ribosomal protein L18e/L15 superfamily protein
AT5G28080	-2.23045	3.00846e-11	2.55233e-09	Induced	WNK9
AT5G28350	-1.1912	0.00304232	0.0287398	Induced	Quinoprotein amine dehydrogenase, beta chain-like
AT5G28773	27.3434	0.000265566	0.00417226	Repressed	pseudogene, similar to Putative retroelement, similar to putative reverse transcriptase
AT5G28960	27.126	0.00086617	0.0109177	Repressed	unknown protein
AT5G33370	-27.2079	0.000477951	0.00683256	Induced	GDSL-like Lipase/Acylhydrolase superfamily protein
AT5G35200	-1.09793	0.000138776	0.00244498	Induced	ENTH/ANTH/VHS superfamily protein
AT5G35420	1.58578	0.00279853	0.0269799	Repressed	pseudogene, hypothetical protein, similar to unknown protein (gb|AAD56332.1)
AT5G35525	-1.29232	9.07341e-06	0.00024289	Induced	PLAC8 family protein
AT5G35660	-2.44148	6.14206e-16	1.02638e-13	Induced	Glycine-rich protein family
AT5G35970	2.16568	1.00572e-10	7.72969e-09	Repressed	P-loop containing nucleoside triphosphate hydrolases superfamily protein
AT5G36120	1.1355	8.71993e-05	0.00165814	Repressed	cofactor assembly, complex C (B6F) (CCB3)
AT5G36270	1.50326	0.00138401	0.0157934	Repressed	similar to DHAR2, glutathione dehydrogenase (ascorbate) [Arabidopsis thaliana] (TAIR:AT1G75270.1)
AT5G36790	2.35461	6.90235e-07	2.54177e-05	Repressed	Haloacid dehalogenase-like hydrolase (HAD) superfamily protein
AT5G36910	2.91141	1.86439e-16	3.31652e-14	Repressed	thionin 2.2 (THI2.2)
AT5G37300	-2.65454	2.14066e-13	2.59443e-11	Induced	WSD1
AT5G37500	-1.05922	0.00132658	0.0153122	Induced	gated outwardly-rectifying K+ channel (GORK)
AT5G37840	-1.13496	0.00155228	0.0172668	Induced	BEST Arabidopsis thaliana protein match is: plastid movement impaired 2 (TAIR:AT1G66480.1)
AT5G37970	-4.12515	8.46247e-08	3.83296e-06	Induced	S-adenosyl-L-methionine-dependent methyltransferases superfamily protein
AT5G38000	1.86009	3.30455e-08	1.62342e-06	Repressed	Zinc-binding dehydrogenase family protein
AT5G38005	-1.62094	1.88909e-05	0.000457907	Induced	other RNA
AT5G38020	4.23623	7.10155e-20	2.27023e-17	Repressed	S-adenosyl-L-methionine-dependent methyltransferases superfamily protein
AT5G38030	1.54772	8.08094e-06	0.000220333	Repressed	MATE efflux family protein
AT5G38070	2.55749	0.00271184	0.026363	Repressed	RING/FYVE/PHD zinc finger superfamily protein
AT5G38100	-1.1175	0.00447634	0.0386606	Induced	S-adenosyl-L-methionine-dependent methyltransferases superfamily protein
AT5G38200	-1.3375	6.03385e-06	0.000171293	Induced	Class I glutamine amidotransferase-like superfamily protein
AT5G38280	-1.0723	0.00211433	0.0220163	Induced	PR5-like receptor kinase (PR5K)
AT5G38300	1.71573	1.67805e-08	8.77121e-07	Repressed	unknown protein
AT5G38430	1.21024	2.69637e-05	0.000621489	Repressed	Ribulose bisphosphate carboxylase (small chain) family protein
AT5G38890	1.17248	0.000220689	0.00359524	Repressed	Nucleic acid-binding, OB-fold-like protein
AT5G38980	2.57122	1.18204e-14	1.7737e-12	Repressed	unknown protein
AT5G39150	-1.74991	0.000391696	0.00580257	Induced	RmlC-like cupins superfamily protein
AT5G39180	-27.1074	0.000477951	0.00683256	Induced	RmlC-like cupins superfamily protein
AT5G39310	-27.3287	0.000148559	0.00257215	Induced	expansin A24 (EXPA24)
AT5G39530	1.06217	0.000263123	0.00414866	Repressed	Protein of unknown function (DUF1997)
AT5G39865	-1.52826	1.44033e-06	4.86536e-05	Induced	Glutaredoxin family protein
AT5G39870	-3.26149	6.23711e-08	2.88687e-06	Induced	Protein of unknown function (DUF1216)
AT5G40010	-1.17064	8.67839e-05	0.00165307	Induced	AAA-ATPase 1 (AATP1)
AT5G40040	2.903	6.91436e-05	0.00136542	Repressed	60S acidic ribosomal protein family
AT5G40170	1.02824	0.00101126	0.0124062	Repressed	receptor like protein 54 (RLP54)
AT5G40320	2.2914	2.61502e-06	8.1357e-05	Repressed	Cysteine/Histidine-rich C1 domain family protein
AT5G40420	-1.13949	7.75596e-05	0.00150203	Induced	oleosin 2 (OLEO2)
AT5G40450	-1.06333	0.000405901	0.00599047	Induced	unknown protein
AT5G40500	1.01998	0.00245669	0.0244648	Repressed	unknown protein
AT5G40850	1.39518	1.88527e-06	6.11548e-05	Repressed	urophorphyrin methylase 1 (UPM1)
AT5G41050	1.75481	2.82841e-09	1.70462e-07	Repressed	Pollen Ole e 1 allergen and extensin family protein
AT5G41080	-1.50869	2.55319e-07	1.03336e-05	Induced	PLC-like phosphodiesterases superfamily protein
AT5G41110	-1.09302	0.0036193	0.0329178	Induced	unknown protein
AT5G41315	1.96127	0.0032855	0.0306304	Repressed	GLABROUS 3 (GL3)
AT5G41460	-1.62036	0.00273399	0.0264734	Induced	Protein of unknown function (DUF604)
AT5G41761	-1.30744	1.27296e-05	0.000324611	Induced	unknown protein
AT5G42290	-1.04972	0.00450891	0.0388507	Induced	transcription activator-related
AT5G42330	1.06617	0.00039069	0.00579935	Repressed	unknown protein
AT5G42500	1.0991	0.000152904	0.00263086	Repressed	Disease resistance-responsive (dirigent-like protein) family protein
AT5G42510	1.24482	9.39045e-05	0.00175985	Repressed	Disease resistance-responsive (dirigent-like protein) family protein
AT5G42580	1.24552	0.00107759	0.0130244	Repressed	cytochrome P450, family 705, subfamily A, polypeptide 12 (CYP705A12)
AT5G42700	1.38293	0.000959725	0.0119131	Repressed	AP2/B3-like transcriptional factor family protein
AT5G42720	1.30683	1.3781e-05	0.000347009	Repressed	Glycosyl hydrolase family 17 protein
AT5G42825	-1.20038	3.2848e-05	0.000737091	Induced	unknown protein
AT5G42880	-1.16765	0.000628258	0.00852807	Induced	Plant protein of unknown function (DUF827)
AT5G42900	-1.48038	5.43366e-06	0.000156062	Induced	cold regulated gene 27
AT5G42930	-1.81227	1.17708e-08	6.27149e-07	Induced	alpha/beta-Hydrolases superfamily protein
AT5G43070	1.013	0.000432061	0.006299	Repressed	WPP domain protein 1 (WPP1)
AT5G43290	-2.05416	3.85654e-09	2.26243e-07	Induced	WRKY DNA-binding protein 49 (WRKY49)
AT5G43300	-1.60904	0.000746206	0.00975108	Induced	PLC-like phosphodiesterases superfamily protein
AT5G43420	1.04924	0.000909574	0.0113997	Repressed	RING/U-box superfamily protein
AT5G43440	1.29422	0.00110928	0.0133054	Repressed	2-oxoglutarate (2OG) and Fe(II)-dependent oxygenase superfamily protein
AT5G43470	1.26161	1.93322e-05	0.000467065	Repressed	RECOGNITION OF PERONOSPORA PARASITICA 8 (RPP8)
AT5G43520	-1.02475	0.000583682	0.00800675	Induced	Cysteine/Histidine-rich C1 domain family protein
AT5G43630	1.07068	0.00235559	0.0236663	Repressed	TZP
AT5G44040	1.03016	0.000492855	0.00700026	Repressed	unknown protein
AT5G44120	-3.37409	2.62051e-27	1.37627e-24	Induced	CRUCIFERINA (CRA1)
AT5G44130	-2.1397	5.57103e-13	6.26968e-11	Induced	FASCICLIN-like arabinogalactan protein 13 precursor (FLA13)
AT5G44255	-2.92214	9.36304e-11	7.24667e-09	Induced	gypsy-like retrotransposon family, has a 3.5e-09 P-value blast match to GB:AAD27547 polyprotein (Gypsy_Ty3-element) (Oryza sativa subsp. indica)
AT5G44260	-2.00298	1.58644e-11	1.41675e-09	Induced	Zinc finger C-x8-C-x5-C-x3-H type family protein
AT5G44360	-2.06863	6.07202e-05	0.00123103	Induced	FAD-binding Berberine family protein
AT5G44390	4.22201	0.000393721	0.00582865	Repressed	FAD-binding Berberine family protein
AT5G44400	3.80975	4.03638e-05	0.00086863	Repressed	FAD-binding Berberine family protein
AT5G44550	3.16908	3.23459e-14	4.40424e-12	Repressed	Uncharacterised protein family (UPF0497)
AT5G44670	-1.18027	5.75262e-05	0.00117639	Induced	Domain of unknown function (DUF23)
AT5G44920	-1.13208	0.000101291	0.00187913	Induced	Toll-Interleukin-Resistance (TIR) domain family protein
AT5G45050	-1.18653	6.26362e-05	0.00126176	Induced	TOLERANT TO TOBACCO RINGSPOT NEPOVIRUS 1 (TTR1)
AT5G45210	-1.44917	0.00322935	0.0301835	Induced	Disease resistance protein (TIR-NBS-LRR class) family
AT5G45310	-1.07538	0.000480301	0.00686171	Induced	unknown protein
AT5G45530	3.70606	0.0055248	0.0447379	Repressed	Protein of unknown function (DUF594)
AT5G45650	1.29681	7.64535e-06	0.000210014	Repressed	subtilase family protein
AT5G45700	2.65287	3.12396e-16	5.46804e-14	Repressed	Haloacid dehalogenase-like hydrolase (HAD) superfamily protein
AT5G45850	2.34542	2.19178e-09	1.34295e-07	Repressed	Protein of unknown function (DUF688)
AT5G45930	1.15319	7.72533e-05	0.00149941	Repressed	magnesium chelatase i2 (CHLI2)
AT5G46110	1.73489	3.35512e-09	1.98944e-07	Repressed	ACCLIMATION OF PHOTOSYNTHESIS TO ENVIRONMENT 2 (APE2)
AT5G46240	-1.35485	1.44852e-05	0.000362673	Induced	potassium channel in Arabidopsis thaliana 1 (KAT1)
AT5G46690	2.67428	1.83982e-14	2.6876e-12	Repressed	beta HLH protein 71 (bHLH071)
AT5G46900	-1.04171	0.000308799	0.00475994	Induced	Bifunctional inhibitor/lipid-transfer protein/seed storage 2S albumin superfamily protein
AT5G47240	-2.2852	1.13977e-12	1.22044e-10	Induced	nudix hydrolase homolog 8 (NUDT8)
AT5G47450	-1.26495	1.18926e-05	0.000306815	Induced	tonoplast intrinsic protein 2
AT5G47500	1.71657	2.40037e-08	1.21718e-06	Repressed	Pectin lyase-like superfamily protein
AT5G47610	1.23708	2.45229e-05	0.000576066	Repressed	RING/U-box superfamily protein
AT5G47980	2.53267	5.71735e-16	9.62697e-14	Repressed	HXXXD-type acyl-transferase family protein
AT5G47990	1.34719	3.46837e-06	0.000104802	Repressed	cytochrome P450, family 705, subfamily A, polypeptide 5 (CYP705A5)
AT5G48000	2.07639	9.04505e-06	0.000242425	Repressed	cytochrome P450, family 708, subfamily A, polypeptide 2 (CYP708A2)
AT5G48010	1.62535	1.14093e-07	4.99338e-06	Repressed	thalianol synthase 1 (THAS1)
AT5G48070	4.42415	8.40829e-05	0.00160719	Repressed	xyloglucan endotransglucosylase/hydrolase 20 (XTH20)
AT5G48110	-1.45291	3.73173e-05	0.000816613	Induced	Terpenoid cyclases/Protein prenyltransferases superfamily protein
AT5G48310	1.45362	6.74486e-05	0.00133793	Repressed	unknown protein
AT5G48320	2.05324	0.0030414	0.0287398	Repressed	Cysteine/Histidine-rich C1 domain family protein
AT5G48350	4.155	0.000663544	0.00889754	Repressed	Polynucleotidyl transferase, ribonuclease H-like superfamily protein
AT5G48485	1.2761	1.11326e-05	0.000290263	Repressed	DEFECTIVE IN INDUCED RESISTANCE 1 (DIR1)
AT5G48690	2.76576	0.00067267	0.0089782	Repressed	CONTAINS InterPro DOMAIN/s: Ubiquitin-associated/translation elongation factor EF1B, N-terminal, eukaryote (InterPro:IPR015940), PUB domain (InterPro:IPR018997), PUG domain (InterPro:IPR006567), UBA-like (InterPro:IPR009060)
AT5G48775	-1.74328	0.000763462	0.00990615	Induced	other RNA
AT5G48800	-1.19491	7.72886e-05	0.00149941	Induced	Phototropic-responsive NPH3 family protein
AT5G48880	1.18382	0.000457906	0.0065725	Repressed	PEROXISOMAL-3-KETO-ACYL-COA THIOLASE 1 (PKT1)
AT5G48900	-1.1077	0.000127398	0.00226808	Induced	Pectin lyase-like superfamily protein
AT5G49520	-1.2484	0.000189063	0.00314981	Induced	WRKY DNA-binding protein 48 (WRKY48)
AT5G49690	-1.2177	3.67502e-05	0.00080821	Induced	UDP-Glycosyltransferase superfamily protein
AT5G49860	-26.5906	0.00538356	0.0441452	Induced	Mannose-binding lectin superfamily protein
AT5G50160	1.05523	0.00225376	0.0229729	Repressed	ferric reduction oxidase 8 (FRO8)
AT5G50175	-1.59662	2.16838e-06	6.87213e-05	Induced	unknown protein
AT5G50570	-1.72808	4.84797e-05	0.00101554	Induced	Squamosa promoter-binding protein-like (SBP domain) transcription factor family protein
AT5G50600	-2.30744	0.00119381	0.0140969	Induced	hydroxysteroid dehydrogenase 1 (HSD1)
AT5G50740	1.40047	1.82691e-06	5.94364e-05	Repressed	Heavy metal transport/detoxification superfamily protein
AT5G50750	-1.24064	3.11522e-05	0.000704775	Induced	reversibly glycosylated polypeptide 4 (RGP4)
AT5G50800	4.74114	1.47413e-09	9.37067e-08	Repressed	Nodulin MtN3 family protein
AT5G51210	-2.70818	6.21331e-19	1.59364e-16	Induced	oleosin3 (OLEO3)
AT5G51440	1.31899	8.49964e-06	0.000229761	Repressed	HSP20-like chaperones superfamily protein
AT5G51520	1.22487	8.26278e-05	0.0015835	Repressed	Plant invertase/pectin methylesterase inhibitor superfamily protein
AT5G51600	1.54331	8.98628e-07	3.21785e-05	Repressed	PLEIADE (PLE)
AT5G51670	-2.02177	1.73801e-10	1.27365e-08	Induced	Protein of unknown function (DUF668)
AT5G51680	-1.00524	0.00507292	0.0422897	Induced	hydroxyproline-rich glycoprotein family protein
AT5G52050	3.25847	1.04485e-08	5.62127e-07	Repressed	MATE efflux family protein
AT5G52170	2.067	0.000329594	0.00502778	Repressed	homeodomain GLABROUS 7 (HDG7)
AT5G52280	-1.10688	0.000146667	0.00254538	Induced	Myosin heavy chain-related protein
AT5G52310	-2.5129	3.18173e-16	5.48301e-14	Induced	LOW-TEMPERATURE-INDUCED 78 (LTI78)
AT5G52750	-1.88885	0.00551078	0.0447379	Induced	Heavy metal transport/detoxification superfamily protein
AT5G52860	2.68378	1.95114e-06	6.28297e-05	Repressed	ABC-2 type transporter family protein
AT5G53030	26.5024	0.00538356	0.0441452	Repressed	unknown protein
AT5G53190	-1.52403	6.30647e-05	0.00126808	Induced	Nodulin MtN3 family protein
AT5G53250	-1.66855	1.05247e-08	5.6485e-07	Induced	arabinogalactan protein 22 (AGP22)
AT5G53660	-2.1045	2.26578e-12	2.28213e-10	Induced	growth-regulating factor 7 (GRF7)
AT5G53710	-1.61136	0.000223438	0.00362931	Induced	unknown protein
AT5G53830	-1.11281	0.000148885	0.00257577	Induced	VQ motif-containing protein
AT5G53880	1.02107	0.000405255	0.00598735	Repressed	unknown protein
AT5G53980	-1.89407	1.38991e-10	1.04281e-08	Induced	homeobox protein 52 (HB52)
AT5G54070	1.31461	0.00521109	0.0432454	Repressed	heat shock transcription factor A9 (HSFA9)
AT5G54080	-1.2267	3.37773e-05	0.000754108	Induced	homogentisate 1,2-dioxygenase (HGO)
AT5G54180	1.08624	0.000513815	0.00723275	Repressed	plastid transcriptionally active 15 (PTAC15)
AT5G54230	-2.04054	0.00345939	0.0318345	Induced	myb domain protein 49 (MYB49)
AT5G54270	3.51863	3.50778e-29	1.98396e-26	Repressed	light-harvesting chlorophyll B-binding protein 3 (LHCB3)
AT5G54370	1.58708	1.97286e-07	8.17996e-06	Repressed	Late embryogenesis abundant (LEA) protein-related
AT5G54400	-1.76966	0.000239446	0.00385808	Induced	S-adenosyl-L-methionine-dependent methyltransferases superfamily protein
AT5G54470	-4.39504	2.16634e-13	2.61121e-11	Induced	B-box type zinc finger family protein
AT5G54530	1.10181	0.00111438	0.0133447	Repressed	Protein of unknown function, DUF538
AT5G54740	-1.27336	1.08206e-05	0.00028347	Induced	seed storage albumin 5 (SESA5)
AT5G54770	1.45412	5.39088e-07	2.05316e-05	Repressed	THI1
AT5G55180	1.89276	1.62895e-10	1.20608e-08	Repressed	O-Glycosyl hydrolases family 17 protein
AT5G55250	1.3736	0.000242036	0.00388843	Repressed	IAA carboxylmethyltransferase 1 (IAMT1)
AT5G55450	5.96822	2.97672e-30	1.87601e-27	Repressed	Bifunctional inhibitor/lipid-transfer protein/seed storage 2S albumin superfamily protein
AT5G55520	1.29637	0.000259535	0.0041097	Repressed	CONTAINS InterPro DOMAIN/s: Kinesin-related protein (InterPro:IPR010544)
AT5G55620	2.60982	3.14825e-16	5.46804e-14	Repressed	unknown protein
AT5G55830	1.40623	2.3972e-05	0.00056493	Repressed	Concanavalin A-like lectin protein kinase family protein
AT5G55970	-1.76968	8.40521e-08	3.81486e-06	Induced	RING/U-box superfamily protein
AT5G56120	1.47361	6.56363e-07	2.4292e-05	Repressed	unknown protein
AT5G56310	1.56824	0.000818912	0.0104777	Repressed	Pentatricopeptide repeat (PPR) superfamily protein
AT5G56490	1.85538	9.79466e-05	0.00182475	Repressed	D-arabinono-1,4-lactone oxidase family protein
AT5G56550	-1.25035	1.98513e-05	0.000478035	Induced	OXIDATIVE STRESS 3 (OXS3)
AT5G56580	1.22683	6.48566e-05	0.00129701	Repressed	MAP kinase kinase 6 (MKK6)
AT5G56870	-1.0163	0.000444128	0.00643665	Induced	beta-galactosidase 4 (BGAL4)
AT5G56980	-1.07931	0.00030452	0.00470714	Induced	unknown protein
AT5G57123	2.44324	2.17152e-14	3.13068e-12	Repressed	unknown protein
AT5G57190	3.96508	0.00112211	0.0133861	Repressed	phosphatidylserine decarboxylase 2 (PSD2)
AT5G57240	-1.00952	0.000485864	0.00692918	Induced	OSBP(oxysterol binding protein)-related protein 4C (ORP4C)
AT5G57345	1.7441	2.8656e-09	1.72232e-07	Repressed	unknown protein
AT5G57480	-1.41376	1.76663e-06	5.7731e-05	Induced	P-loop containing nucleoside triphosphate hydrolases superfamily protein
AT5G57500	1.48633	2.6591e-05	0.000616118	Repressed	Galactosyltransferase family protein
AT5G57760	-1.76628	1.65588e-09	1.04061e-07	Induced	unknown protein
AT5G57980	1.66124	7.90399e-06	0.000215775	Repressed	RNA polymerase II fifth largest subunit, C (RPB5C)
AT5G58320	-1.05146	0.000321207	0.00493054	Induced	Kinase interacting (KIP1-like) family protein
AT5G58580	1.39881	0.000116268	0.00209359	Repressed	TOXICOS EN LEVADURA 63 (ATL63)
AT5G58660	-1.18628	7.86889e-05	0.00151856	Induced	2-oxoglutarate (2OG) and Fe(II)-dependent oxygenase superfamily protein
AT5G58750	-1.11616	0.000328181	0.0050097	Induced	NAD(P)-binding Rossmann-fold superfamily protein
AT5G58784	1.64378	0.000111034	0.00201579	Repressed	Undecaprenyl pyrophosphate synthetase family protein
AT5G58860	3.36453	1.02481e-05	0.000269431	Repressed	cytochrome P450, family 86, subfamily A, polypeptide 1 (CYP86A1)
AT5G59010	-1.13466	0.00012262	0.0021972	Induced	Protein kinase protein with tetratricopeptide repeat domain
AT5G59040	-31.8242	2.96332e-34	2.33446e-31	Induced	copper transporter 3 (COPT3)
AT5G59050	-1.77222	1.93362e-06	6.25392e-05	Induced	unknown protein
AT5G59130	4.00698	1.23643e-22	5.24486e-20	Repressed	Subtilase family protein
AT5G59240	1.65499	2.07385e-06	6.61056e-05	Repressed	Ribosomal protein S8e family protein
AT5G59570	-1.19872	4.01495e-05	0.00086486	Induced	Homeodomain-like superfamily protein
AT5G59590	-1.03934	0.000349926	0.00530143	Induced	UDP-glucosyl transferase 76E2 (UGT76E2)
AT5G59780	-1.27214	2.06734e-05	0.000494592	Induced	myb domain protein 59 (MYB59)
AT5G59850	1.22053	2.3027e-05	0.000544989	Repressed	Ribosomal protein S8 family protein
AT5G59940	-1.76137	0.000818228	0.010475	Induced	Cysteine/Histidine-rich C1 domain family protein
AT5G60150	1.35119	0.00388361	0.0346715	Repressed	unknown protein
AT5G60250	1.46741	2.14434e-05	0.000511349	Repressed	zinc finger (C3HC4-type RING finger) family protein
AT5G60520	1.50121	1.09178e-06	3.8348e-05	Repressed	Late embryogenesis abundant (LEA) protein-related
AT5G60660	-1.23647	2.051e-05	0.000491215	Induced	plasma membrane intrinsic protein 2
AT5G60680	-1.01686	0.000443543	0.0064324	Induced	Protein of unknown function, DUF584
AT5G60760	-1.25915	2.13857e-05	0.000510526	Induced	P-loop containing nucleoside triphosphate hydrolases superfamily protein
AT5G60880	1.34177	2.98162e-05	0.000679427	Repressed	BREAKING OF ASYMMETRY IN THE STOMATAL LINEAGE (BASL)
AT5G61030	1.09816	0.000269774	0.00423235	Repressed	glycine-rich RNA-binding protein 3 (GR-RBP3)
AT5G61170	1.02433	0.000357431	0.00539052	Repressed	Ribosomal protein S19e family protein
AT5G61270	28.8696	4.50829e-10	3.1873e-08	Repressed	phytochrome-interacting factor7 (PIF7)
AT5G61420	2.93518	1.00799e-05	0.000265642	Repressed	myb domain protein 28 (MYB28)
AT5G61520	1.86913	0.000424673	0.00621594	Repressed	Major facilitator superfamily protein
AT5G62220	1.03193	0.00248837	0.0247357	Repressed	glycosyltransferase 18 (GT18)
AT5G62330	3.24753	3.21003e-09	1.90854e-07	Repressed	BEST Arabidopsis thaliana protein match is: Plant invertase/pectin methylesterase inhibitor superfamily protein (TAIR:AT5G62340.1)
AT5G62360	2.35892	3.39784e-07	1.34078e-05	Repressed	Plant invertase/pectin methylesterase inhibitor superfamily protein
AT5G62440	1.02514	0.000553922	0.00767488	Repressed	FUNCTIONS IN: molecular_function unknown
AT5G62630	1.17971	5.98851e-05	0.00121746	Repressed	hipl2 protein precursor (HIPL2)
AT5G62710	1.04787	0.000427634	0.00624813	Repressed	Leucine-rich repeat protein kinase family protein
AT5G62720	1.34719	7.57441e-06	0.000208585	Repressed	Integral membrane HPP family protein
AT5G62800	-2.05977	0.000243371	0.00390137	Induced	Protein with RING/U-box and TRAF-like domains
AT5G63595	-1.19194	0.000112223	0.00203237	Induced	flavonol synthase 4 (FLS4)
AT5G63650	-2.74789	1.38874e-19	4.13957e-17	Induced	SNF1-related protein kinase 2.5 (SNRK2.5)
AT5G63850	1.00937	0.00166745	0.018276	Repressed	amino acid permease 4 (AAP4)
AT5G64040	2.03209	6.00155e-12	5.73083e-10	Repressed	PSAN
AT5G64060	2.0508	1.96328e-07	8.17094e-06	Repressed	NAC domain containing protein 103 (NAC103)
AT5G64080	1.45289	1.48948e-06	5.00836e-05	Repressed	Bifunctional inhibitor/lipid-transfer protein/seed storage 2S albumin superfamily protein
AT5G64120	-1.1433	7.11639e-05	0.00139905	Induced	Peroxidase superfamily protein
AT5G64300	-1.11227	0.000113224	0.00204377	Induced	GTP cyclohydrolase II (GCH)
AT5G64530	1.21326	0.000306219	0.0047301	Repressed	xylem NAC domain 1 (XND1)
AT5G64620	1.03089	0.000373352	0.00557575	Repressed	cell wall / vacuolar inhibitor of fructosidase 2 (C/VIF2)
AT5G64770	2.79629	3.63138e-12	3.59197e-10	Repressed	root meristem growth factor 9 (RGF9)
AT5G64850	1.32937	6.05046e-06	0.000171544	Repressed	FUNCTIONS IN: molecular_function unknown
AT5G65010	1.51628	2.81484e-07	1.13237e-05	Repressed	asparagine synthetase 2 (ASN2)
AT5G65030	1.69707	4.98469e-08	2.3444e-06	Repressed	unknown protein
AT5G65140	-1.27719	0.00320944	0.0300483	Induced	Haloacid dehalogenase-like hydrolase (HAD) superfamily protein
AT5G65280	1.00261	0.0063659	0.0494514	Repressed	GCR2-like 1 (GCL1)
AT5G65550	-1.15944	0.00213592	0.0221488	Induced	UDP-Glycosyltransferase superfamily protein
AT5G65690	-1.03096	0.000760084	0.00987975	Induced	phosphoenolpyruvate carboxykinase 2 (PCK2)
AT5G65730	4.54191	2.46886e-35	2.09454e-32	Repressed	xyloglucan endotransglucosylase/hydrolase 6 (XTH6)
AT5G65790	-1.08569	0.00049255	0.00700026	Induced	myb domain protein 68 (MYB68)
AT5G65800	-2.97353	2.772e-19	7.83906e-17	Induced	ACC synthase 5 (ACS5)
AT5G65850	1.56284	0.00280443	0.0270013	Repressed	F-box and associated interaction domains-containing protein
AT5G66080	-1.00418	0.000988114	0.01219	Induced	Protein phosphatase 2C family protein
[truncated: 27 more rows]
