# Supplementary material for: A Quartet of PIF bHLH Factors Provides a Transcriptionally Centered Signaling Hub That Regulates Seedling Morphogenesis through Differential Expression-Patterning of Shared Target Genes in Arabidopsis
Source: PLoS Genet. 2013 Jan 31;9(1):e1003244. doi: 10.1371/journal.pgen.1003244 (PMC3561105; doi:10.1371/journal.pgen.1003244)
Supplement: Table S5 — List of SSTF genes from pif3/WT comparison (PIF3-regulated genes (loss-of-function)). (XLS) [file pgen.1003244.s012.xls]

## Sheet: Table_S5
Table S5. List of SSTF genes from pif3/WT comparison (PIF3-regulated genes (loss-of-function)).
Locus	logFC (pif3D/WTD)	P value	FDR	Description
AT1G01680	-1.62549	0.000174257	0.0440909	plant U-box 54 (PUB54)
AT1G04920	1.32177	8.35676e-05	0.0248591	sucrose phosphate synthase 3F (SPS3F)
AT1G06080	-1.29325	4.71415e-06	0.00258889	delta 9 desaturase 1 (ADS1)
AT1G09530	-5.75491	5.01567e-60	1.1041e-55	phytochrome interacting factor 3 (PIF3)
AT1G14520	-1.5611	0.000124587	0.03189	myo-inositol oxygenase 1 (MIOX1)
AT1G15820	1.17959	2.68227e-05	0.0103587	light harvesting complex photosystem II subunit 6 (LHCB6)
AT1G17960	-1.49447	0.000123867	0.03189	Threonyl-tRNA synthetase
AT1G21520	-1.37248	3.3516e-06	0.00194155	unknown protein
AT1G21525	-1.47129	2.82469e-06	0.00172722	expressed protein
AT1G23130	1.65718	1.43973e-05	0.00644296	Polyketide cyclase/dehydrase and lipid transport superfamily protein
AT1G24580	1.74853	3.61332e-08	3.45826e-05	RING/U-box superfamily protein
AT1G27461	1.33623	1.11402e-05	0.00533105	unknown protein
AT1G29910	3.22256	4.9196e-26	2.70738e-22	chlorophyll A/B binding protein 3 (CAB3)
AT1G29920	3.48209	2.29359e-29	1.68296e-25	chlorophyll A/B-binding protein 2 (CAB2)
AT1G29930	2.23475	1.28948e-14	2.36544e-11	chlorophyll A/B binding protein 1 (CAB1)
AT1G32560	1.14478	6.60135e-05	0.0210602	Late embryogenesis abundant protein, group 1 protein
AT1G32900	1.18367	8.75961e-05	0.02571	UDP-Glycosyltransferase superfamily protein
AT1G45201	1.30451	6.21415e-06	0.00318121	triacylglycerol lipase-like 1 (TLL1)
AT1G52690	1.69183	3.61331e-09	4.41887e-06	Late embryogenesis abundant protein (LEA) family protein
AT1G55670	1.10878	7.61149e-05	0.0229523	photosystem I subunit G (PSAG)
AT1G62975	1.14947	6.30138e-05	0.0203989	basic helix-loop-helix (bHLH) DNA-binding superfamily protein
AT1G65090	1.27925	6.08439e-06	0.00318121	unknown protein
AT1G70440	-1.17794	0.000186963	0.0467684	similar to RCD one 3 (SRO3)
AT1G70840	-1.18394	5.77899e-05	0.0192747	MLP-like protein 31 (MLP31)
AT1G80090	1.58842	1.57329e-07	0.000119423	Cystathionine beta-synthase (CBS) family protein
AT2G01422	-1.82594	5.28682e-07	0.000352663	unknown gene
AT2G05070	1.681	4.37721e-09	5.07134e-06	photosystem II light harvesting complex gene 2.2 (LHCB2.2)
AT2G05100	1.53398	7.82843e-08	6.62797e-05	photosystem II light harvesting complex gene 2.1 (LHCB2.1)
AT2G18340	2.67906	1.52944e-07	0.000119423	late embryogenesis abundant domain-containing protein / LEA domain-containing protein
AT2G18540	1.15851	9.453e-05	0.0271438	RmlC-like cupins superfamily protein
AT2G21490	1.09182	0.000106112	0.0288376	dehydrin LEA (LEA)
AT2G30540	1.86345	0.000114754	0.0304347	Thioredoxin superfamily protein
AT2G33880	1.69867	3.163e-07	0.00023209	homeobox-3 (HB-3)
AT2G34420	2.30171	2.37462e-15	5.80805e-12	photosystem II light harvesting complex gene B1B2 (LHB1B2)
AT2G34430	4.34166	4.41224e-24	1.94253e-20	light-harvesting chlorophyll-protein complex II subunit B1 (LHB1B1)
AT2G36640	1.22603	1.49188e-05	0.00644296	embryonic cell protein 63 (ECP63)
AT2G47770	1.08053	0.000117798	0.0308702	TSPO(outer membrane tryptophan-rich sensory protein)-related (TSPO)
AT3G01500	1.12538	7.24593e-05	0.0225812	carbonic anhydrase 1 (CA1)
AT3G01570	1.17324	2.98529e-05	0.0113302	Oleosin family protein
AT3G01920	-2.63503	4.96722e-15	1.00896e-11	DHBP synthase RibB-like alpha/beta domain
AT3G03341	2.30163	5.04183e-15	1.00896e-11	unknown protein
AT3G05730	1.77995	4.79514e-10	6.59722e-07	LOCATED IN: endomembrane system
AT3G15670	2.39652	2.2681e-16	6.24096e-13	Late embryogenesis abundant protein (LEA) family protein
AT3G16660	3.00154	3.26258e-20	1.19698e-16	Pollen Ole e 1 allergen and extensin family protein
AT3G17520	1.49426	1.40233e-07	0.000114331	Late embryogenesis abundant protein (LEA) family protein
AT3G19300	-1.89539	9.49472e-05	0.0271438	Protein kinase superfamily protein
AT3G19710	3.36949	3.53071e-07	0.000250715	branched-chain aminotransferase4 (BCAT4)
AT3G19850	1.71441	0.000111321	0.0298843	Phototropic-responsive NPH3 family protein
AT3G27690	1.87683	8.74487e-11	1.375e-07	photosystem II light harvesting complex gene 2.3 (LHCB2.3)
AT3G28210	-1.23087	2.39751e-05	0.00977341	PMZ
AT3G28580	1.38326	4.61626e-05	0.0156335	P-loop containing nucleoside triphosphate hydrolases superfamily protein
AT3G48720	2.17747	0.000101267	0.0282176	HXXXD-type acyl-transferase family protein
AT3G50770	-1.21193	3.33246e-05	0.0121729	calmodulin-like 41 (CML41)
AT3G54890	1.59471	1.96054e-08	2.05511e-05	photosystem I light harvesting complex gene 1 (LHCA1)
AT3G54940	1.18851	2.50544e-05	0.00984862	Papain family cysteine protease
AT4G01525	3.58397	7.84628e-31	8.63601e-27	transposable element gene
AT4G05180	1.15348	4.09567e-05	0.0143108	photosystem II subunit Q-2 (PSBQ-2)
AT4G09610	-1.31703	7.37239e-05	0.0225812	GAST1 protein homolog 2 (GASA2)
AT4G13770	3.99406	3.61182e-08	3.45826e-05	cytochrome P450, family 83, subfamily A, polypeptide 1 (CYP83A1)
AT4G14690	-1.97197	4.63749e-11	7.85269e-08	EARLY LIGHT-INDUCIBLE PROTEIN 2 (ELIP2)
AT4G16160	1.24083	1.24207e-05	0.00569619	ATOEP16-2
AT4G21020	1.36889	1.38769e-06	0.000872776	Late embryogenesis abundant protein (LEA) family protein
AT4G23300	1.49188	4.39504e-05	0.0151169	cysteine-rich RLK (RECEPTOR-like protein kinase) 22 (CRK22)
AT4G31380	-1.24032	1.20659e-05	0.00565123	FPF1-like protein 1 (FLP1)
AT4G33467	1.39974	4.78759e-06	0.00258889	unknown protein
AT4G34419	1.09883	9.76285e-05	0.0275525	unknown protein
AT4G36600	2.75917	3.8831e-17	1.22113e-13	Late embryogenesis abundant (LEA) protein
AT4G36700	1.47963	3.93529e-07	0.000270711	RmlC-like cupins superfamily protein
AT4G37800	1.22038	2.49185e-05	0.00984862	xyloglucan endotransglucosylase/hydrolase 7 (XTH7)
AT4G39510	1.26852	0.000103384	0.0284474	cytochrome P450, family 96, subfamily A, polypeptide 12 (CYP96A12)
AT5G01670	1.21839	1.96326e-05	0.008311	NAD(P)-linked oxidoreductase superfamily protein
AT5G04000	1.17761	3.42853e-05	0.0121729	unknown protein
AT5G06760	1.84213	1.27442e-10	1.87026e-07	Late Embryogenesis Abundant 4-5 (LEA4-5)
AT5G07330	1.71986	2.79039e-09	3.61322e-06	unknown protein
AT5G13320	-2.14007	8.00748e-09	8.81343e-06	AVRPPHB SUSCEPTIBLE 3 (PBS3)
AT5G14200	1.76711	1.01419e-05	0.00507394	isopropylmalate dehydrogenase 1
AT5G16030	1.16941	3.39508e-05	0.0121729	unknown protein
AT5G18000	-2.13448	7.38584e-05	0.0225812	VERDANDI (VDD)
AT5G19600	-2.79594	3.07517e-06	0.00182956	sulfate transporter 3
AT5G24130	1.36841	4.8219e-06	0.00258889	unknown protein
AT5G36910	1.56889	1.067e-05	0.00521951	thionin 2.2 (THI2.2)
AT5G50360	1.27911	2.23878e-05	0.00929856	unknown protein
AT5G52300	1.16916	3.23755e-05	0.0120793	LOW-TEMPERATURE-INDUCED 65 (LTI65)
AT5G55450	3.35676	4.97909e-08	4.56686e-05	Bifunctional inhibitor/lipid-transfer protein/seed storage 2S albumin superfamily protein
AT5G59040	-1.58702	7.59061e-07	0.000491447	copper transporter 3 (COPT3)
AT5G62330	2.295	6.08785e-05	0.0200018	BEST Arabidopsis thaliana protein match is: Plant invertase/pectin methylesterase inhibitor superfamily protein (TAIR:AT5G62340.1)
AT5G62490	1.22252	1.49271e-05	0.00644296	HVA22 homologue B (HVA22B)
AT5G66780	1.53424	6.16725e-08	5.43039e-05	unknown protein
