# Supplementary material for: A Quartet of PIF bHLH Factors Provides a Transcriptionally Centered Signaling Hub That Regulates Seedling Morphogenesis through Differential Expression-Patterning of Shared Target Genes in Arabidopsis
Source: PLoS Genet. 2013 Jan 31;9(1):e1003244. doi: 10.1371/journal.pgen.1003244 (PMC3561105; doi:10.1371/journal.pgen.1003244)
Supplement: Table S6 — List of SSTF genes from pif145/WT comparison (PIF1/4/5-trio-regulated genes (loss-of-function)). (XLS) [file pgen.1003244.s013.xls]

## Sheet: Table_S6
Table S6. List of SSTF genes from pif145/WT comparison (PIF1/4/5-trio-regulated genes (loss-of-function)).
Locus	logFC(pif145/WT)	P value	FDR	Description
AT1G02340	-2.48119	1.32023e-16	8.81031e-14	LONG HYPOCOTYL IN FAR-RED (HFR1)
AT1G03090	-1.44226	6.61829e-07	8.81036e-05	MCCA
AT1G03106	-1.33464	3.20492e-06	0.000360096	unknown protein
AT1G03130	1.40534	8.62681e-07	0.000109815	photosystem I subunit D-2 (PSAD-2)
AT1G03170	-1.61075	0.000154766	0.00892214	Protein of unknown function (DUF3049)
AT1G03790	-1.02613	0.000330513	0.0163196	SOMNUS (SOM)
AT1G03800	-2.09643	1.12149e-07	1.73926e-05	ERF domain protein 10 (ERF10)
AT1G03880	-1.23037	3.03976e-05	0.00240282	cruciferin 2 (CRU2)
AT1G04350	1.74708	0.00082629	0.0321276	2-oxoglutarate (2OG) and Fe(II)-dependent oxygenase superfamily protein
AT1G04800	1.48981	2.42849e-07	3.49544e-05	glycine-rich protein
AT1G05510	-1.25742	0.000108553	0.00686943	FUNCTIONS IN: molecular_function unknown
AT1G05675	-2.06021	0.00027727	0.0139727	UDP-Glycosyltransferase superfamily protein
AT1G06570	-1.00592	0.000469441	0.0211331	phytoene desaturation 1 (PDS1)
AT1G06680	1.19044	2.79269e-05	0.00224455	photosystem II subunit P-1 (PSBP-1)
AT1G06830	1.33954	0.00124114	0.0439427	Glutaredoxin family protein
AT1G08090	-2.27519	0.000338398	0.0165746	nitrate transporter 2:1 (NRT2:1)
AT1G08380	1.41592	6.9773e-07	9.14608e-05	photosystem I subunit O (PSAO)
AT1G08630	-2.78463	3.80808e-15	1.92097e-12	threonine aldolase 1 (THA1)
AT1G09460	-1.10753	0.000109696	0.00690209	Carbohydrate-binding X8 domain superfamily protein
AT1G09610	1.97633	0.000100829	0.00651158	Protein of unknown function (DUF579)
AT1G10070	-2.04524	4.23858e-12	1.50552e-09	branched-chain amino acid transaminase 2 (BCAT-2)
AT1G10340	-1.15063	0.000376546	0.0178713	Ankyrin repeat family protein
AT1G10657	2.29177	3.64607e-07	4.98719e-05	Plant protein 1589 of unknown function
AT1G11070	2.6428	0.00115809	0.0417407	BEST Arabidopsis thaliana protein match is: Hydroxyproline-rich glycoprotein family protein (TAIR:AT1G61080.1)
AT1G11330	1.22724	0.000574538	0.0249065	S-locus lectin protein kinase family protein
AT1G12340	3.07282	0.000380101	0.0180013	Cornichon family protein
AT1G13300	1.02708	0.000784517	0.0308511	HYPERSENSITIVITY TO LOW PI-ELICITED PRIMARY ROOT SHORTENING 1 (HRS1)
AT1G13340	-1.20805	0.000300751	0.0149506	Regulator of Vps4 activity in the MVB pathway protein
AT1G13420	1.17009	5.96959e-05	0.00419762	sulfotransferase 4B (ST4B)
AT1G14930	-3.87428	2.3146e-27	3.92093e-24	Polyketide cyclase/dehydrase and lipid transport superfamily protein
AT1G14950	-2.73148	1.8535e-18	1.56991e-15	Polyketide cyclase/dehydrase and lipid transport superfamily protein
AT1G15010	-1.22112	0.000135517	0.00806584	unknown protein
AT1G15040	-1.56803	5.81285e-08	9.84696e-06	Class I glutamine amidotransferase-like superfamily protein
AT1G15380	-1.0955	0.000633463	0.0265717	Lactoylglutathione lyase / glyoxalase I family protein
AT1G15460	2.2696	6.57591e-06	0.000670438	REQUIRES HIGH BORON 4 (BOR4)
AT1G15580	1.5431	4.98943e-05	0.00362631	indole-3-acetic acid inducible 5 (IAA5)
AT1G15820	2.22339	3.1415e-14	1.38364e-11	light harvesting complex photosystem II subunit 6 (LHCB6)
AT1G16400	4.25432	1.39701e-19	1.465e-16	cytochrome P450, family 79, subfamily F, polypeptide 2 (CYP79F2)
AT1G16445	1.07493	0.000561018	0.0243683	S-adenosyl-L-methionine-dependent methyltransferases superfamily protein
AT1G16635	1.50522	5.3695e-05	0.0038517	unknown gene
AT1G16850	-1.99671	5.2269e-11	1.53476e-08	unknown protein
AT1G17810	-2.10895	1.59362e-12	6.15698e-10	beta-tonoplast intrinsic protein (BETA-TIP)
AT1G18200	-1.68887	0.00014496	0.00849021	RAB GTPase homolog A6B (RABA6b)
AT1G18270	-1.02649	0.000344498	0.0166371	ketose-bisphosphate aldolase class-II family protein
AT1G19530	-1.37458	1.53698e-06	0.000185974	unknown protein
AT1G21360	-1.6625	2.73628e-07	3.86296e-05	glycolipid transfer protein 2 (GLTP2)
AT1G21400	-1.73122	5.08925e-08	8.75589e-06	Thiamin diphosphate-binding fold (THDP-binding) superfamily protein
AT1G21500	1.40811	1.96784e-06	0.000231742	unknown protein
AT1G21540	2.33441	4.02773e-06	0.000432676	AMP-dependent synthetase and ligase family protein
AT1G22590	1.06857	0.000256607	0.013081	AGAMOUS-like 87 (AGL87)
AT1G23100	1.36559	5.14789e-06	0.000542425	GroES-like family protein
AT1G23130	2.51173	4.99103e-11	1.4853e-08	Polyketide cyclase/dehydrase and lipid transport superfamily protein
AT1G23790	1.77341	0.000140373	0.00828764	Plant protein of unknown function (DUF936)
AT1G24020	2.27561	1.38279e-14	6.47912e-12	MLP-like protein 423 (MLP423)
AT1G24580	1.66797	2.01102e-07	2.97226e-05	RING/U-box superfamily protein
AT1G25440	1.68989	1.94574e-08	3.57075e-06	B-box type zinc finger protein with CCT domain
AT1G26761	2.72435	1.02813e-11	3.37931e-09	Arabinanase/levansucrase/invertase
AT1G26762	2.3448	7.54988e-08	1.2501e-05	unknown protein
AT1G26945	-1.09435	0.000195948	0.0106345	KIDARI (KDR)
AT1G27990	-1.20496	0.00129675	0.0449718	unknown protein
AT1G28570	1.21607	3.46567e-05	0.00265003	SGNH hydrolase-type esterase superfamily protein
AT1G29660	1.19558	4.51772e-05	0.00336113	GDSL-like Lipase/Acylhydrolase superfamily protein
AT1G29680	-1.57129	0.000343625	0.0166315	Protein of unknown function (DUF1264)
AT1G29910	5.68498	3.61582e-61	1.99069e-57	chlorophyll A/B binding protein 3 (CAB3)
AT1G29920	6.56151	1.19734e-74	1.31839e-70	chlorophyll A/B-binding protein 2 (CAB2)
AT1G29930	3.46836	2.43247e-29	5.35678e-26	chlorophyll A/B binding protein 1 (CAB1)
AT1G30100	1.55278	0.000520306	0.0229163	nine-cis-epoxycarotenoid dioxygenase 5 (NCED5)
AT1G30170	5.20632	1.80559e-17	1.37543e-14	Protein of unknown function (DUF295)
AT1G30380	1.81589	3.2337e-10	8.09234e-08	photosystem I subunit K (PSAK)
AT1G30720	-1.02578	0.000339665	0.0165856	FAD-binding Berberine family protein
AT1G31330	1.2825	6.51155e-06	0.000666964	photosystem I subunit F (PSAF)
AT1G31580	1.82244	3.71702e-09	7.65012e-07	ECS1
AT1G31820	1.10416	0.000594448	0.0254995	Amino acid permease family protein
AT1G32450	-1.01195	0.000611725	0.0260066	nitrate transporter 1.5 (NRT1.5)
AT1G33811	1.23235	2.66589e-05	0.00216635	GDSL-like Lipase/Acylhydrolase superfamily protein
AT1G43800	1.02393	0.000305817	0.0151682	Plant stearoyl-acyl-carrier-protein desaturase family protein
AT1G44446	1.26698	1.22474e-05	0.0011238	CHLORINA 1 (CH1)
AT1G45201	2.12208	9.60025e-13	3.91513e-10	triacylglycerol lipase-like 1 (TLL1)
AT1G47980	-1.282	0.000129657	0.0078056	unknown protein
AT1G48130	-1.73223	9.15721e-09	1.76895e-06	1-cysteine peroxiredoxin 1 (PER1)
AT1G49210	-1.39431	0.000112851	0.0070363	RING/U-box superfamily protein
AT1G49450	1.57358	7.70574e-06	0.000767854	Transducin/WD40 repeat-like superfamily protein
AT1G49570	-1.62634	2.79796e-08	5.05055e-06	Peroxidase superfamily protein
AT1G49750	1.15072	0.000206752	0.0110781	Leucine-rich repeat (LRR) family protein
AT1G49990	1.62488	3.48155e-05	0.00265297	F-box family protein
AT1G51080	1.01011	0.000599221	0.0256234	unknown protein
AT1G51400	1.08419	0.000158958	0.00904542	Photosystem II 5 kD protein
AT1G51805	1.77854	1.52677e-07	2.3188e-05	Leucine-rich repeat protein kinase family protein
AT1G52060	1.55263	3.26007e-06	0.000363091	Mannose-binding lectin superfamily protein
AT1G52070	1.29051	1.49375e-05	0.00131057	Mannose-binding lectin superfamily protein
AT1G52100	1.02762	0.000337535	0.0165746	Mannose-binding lectin superfamily protein
AT1G52230	1.72978	2.0024e-09	4.28124e-07	photosystem I subunit H2 (PSAH2)
AT1G52560	1.18912	0.000515744	0.0227989	HSP20-like chaperones superfamily protein
AT1G53070	1.22841	2.36065e-05	0.00195437	Legume lectin family protein
AT1G53080	-1.1478	0.000185509	0.0102132	Legume lectin family protein
AT1G53480	-6.31383	4.10952e-65	3.01666e-61	MTO 1 RESPONDING DOWN 1 (MRD1)
AT1G53490	-1.99411	5.61733e-10	1.26229e-07	RING/U-box superfamily protein
AT1G53700	-1.19899	0.000221545	0.0116466	WAG 1 (WAG1)
AT1G54000	1.04973	0.000223697	0.0117292	GDSL-like Lipase/Acylhydrolase superfamily protein
AT1G54020	1.60938	0.000154766	0.00892214	GDSL-like Lipase/Acylhydrolase superfamily protein
AT1G54870	-1.11717	0.000109535	0.00690209	NAD(P)-binding Rossmann-fold superfamily protein
AT1G55670	1.75373	1.14167e-09	2.4893e-07	photosystem I subunit G (PSAG)
AT1G56650	3.11597	8.21401e-07	0.000105168	production of anthocyanin pigment 1 (PAP1)
AT1G56660	-1.04088	0.000293448	0.0146538	unknown protein
AT1G56680	1.20653	8.25913e-05	0.00552835	Chitinase family protein
AT1G57570	-1.99624	0.000551343	0.0240429	Mannose-binding lectin superfamily protein
AT1G57590	1.87015	7.94657e-06	0.000781248	Pectinacetylesterase family protein
AT1G58180	-1.09856	0.000171566	0.00956512	beta carbonic anhydrase 6 (BCA6)
AT1G58340	1.34755	4.66552e-05	0.00343626	ZF14
AT1G60260	2.45294	0.000196058	0.0106345	beta glucosidase 5 (BGLU5)
AT1G60950	1.02902	0.000276305	0.0139559	FED A
AT1G61460	-1.15428	0.00127209	0.0443961	S-locus protein kinase, putative
AT1G61520	1.70801	3.02244e-09	6.27926e-07	photosystem I light harvesting complex gene 3 (LHCA3)
AT1G62280	-1.51779	2.38966e-05	0.00197098	SLAC1 homologue 1 (SLAH1)
AT1G62410	-3.83299	1.18038e-05	0.00108762	MIF4G domain-containing protein
AT1G62420	-1.45936	0.000611264	0.0260066	Protein of unknown function (DUF506)
AT1G62975	1.23164	2.32221e-05	0.00193711	basic helix-loop-helix (bHLH) DNA-binding superfamily protein
AT1G63040	-1.31544	0.000645988	0.0267909	pseudogene, DRE binding protein, similar to GI:3738224 from (Arabidopsis thaliana) (Plant Cell 10 (8), 1391-1406 (1998))
AT1G63880	1.12178	0.00053242	0.0233565	Disease resistance protein (TIR-NBS-LRR class) family
AT1G64110	-1.2117	2.24503e-05	0.00187985	P-loop containing nucleoside triphosphate hydrolases superfamily protein
AT1G64660	-1.87898	1.32941e-10	3.48526e-08	methionine gamma-lyase (MGL)
AT1G64780	1.45974	0.000127065	0.00768744	ammonium transporter 1
AT1G65060	1.24033	6.79479e-05	0.00460415	4-coumarate:CoA ligase 3 (4CL3)
AT1G65710	1.32005	3.07712e-05	0.00241118	unknown protein
AT1G67035	1.62305	8.14545e-07	0.0001049	unknown protein
AT1G67265	-1.87459	1.60968e-10	4.1219e-08	ROTUNDIFOLIA like 21 (RTFL21)
AT1G67270	-4.05119	3.85219e-08	6.73277e-06	Zinc-finger domain of monoamine-oxidase A repressor R1 protein
AT1G67980	-2.62668	2.36903e-06	0.000277504	caffeoyl-CoA 3-O-methyltransferase (CCOAMT)
AT1G68520	1.29277	6.93463e-06	0.000703754	B-box type zinc finger protein with CCT domain
AT1G68620	-1.44004	3.41545e-05	0.00262073	alpha/beta-Hydrolases superfamily protein
AT1G68850	2.48889	0.000335932	0.0165501	Peroxidase superfamily protein
AT1G69490	-1.55073	1.34829e-05	0.00121688	NAC-like, activated by AP3/PI (NAP)
AT1G70840	-1.93705	3.70825e-10	8.89671e-08	MLP-like protein 31 (MLP31)
AT1G71030	-1.49559	2.61297e-06	0.000299702	MYB-like 2 (MYBL2)
AT1G71250	-4.98394	8.47986e-12	2.82945e-09	GDSL-like Lipase/Acylhydrolase superfamily protein
AT1G71692	1.18974	8.50322e-05	0.00565327	AGAMOUS-like 12 (AGL12)
AT1G72290	-2.42314	3.15541e-11	9.78711e-09	Kunitz family trypsin and protease inhibitor protein
AT1G72490	-2.36943	3.00123e-11	9.44188e-09	unknown protein
AT1G72610	1.37423	1.51148e-06	0.000184922	germin-like protein 1 (GER1)
AT1G73000	-2.55046	0.000588387	0.0254068	PYR1-like 3 (PYL3)
AT1G73190	-1.88375	3.75712e-10	8.89671e-08	TIP3
AT1G73330	1.0958	0.000157147	0.00901601	drought-repressed 4 (DR4)
AT1G73550	2.20693	0.000124573	0.00755745	Bifunctional inhibitor/lipid-transfer protein/seed storage 2S albumin superfamily protein
AT1G73620	1.77845	7.87147e-08	1.29362e-05	Pathogenesis-related thaumatin superfamily protein
AT1G73630	1.19459	0.000516604	0.0227989	EF hand calcium-binding protein family
AT1G73830	-1.03374	0.000427743	0.0197479	BR enhanced expression 3 (BEE3)
AT1G74460	1.24978	0.00113947	0.0412042	GDSL-like Lipase/Acylhydrolase superfamily protein
AT1G74490	-1.03598	0.000314237	0.0155509	Protein kinase superfamily protein
AT1G74930	1.82985	0.000172283	0.00958085	ORA47
AT1G75580	1.12013	0.000285732	0.0143662	SAUR-like auxin-responsive protein family
AT1G76080	1.9722	2.0854e-10	5.27869e-08	chloroplastic drought-induced stress protein of 32 kD (CDSP32)
AT1G76100	1.64794	1.20679e-08	2.29102e-06	plastocyanin 1 (PETE1)
AT1G77950	-3.18644	1.67403e-19	1.6757e-16	AGAMOUS-like 67 (AGL67)
AT1G78490	1.36288	4.59665e-05	0.00340833	cytochrome P450, family 708, subfamily A, polypeptide 3 (CYP708A3)
AT1G78995	1.35003	8.96053e-06	0.000857951	unknown protein
AT1G80160	-1.26412	2.78613e-05	0.00224455	Lactoylglutathione lyase / glyoxalase I family protein
AT1G80840	-1.01575	0.0012502	0.0440511	WRKY DNA-binding protein 40 (WRKY40)
AT2G01422	-1.5973	2.34561e-05	0.00194925	unknown gene
AT2G01460	-1.38335	0.000885497	0.0337377	P-loop containing nucleoside triphosphate hydrolases superfamily protein
AT2G02930	-2.20088	1.37071e-12	5.3903e-10	glutathione S-transferase F3 (GSTF3)
AT2G03090	1.34976	3.94261e-06	0.000425608	expansin A15 (EXPA15)
AT2G03750	1.16128	9.12822e-05	0.00598279	P-loop containing nucleoside triphosphate hydrolases superfamily protein
AT2G05070	3.60696	5.06791e-31	1.24006e-27	photosystem II light harvesting complex gene 2.2 (LHCB2.2)
AT2G05100	3.39169	4.38371e-28	8.04483e-25	photosystem II light harvesting complex gene 2.1 (LHCB2.1)
AT2G05370	-1.55767	0.000414996	0.0193214	BEST Arabidopsis thaliana protein match is: RNA-dependent RNA polymerase 6 (TAIR:AT3G49500.1)
AT2G05540	-1.87453	9.31574e-11	2.50184e-08	Glycine-rich protein family
AT2G06520	1.15541	4.61465e-05	0.0034102	photosystem II subunit X (PSBX)
AT2G07779	-2.32913	0.00011893	0.0072752	unknown protein
AT2G13610	1.21781	0.000640115	0.0266981	ABC-2 type transporter family protein
AT2G14070	27.0484	0.000853729	0.0328267	wound-responsive protein-related
AT2G14460	1.00314	0.000433682	0.0199385	unknown protein
AT2G14960	1.00724	0.00142914	0.0486439	GH3.1
AT2G15010	-1.4315	9.24135e-06	0.000877211	Plant thionin
AT2G15370	1.20701	0.00104585	0.038579	fucosyltransferase 5 (FUT5)
AT2G16005	1.38496	0.000225872	0.0118151	MD-2-related lipid recognition domain-containing protein
AT2G16230	1.1287	0.000761124	0.0302034	O-Glycosyl hydrolases family 17 protein
AT2G17740	-4.47803	1.08279e-05	0.00101469	Cysteine/Histidine-rich C1 domain family protein
AT2G18050	-3.16506	1.64317e-24	2.4124e-21	histone H1-3 (HIS1-3)
AT2G18150	1.60546	0.00078836	0.0308919	Peroxidase superfamily protein
AT2G18210	1.71543	1.13089e-05	0.00105082	unknown protein
AT2G18280	-1.10724	9.52931e-05	0.00621644	tubby like protein 2 (TLP2)
AT2G18340	2.48682	4.52792e-06	0.000481105	late embryogenesis abundant domain-containing protein / LEA domain-containing protein
AT2G18969	-1.01101	0.000426359	0.0197254	BEST Arabidopsis thaliana protein match is: sequence-specific DNA binding transcription factors
AT2G19900	-1.62961	3.01481e-06	0.000342228	NADP-malic enzyme 1 (NADP-ME1)
AT2G20180	-6.10229	6.05681e-46	2.66766e-42	phytochrome interacting factor 3-like 5 (PIL5)
AT2G20260	1.34833	2.40675e-06	0.000280431	photosystem I subunit E-2 (PSAE-2)
AT2G20670	-1.17998	3.3426e-05	0.0025738	Protein of unknown function (DUF506)
AT2G21720	-2.23184	5.63531e-05	0.00400325	Plant protein of unknown function (DUF639)
AT2G22810	4.12068	0.000649484	0.0268348	1-aminocyclopropane-1-carboxylate synthase 4 (ACS4)
AT2G23630	1.4539	7.0735e-05	0.00476369	SKU5 similar 16 (sks16)
AT2G23640	-1.18394	0.000744825	0.0299864	Reticulan like protein B13 (RTNLB13)
AT2G23670	1.18718	3.06932e-05	0.00241118	homolog of Synechocystis YCF37 (YCF37)
AT2G24400	1.17215	0.000113107	0.0070363	SAUR-like auxin-responsive protein family
AT2G25060	1.00809	0.000475536	0.0212498	early nodulin-like protein 14 (ENODL14)
AT2G25450	-1.23334	1.98015e-05	0.00167718	2-oxoglutarate (2OG) and Fe(II)-dependent oxygenase superfamily protein
AT2G26040	1.44607	9.8311e-05	0.00638644	PYR1-like 2 (PYL2)
AT2G26450	2.85774	0.000252665	0.0129123	Plant invertase/pectin methylesterase inhibitor superfamily
AT2G27300	-1.81091	1.24526e-06	0.000154933	NTM1-like 8 (NTL8)
AT2G27930	-1.55058	0.000453493	0.0206766	PLATZ transcription factor family protein
AT2G27940	-2.44112	7.46437e-09	1.46768e-06	RING/U-box superfamily protein
AT2G28085	-2.77419	5.67204e-05	0.00401639	SAUR-like auxin-responsive protein family
AT2G28140	1.13107	0.000442058	0.0201971	Protein of unknown function (DUF1635)
AT2G28490	-2.37271	4.03729e-15	1.97576e-12	RmlC-like cupins superfamily protein
AT2G28630	-1.05675	0.000216242	0.0114749	3-ketoacyl-CoA synthase 12 (KCS12)
AT2G28650	1.40234	0.00106049	0.0389234	exocyst subunit exo70 family protein H8 (EXO70H8)
AT2G28710	-2.20428	0.000421665	0.0195493	C2H2-type zinc finger family protein
AT2G28780	-2.02772	8.19407e-08	1.33666e-05	unknown protein
AT2G29320	2.67827	0.00105817	0.038903	NAD(P)-binding Rossmann-fold superfamily protein
AT2G29360	1.24361	0.000643329	0.0267727	NAD(P)-binding Rossmann-fold superfamily protein
AT2G29440	-1.0286	0.000360037	0.0172364	glutathione S-transferase tau 6 (GSTU6)
AT2G29720	-1.23195	0.000147444	0.00859001	CTF2B
AT2G30520	1.58135	5.28422e-08	9.02086e-06	ROOT PHOTOTROPISM 2 (RPT2)
AT2G30540	2.07157	1.42654e-05	0.00126165	Thioredoxin superfamily protein
AT2G30570	1.22234	1.69624e-05	0.00147065	photosystem II reaction center W (PSBW)
AT2G31085	-1.22949	3.33166e-05	0.0025738	CLAVATA3/ESR-RELATED 6 (CLE6)
AT2G31141	1.06975	0.00022665	0.0118277	unknown protein
AT2G31945	-1.69696	1.86613e-06	0.000220946	unknown protein
AT2G31980	-1.26379	9.81185e-06	0.000923404	PHYTOCYSTATIN 2 (CYS2)
AT2G31985	-27.0227	0.000853729	0.0328267	Protein of unknown function (DUF1264)
AT2G32150	-1.17784	3.67102e-05	0.00278769	Haloacid dehalogenase-like hydrolase (HAD) superfamily protein
AT2G32510	1.98086	0.00118246	0.0423418	mitogen-activated protein kinase kinase kinase 17 (MAPKKK17)
AT2G33070	-2.53196	2.87318e-16	1.75759e-13	nitrile specifier protein 2 (NSP2)
AT2G33790	1.87373	1.28225e-10	3.40213e-08	arabinogalactan protein 30 (AGP30)
AT2G33830	-1.13843	5.98517e-05	0.00419762	Dormancy/auxin associated family protein
AT2G34240	-2.26007	0.000510271	0.02261	Protein with domains of unknown function DUF627 and DUF632
AT2G34420	3.88299	4.64168e-35	1.70365e-31	photosystem II light harvesting complex gene B1B2 (LHB1B2)
AT2G34430	9.17928	1.12051e-93	2.46759e-89	light-harvesting chlorophyll-protein complex II subunit B1 (LHB1B1)
AT2G34490	1.97758	0.000132685	0.00794017	cytochrome P450, family 710, subfamily A, polypeptide 2 (CYP710A2)
AT2G34620	2.15269	3.9516e-11	1.20864e-08	Mitochondrial transcription termination factor family protein
AT2G34810	1.1079	0.000178292	0.0098652	FAD-binding Berberine family protein
AT2G35960	1.77572	2.24683e-07	3.29865e-05	NDR1/HIN1-like 12 (NHL12)
AT2G36145	1.03013	0.000458629	0.0207817	unknown protein
AT2G37390	1.74077	3.311e-07	4.55718e-05	Chloroplast-targeted copper chaperone protein
AT2G38380	1.13592	0.000167067	0.00938558	Peroxidase superfamily protein
AT2G38400	-1.59695	3.50823e-08	6.18066e-06	alanine:glyoxylate aminotransferase 3 (AGT3)
AT2G38540	1.89551	6.55288e-11	1.86739e-08	lipid transfer protein 1 (LP1)
AT2G39040	1.17152	0.000140268	0.00828764	Peroxidase superfamily protein
AT2G39220	1.34252	1.35851e-05	0.00122111	PATATIN-like protein 6 (PLP6)
AT2G39250	1.6603	5.43262e-06	0.000564326	SCHNARCHZAPFEN (SNZ)
AT2G39310	1.01146	0.000356428	0.0171381	jacalin-related lectin 22
AT2G39400	-1.13683	0.000468134	0.0211255	alpha/beta-Hydrolases superfamily protein
AT2G39560	1.65701	1.29852e-05	0.00118165	Putative membrane lipoprotein
AT2G39855	-1.82445	5.43299e-05	0.00388459	unknown protein
AT2G40000	-1.10274	0.000102321	0.00658867	ortholog of sugar beet HS1 PRO-1 2 (HSPRO2)
AT2G40420	-1.37129	3.03771e-06	0.000343059	Transmembrane amino acid transporter family protein
AT2G40960	1.59532	0.000637557	0.0266419	Single-stranded nucleic acid binding R3H protein
AT2G41070	-1.53458	1.08518e-07	1.70699e-05	ENHANCED EM LEVEL (EEL)
AT2G41260	-2.94487	2.41246e-22	3.12513e-19	M17
AT2G41850	-1.21898	2.48678e-05	0.00204343	polygalacturonase abscission zone A. thaliana (PGAZAT)
AT2G41990	1.0721	0.00053049	0.0233182	CONTAINS InterPro DOMAIN/s: Late embryogenesis abundant protein, group 2 (InterPro:IPR004864)
AT2G42220	1.89588	8.50732e-11	2.3163e-08	Rhodanese/Cell cycle control phosphatase superfamily protein
AT2G42560	-1.78097	2.53579e-09	5.3184e-07	late embryogenesis abundant domain-containing protein / LEA domain-containing protein
AT2G43100	3.09854	2.89996e-05	0.00231388	isopropylmalate isomerase 2 (IPMI2)
AT2G43480	2.947	0.000919554	0.0347605	Peroxidase superfamily protein
AT2G43550	2.02172	1.76976e-06	0.000211813	Scorpion toxin-like knottin superfamily protein
AT2G43600	1.56188	0.000100734	0.00651158	Chitinase family protein
AT2G43880	1.43281	2.04915e-05	0.00172898	Pectin lyase-like superfamily protein
AT2G44630	1.47326	0.00128571	0.0447299	Galactose oxidase/kelch repeat superfamily protein
AT2G44910	-2.02363	2.7529e-07	3.86296e-05	homeobox-leucine zipper protein 4 (HB4)
AT2G45685	2.97599	0.000919554	0.0347605	other RNA
AT2G46640	3.36244	2.77031e-15	1.45256e-12	unknown protein
AT2G46970	-2.47095	1.91154e-16	1.23811e-13	phytochrome interacting factor 3-like 1 (PIL1)
AT2G47050	2.9283	0.000590912	0.0254161	Plant invertase/pectin methylesterase inhibitor superfamily protein
AT2G47270	-1.00163	0.000431077	0.0198602	sequence-specific DNA binding transcription factors
AT2G47770	-1.23153	1.59891e-05	0.00139727	TSPO(outer membrane tryptophan-rich sensory protein)-related (TSPO)
AT3G01500	2.32749	3.83809e-15	1.92097e-12	carbonic anhydrase 1 (CA1)
AT3G01570	-1.02757	0.000295464	0.0147211	Oleosin family protein
AT3G02670	2.10496	3.87855e-05	0.00293517	Glycine-rich protein family
AT3G03130	1.24519	6.31596e-05	0.00433302	unknown protein
AT3G03341	1.12081	0.000104662	0.00666148	unknown protein
AT3G03620	-1.37909	0.000854133	0.0328267	MATE efflux family protein
AT3G04000	1.08583	0.000374334	0.0178047	NAD(P)-binding Rossmann-fold superfamily protein
AT3G04290	1.31803	3.84289e-06	0.00041774	Li-tolerant lipase 1 (LTL1)
AT3G04770	1.04615	0.000343191	0.0166315	40s ribosomal protein SA B (RPSAb)
AT3G05260	-2.26165	6.98118e-14	2.95653e-11	NAD(P)-binding Rossmann-fold superfamily protein
AT3G05600	1.68118	1.14674e-08	2.19595e-06	alpha/beta-Hydrolases superfamily protein
AT3G05640	-1.28474	0.00102463	0.0378598	Protein phosphatase 2C family protein
AT3G05730	1.88155	8.51966e-11	2.3163e-08	LOCATED IN: endomembrane system
AT3G06680	1.01666	0.000470221	0.0211331	Ribosomal L29e protein family
AT3G08860	-2.13866	2.66043e-05	0.00216635	PYRIMIDINE 4 (PYD4)
AT3G08920	1.10726	0.000110185	0.00690745	Rhodanese/Cell cycle control phosphatase superfamily protein
AT3G08940	1.49947	1.72405e-07	2.60048e-05	light harvesting complex photosystem II (LHCB4.2)
AT3G11090	1.23154	8.46467e-05	0.00564876	LOB domain-containing protein 21 (LBD21)
AT3G12240	2.10079	0.000834239	0.0323444	serine carboxypeptidase-like 15 (SCPL15)
AT3G14210	3.62176	9.26145e-21	1.07345e-17	epithiospecifier modifier 1 (ESM1)
AT3G14530	1.0249	0.000660285	0.0270275	Terpenoid synthases superfamily protein
AT3G14760	1.14602	0.000148094	0.00860507	unknown protein
AT3G15280	1.1448	0.000836127	0.0323606	unknown protein
AT3G15450	-1.09919	0.000104494	0.00666148	Aluminium induced protein with YGL and LRDR motifs
AT3G15500	-1.26466	1.26362e-05	0.00115467	NAC domain containing protein 3 (NAC3)
AT3G16120	-1.62419	6.82681e-07	9.0024e-05	Dynein light chain type 1 family protein
AT3G16140	1.06196	0.000176829	0.0098089	photosystem I subunit H-1 (PSAH-1)
AT3G16410	1.16799	0.000137141	0.00814048	nitrile specifier protein 4 (NSP4)
AT3G16520	1.14073	6.93201e-05	0.00468272	UDP-glucosyl transferase 88A1 (UGT88A1)
AT3G16660	2.01118	1.05379e-09	2.32065e-07	Pollen Ole e 1 allergen and extensin family protein
AT3G19430	2.87036	1.26858e-06	0.000156947	late embryogenesis abundant protein-related / LEA protein-related
AT3G19480	1.36578	4.32789e-05	0.00323262	D-3-phosphoglycerate dehydrogenase
AT3G19710	5.70336	1.70783e-25	2.68642e-22	branched-chain aminotransferase4 (BCAT4)
AT3G21055	1.24875	1.145e-05	0.00105947	photosystem II subunit T (PSBTN)
AT3G21370	-1.37694	7.91866e-06	0.000781248	beta glucosidase 19 (BGLU19)
AT3G21670	-1.02823	0.000395363	0.0186439	Major facilitator superfamily protein
AT3G21760	1.13085	0.000271618	0.0137824	HYPOSTATIN RESISTANCE 1 (HYR1)
AT3G21950	1.55962	0.000242754	0.0125197	S-adenosyl-L-methionine-dependent methyltransferases superfamily protein
AT3G22460	-1.34194	8.6115e-05	0.00567792	O-acetylserine (thiol) lyase (OAS-TL) isoform A2 (OASA2)
AT3G22550	1.37134	5.55565e-06	0.000574397	Protein of unknown function (DUF581)
AT3G22640	-1.03194	0.000411546	0.0192422	PAP85
AT3G24715	-1.12431	0.00120945	0.0430978	Protein kinase superfamily protein with octicosapeptide/Phox/Bem1p domain
AT3G24780	2.60822	0.000244798	0.0125957	Uncharacterised conserved protein UCP015417, vWA
AT3G25020	3.75394	6.15199e-05	0.00427572	receptor like protein 42 (RLP42)
AT3G25260	-4.08265	2.77414e-07	3.86658e-05	Major facilitator superfamily protein
AT3G25730	-1.27339	9.37442e-06	0.000886024	ethylene response DNA binding factor 3 (EDF3)
AT3G25790	2.06892	7.32896e-06	0.000736979	myb-like transcription factor family protein
AT3G27070	1.93323	0.000992911	0.0369947	translocase outer membrane 20-1 (TOM20-1)
AT3G27690	2.65958	8.22798e-19	7.54986e-16	photosystem II light harvesting complex gene 2.3 (LHCB2.3)
AT3G28857	-1.12175	0.000104004	0.00665808	basic helix-loop-helix (bHLH) DNA-binding family protein
AT3G29575	-1.28011	7.82805e-06	0.000776529	ABI five binding protein 3 (AFP3)
AT3G29680	2.31404	4.94804e-05	0.00360813	HXXXD-type acyl-transferase family protein
AT3G30720	3.86839	1.69648e-28	3.39635e-25	QUA-QUINE STARCH (QQS)
AT3G30775	-1.50123	1.89709e-07	2.82281e-05	EARLY RESPONSIVE TO DEHYDRATION 5 (ERD5)
AT3G42725	1.4984	2.6647e-05	0.00216635	Putative membrane lipoprotein
AT3G45070	1.36093	1.32841e-05	0.00120388	P-loop containing nucleoside triphosphate hydrolases superfamily protein
AT3G45680	5.08016	2.30918e-07	3.36773e-05	Major facilitator superfamily protein
AT3G46780	1.15387	5.31152e-05	0.00382256	plastid transcriptionally active 16 (PTAC16)
AT3G46900	1.6554	2.98279e-06	0.000340347	copper transporter 2 (COPT2)
AT3G47340	-2.15356	1.89742e-13	7.88395e-11	glutamine-dependent asparagine synthase 1 (ASN1)
AT3G47470	1.60256	2.29846e-08	4.18319e-06	light-harvesting chlorophyll-protein complex I subunit A4 (LHCA4)
AT3G48260	-1.36219	4.36175e-06	0.000466284	with no lysine (K) kinase 3 (WNK3)
AT3G48280	1.43818	1.39809e-05	0.00124651	cytochrome P450, family 71, subfamily A, polypeptide 25 (CYP71A25)
AT3G48350	1.56352	1.27136e-07	1.95789e-05	Cysteine proteinases superfamily protein
AT3G48390	-1.59372	7.43787e-08	1.24088e-05	MA3 domain-containing protein
AT3G48480	2.53263	1.78327e-06	0.000212276	Cysteine proteinases superfamily protein
AT3G48720	3.4074	2.77755e-11	8.86481e-09	HXXXD-type acyl-transferase family protein
AT3G50270	1.85935	6.09839e-09	1.2099e-06	HXXXD-type acyl-transferase family protein
AT3G50770	-1.51266	4.23045e-07	5.7508e-05	calmodulin-like 41 (CML41)
AT3G50820	1.64366	1.53328e-08	2.86152e-06	photosystem II subunit O-2 (PSBO2)
AT3G50870	1.89645	0.000992911	0.0369947	MONOPOLE (MNP)
AT3G51480	1.80137	0.00086846	0.0332612	glutamate receptor 3.6 (GLR3.6)
AT3G51810	-2.04693	4.73478e-12	1.65507e-09	LATE EMBRYOGENESIS ABUNDANT 1 (EM1)
AT3G52840	-1.03474	0.00040006	0.018825	beta-galactosidase 2 (BGAL2)
AT3G53200	-1.20779	5.60435e-05	0.00399414	myb domain protein 27 (MYB27)
AT3G54600	1.54672	7.66671e-06	0.000767438	Class I glutamine amidotransferase-like superfamily protein
AT3G54830	-1.60433	8.54672e-08	1.37384e-05	Transmembrane amino acid transporter family protein
AT3G54890	2.81649	5.71928e-21	6.99723e-18	photosystem I light harvesting complex gene 1 (LHCA1)
AT3G55120	1.5451	1.86777e-07	2.7981e-05	TRANSPARENT TESTA 5 (TT5)
AT3G55240	-2.27986	6.40957e-05	0.00437002	FUNCTIONS IN: molecular_function unknown
AT3G56080	1.4581	1.76299e-05	0.00152253	S-adenosyl-L-methionine-dependent methyltransferases superfamily protein
AT3G56210	-1.96998	3.35676e-10	8.30591e-08	ARM repeat superfamily protein
AT3G56350	-1.63169	2.86472e-08	5.12901e-06	Iron/manganese superoxide dismutase family protein
AT3G56940	1.00633	0.000371609	0.0177518	COPPER RESPONSE DEFECT 1 (CRD1)
AT3G58450	-1.24952	0.000204717	0.0109958	Adenine nucleotide alpha hydrolases-like superfamily protein
AT3G58990	3.45551	5.49487e-11	1.59221e-08	isopropylmalate isomerase 1 (IPMI1)
AT3G59060	-4.86403	5.3604e-17	3.68896e-14	phytochrome interacting factor 3-like 6 (PIL6)
AT3G59250	2.24348	2.34388e-07	3.39585e-05	F-box/RNI-like superfamily protein
AT3G59340	1.59221	9.40021e-08	1.48929e-05	Eukaryotic protein of unknown function (DUF914)
AT3G59400	1.47873	2.75399e-07	3.86296e-05	GENOMES UNCOUPLED 4 (GUN4)
AT3G60140	-3.93747	5.48263e-35	1.72483e-31	DARK INDUCIBLE 2 (DIN2)
AT3G61060	-1.54704	8.74251e-08	1.39513e-05	phloem protein 2-A13 (PP2-A13)
AT3G61470	1.67181	7.8313e-09	1.5262e-06	photosystem I light harvesting complex gene 2 (LHCA2)
AT3G61920	3.11134	2.39762e-14	1.07756e-11	unknown protein
AT3G62090	-3.15399	2.10394e-17	1.54443e-14	phytochrome interacting factor 3-like 2 (PIL2)
AT3G63350	-1.28492	0.000151007	0.00875123	AT-HSFA7B
AT4G00165	1.16579	9.54118e-05	0.00621644	Bifunctional inhibitor/lipid-transfer protein/seed storage 2S albumin superfamily protein
AT4G00880	3.41283	5.3234e-10	1.22117e-07	SAUR-like auxin-responsive protein family
AT4G00910	-2.01392	0.000421665	0.0195493	Aluminium activated malate transporter family protein
AT4G01335	-1.47797	3.54804e-06	0.000388731	FUNCTIONS IN: molecular_function unknown
AT4G01730	1.30992	0.000120855	0.00737252	DHHC-type zinc finger family protein
AT4G02690	-1.47626	0.000162143	0.00913226	Bax inhibitor-1 family protein
AT4G02770	1.07638	0.000144186	0.00848999	photosystem I subunit D-1 (PSAD-1)
AT4G02800	1.04251	0.000700315	0.0283499	unknown protein
AT4G02850	2.55983	2.13524e-11	6.91503e-09	phenazine biosynthesis PhzC/PhzF family protein
AT4G03100	1.04715	0.000238631	0.0123942	Rho GTPase activating protein with PAK-box/P21-Rho-binding domain
AT4G04840	2.57517	5.92438e-16	3.26167e-13	methionine sulfoxide reductase B6 (MSRB6)
AT4G05180	2.02204	3.75475e-12	1.35553e-09	photosystem II subunit Q-2 (PSBQ-2)
AT4G08620	1.08586	0.000665503	0.02709	sulphate transporter 1
AT4G09500	1.25455	0.000252711	0.0129123	UDP-Glycosyltransferase superfamily protein
AT4G09600	-2.89936	1.23312e-19	1.35778e-16	GAST1 protein homolog 3 (GASA3)
AT4G09610	-3.51466	2.46051e-16	1.54815e-13	GAST1 protein homolog 2 (GASA2)
AT4G10020	-1.04816	0.000258977	0.0131714	hydroxysteroid dehydrogenase 5 (HSD5)
AT4G10150	-1.30285	2.22167e-05	0.00186739	RING/U-box superfamily protein
AT4G10160	-1.9323	3.1193e-08	5.53978e-06	RING/U-box superfamily protein
AT4G10340	1.54864	6.42069e-08	1.07936e-05	light harvesting complex of photosystem II 5 (LHCB5)
AT4G11000	-2.53859	0.000157883	0.00901601	Ankyrin repeat family protein
AT4G11140	1.03105	0.00126832	0.0443348	cytokinin response factor 1 (CRF1)
AT4G11210	1.3288	7.29362e-06	0.000736789	Disease resistance-responsive (dirigent-like protein) family protein
AT4G11460	3.02051	1.39173e-07	2.12838e-05	cysteine-rich RLK (RECEPTOR-like protein kinase) 30 (CRK30)
AT4G11650	-2.14677	6.53448e-12	2.24847e-09	osmotin 34 (OSM34)
AT4G12310	2.01504	1.52289e-06	0.000185288	cytochrome P450, family 706, subfamily A, polypeptide 5 (CYP706A5)
AT4G12800	1.26318	8.82471e-06	0.000854635	photosystem I subunit l (PSAL)
AT4G13090	-2.04827	0.00082629	0.0321276	xyloglucan endotransglucosylase/hydrolase 2 (XTH2)
AT4G13310	-1.34594	0.000749046	0.0300121	cytochrome P450, family 71, subfamily A, polypeptide 20 (CYP71A20)
AT4G13495	1.85267	0.00014496	0.00849021	other RNA
AT4G13770	5.46559	6.38174e-19	6.11037e-16	cytochrome P450, family 83, subfamily A, polypeptide 1 (CYP83A1)
AT4G13790	-1.39588	3.0876e-05	0.00241118	SAUR-like auxin-responsive protein family
AT4G14130	-1.67482	5.83187e-09	1.17825e-06	xyloglucan endotransglucosylase/hydrolase 15 (XTH15)
AT4G14723	3.5213	8.4168e-08	1.3629e-05	BEST Arabidopsis thaliana protein match is: allergen-related (TAIR:AT3G22820.1)
AT4G15620	1.49715	8.55506e-06	0.000833626	Uncharacterised protein family (UPF0497)
AT4G15660	1.27082	0.000159702	0.0090643	Thioredoxin superfamily protein
AT4G15690	1.39533	6.02171e-05	0.00420984	Thioredoxin superfamily protein
AT4G16260	-1.20737	0.000117805	0.00722648	Glycosyl hydrolase superfamily protein
AT4G16670	-1.60904	4.22618e-08	7.32826e-06	CONTAINS InterPro DOMAIN/s: Pleckstrin-like, plant (InterPro:IPR013666), Protein of unknown function DUF828 (InterPro:IPR008546), Pleckstrin homology (InterPro:IPR001849)
AT4G16780	-1.84074	6.03696e-10	1.34289e-07	homeobox protein 2 (HB-2)
AT4G17470	2.0353	3.26456e-06	0.000363091	alpha/beta-Hydrolases superfamily protein
AT4G18440	1.03372	0.000657066	0.0269458	L-Aspartase-like family protein
AT4G18650	-2.68445	6.86406e-12	2.32554e-09	transcription factor-related
AT4G18690	-4.20615	4.05746e-16	2.3514e-13	unknown protein
AT4G19520	1.27226	5.89122e-05	0.00415822	disease resistance protein (TIR-NBS-LRR class) family
AT4G22214	1.2168	3.04417e-05	0.00240282	Defensin-like (DEFL) family protein
AT4G22560	1.54725	8.01735e-06	0.000784703	unknown protein
AT4G22753	1.6536	4.33033e-05	0.00323262	sterol 4-alpha methyl oxidase 1-3 (SMO1-3)
AT4G23680	2.24472	1.88447e-14	8.64577e-12	Polyketide cyclase/dehydrase and lipid transport superfamily protein
AT4G23700	-1.12061	0.000124516	0.00755745	cation/H+ exchanger 17 (CHX17)
AT4G23870	-1.09997	0.000130934	0.00785676	unknown protein
AT4G24230	-1.45841	4.73434e-07	6.3573e-05	acyl-CoA-binding domain 3 (ACBP3)
AT4G25010	3.35181	4.27892e-05	0.00321605	Nodulin MtN3 family protein
AT4G25580	-2.38284	1.12822e-14	5.40124e-12	CAP160 protein
AT4G26260	-2.15833	4.32425e-07	5.84225e-05	myo-inositol oxygenase 4 (MIOX4)
AT4G26600	1.30001	0.000440073	0.0201482	S-adenosyl-L-methionine-dependent methyltransferases superfamily protein
AT4G26660	1.18088	0.000219669	0.0116009	INVOLVED IN: biological_process unknown
AT4G26740	-2.08255	7.65375e-11	2.13356e-08	seed gene 1 (ATS1)
AT4G27030	1.59859	0.000110409	0.00690745	fatty acid desaturase A (FADA)
AT4G27150	-1.58403	3.03186e-05	0.00240282	seed storage albumin 2 (SESA2)
AT4G27400	1.19668	0.00113762	0.0412042	Late embryogenesis abundant (LEA) protein-related
AT4G27460	-1.01893	0.000408974	0.0191816	Cystathionine beta-synthase (CBS) family protein
AT4G27520	1.10145	0.000106837	0.00678029	early nodulin-like protein 2 (ENODL2)
AT4G27790	-2.58388	2.16803e-12	8.09225e-10	Calcium-binding EF hand family protein
AT4G28040	-1.27644	8.88572e-06	0.000854635	nodulin MtN21 /EamA-like transporter family protein
AT4G28140	-2.38905	0.000201512	0.0108501	Integrase-type DNA-binding superfamily protein
AT4G28520	-2.98762	7.19597e-23	9.90435e-20	cruciferin 3 (CRU3)
AT4G28750	1.81394	3.4859e-10	8.5296e-08	PSA E1 KNOCKOUT (PSAE-1)
AT4G28780	2.58337	4.8242e-16	2.72407e-13	GDSL-like Lipase/Acylhydrolase superfamily protein
AT4G31000	-1.27297	0.000338688	0.0165746	Calmodulin-binding protein
AT4G31320	1.21941	0.000129727	0.0078056	SAUR-like auxin-responsive protein family
AT4G31830	-1.40146	4.10703e-05	0.00309744	unknown protein
AT4G31840	1.04736	0.000241259	0.0124718	early nodulin-like protein 15 (ENODL15)
AT4G32280	-1.75444	4.68845e-09	9.5601e-07	indole-3-acetic acid inducible 29 (IAA29)
AT4G32500	-2.55202	1.46585e-05	0.00129123	K+ transporter 5 (KT5)
AT4G33560	1.12891	0.000102911	0.00660728	Wound-responsive family protein
AT4G34510	1.85607	0.000777676	0.0306368	3-ketoacyl-CoA synthase 17 (KCS17)
AT4G34770	-1.41752	1.38263e-06	0.000170102	SAUR-like auxin-responsive protein family
AT4G35720	-1.06298	0.000219574	0.0116009	Arabidopsis protein of unknown function (DUF241)
AT4G36010	-1.03545	0.000288163	0.0144225	Pathogenesis-related thaumatin superfamily protein
AT4G36220	1.20883	0.000212408	0.0112987	ferulic acid 5-hydroxylase 1 (FAH1)
AT4G36520	-1.15589	0.00113762	0.0412042	Chaperone DnaJ-domain superfamily protein
AT4G36600	1.20644	0.000341938	0.0166315	Late embryogenesis abundant (LEA) protein
AT4G36610	2.26282	7.25381e-07	9.45227e-05	alpha/beta-Hydrolases superfamily protein
AT4G37160	1.68569	1.39085e-05	0.00124509	SKU5 similar 15 (sks15)
AT4G37235	1.84116	0.000654177	0.0268774	Uncharacterised protein family (UPF0497)
AT4G37295	1.39853	0.00129147	0.0448592	unknown protein
AT4G37490	1.30955	0.000870503	0.0332816	CYCLIN B1
AT4G37610	-1.08289	0.000207538	0.0110932	BTB and TAZ domain protein 5 (BT5)
AT4G37800	2.60695	6.91255e-18	5.63808e-15	xyloglucan endotransglucosylase/hydrolase 7 (XTH7)
AT4G38700	1.44934	0.00105403	0.0388156	Disease resistance-responsive (dirigent-like protein) family protein
AT4G39510	1.96286	2.32749e-09	4.92847e-07	cytochrome P450, family 96, subfamily A, polypeptide 12 (CYP96A12)
AT5G01330	-1.23134	5.10055e-05	0.00369488	pyruvate decarboxylase-3 (PDC3)
AT5G01530	1.32116	3.50764e-06	0.000386227	light harvesting complex photosystem II (LHCB4.1)
AT5G01670	-1.0063	0.000624163	0.0262817	NAD(P)-linked oxidoreductase superfamily protein
AT5G02020	-1.3988	1.19827e-06	0.000149933	unknown protein
AT5G02200	-1.65655	0.000342729	0.0166315	far-red-elongated hypocotyl1-like (FHL)
AT5G02260	-1.09421	0.000117642	0.00722648	expansin A9 (EXPA9)
AT5G02540	-2.47297	1.85605e-15	9.96928e-13	NAD(P)-binding Rossmann-fold superfamily protein
AT5G02760	1.12325	0.000209125	0.011151	Protein phosphatase 2C family protein
AT5G04950	2.72071	1.56399e-08	2.89429e-06	nicotianamine synthase 1 (NAS1)
AT5G04970	1.37057	0.000221593	0.0116466	Plant invertase/pectin methylesterase inhibitor superfamily
AT5G05270	1.14789	0.000920234	0.0347605	Chalcone-flavanone isomerase family protein
AT5G05960	1.03265	0.000414006	0.0193162	Bifunctional inhibitor/lipid-transfer protein/seed storage 2S albumin superfamily protein
AT5G05965	-1.93272	4.03079e-11	1.21597e-08	unknown protein
AT5G06165	1.07543	0.000247496	0.0127048	unknown gene
AT5G06640	-2.84653	1.81125e-17	1.37543e-14	Proline-rich extensin-like family protein
AT5G07010	-1.3006	8.88709e-06	0.000854635	sulfotransferase 2A (ST2A)
AT5G07200	-2.41489	1.08324e-12	4.33728e-10	gibberellin 20-oxidase 3 (GA20OX3)
AT5G07240	1.51115	1.80672e-05	0.0015542	IQ-domain 24 (IQD24)
AT5G08350	-1.25535	1.12557e-05	0.00105031	GRAM domain-containing protein / ABA-responsive protein-related
AT5G08640	1.3396	5.69575e-06	0.00058613	flavonol synthase 1 (FLS1)
AT5G10130	1.27275	1.9292e-05	0.00164034	Pollen Ole e 1 allergen and extensin family protein
AT5G10180	-1.81763	4.40347e-10	1.02077e-07	slufate transporter 2
AT5G10890	1.64078	0.000653685	0.0268774	myosin heavy chain-related
AT5G12110	1.66697	2.62086e-07	3.74783e-05	Glutathione S-transferase, C-terminal-like
AT5G13630	1.41228	7.64014e-07	9.89713e-05	GENOMES UNCOUPLED 5 (GUN5)
AT5G13770	1.19307	6.37009e-05	0.00435659	Pentatricopeptide repeat (PPR-like) superfamily protein
AT5G13930	1.93491	6.61413e-11	1.86739e-08	TRANSPARENT TESTA 4 (TT4)
AT5G14200	2.72815	3.21071e-12	1.17844e-09	isopropylmalate dehydrogenase 1
AT5G14470	-1.24516	0.00016025	0.00907205	GHMP kinase family protein
AT5G15830	-1.36962	2.47335e-06	0.000286674	basic leucine-zipper 3 (bZIP3)
AT5G16250	1.03348	0.000274928	0.0139183	unknown protein
AT5G16460	-2.98676	1.90315e-09	4.10894e-07	Putative adipose-regulatory protein (Seipin)
AT5G18010	-1.18423	4.77263e-05	0.00349179	SAUR-like auxin-responsive protein family
AT5G18060	-1.13228	8.81105e-05	0.00579215	SAUR-like auxin-responsive protein family
AT5G18090	-2.21641	0.00136363	0.0469951	AP2/B3-like transcriptional factor family protein
AT5G18362	-1.29804	0.000752228	0.0300646	Cytokine-induced anti-apoptosis inhibitor 1, Fe-S biogenesis
AT5G20250	-1.0292	0.000286453	0.0143696	DARK INDUCIBLE 10 (DIN10)
AT5G20740	1.41011	1.05678e-06	0.000132986	Plant invertase/pectin methylesterase inhibitor superfamily protein
AT5G21430	1.12362	0.000359268	0.0172364	Chaperone DnaJ-domain superfamily protein
AT5G22555	1.66016	0.000637557	0.0266419	unknown protein
AT5G23020	2.68445	5.9457e-09	1.19033e-06	2-isopropylmalate synthase 2 (IMS2)
AT5G23060	1.10168	0.000117571	0.00722648	calcium sensing receptor (CaS)
AT5G23350	-1.12889	0.00011669	0.00721838	GRAM domain-containing protein / ABA-responsive protein-related
AT5G23360	-1.00572	0.000476678	0.0212498	GRAM domain-containing protein / ABA-responsive protein-related
AT5G24580	-1.26086	1.67718e-05	0.00145988	Heavy metal transport/detoxification superfamily protein
AT5G25090	1.43372	6.64117e-07	8.81036e-05	early nodulin-like protein 13 (ENODL13)
AT5G25180	-3.32075	0.000157395	0.00901601	cytochrome P450, family 71, subfamily B, polypeptide 14 (CYP71B14)
AT5G25260	-2.58141	2.7434e-05	0.00222115	SPFH/Band 7/PHB domain-containing membrane-associated protein family
AT5G25840	1.3903	5.26143e-05	0.00379893	Protein of unknown function (DUF1677)
AT5G26170	4.08503	0.000649484	0.0268348	WRKY DNA-binding protein 50 (WRKY50)
AT5G27290	1.09026	0.000737089	0.0297293	unknown protein
AT5G27360	1.83685	0.00086846	0.0332612	SFP2
AT5G35660	-2.64489	1.20515e-18	1.06159e-15	Glycine-rich protein family
AT5G35970	1.19994	0.000372597	0.0177605	P-loop containing nucleoside triphosphate hydrolases superfamily protein
AT5G37940	2.24416	1.88111e-12	7.14237e-10	Zinc-binding dehydrogenase family protein
AT5G38020	1.83909	0.000777676	0.0306368	S-adenosyl-L-methionine-dependent methyltransferases superfamily protein
AT5G38300	1.11783	0.000187813	0.0102886	unknown protein
AT5G38980	1.25454	0.000168434	0.00941437	unknown protein
AT5G39020	-1.77011	0.000235391	0.0122548	Malectin/receptor-like protein kinase family protein
AT5G39150	1.19948	0.000928073	0.0349966	RmlC-like cupins superfamily protein
AT5G39180	2.00199	0.000158032	0.00901601	RmlC-like cupins superfamily protein
AT5G40420	-1.29904	5.37265e-06	0.000560742	oleosin 2 (OLEO2)
AT5G41050	1.20444	2.85304e-05	0.00228471	Pollen Ole e 1 allergen and extensin family protein
AT5G41080	-1.35	2.59015e-06	0.000298641	PLC-like phosphodiesterases superfamily protein
AT5G42290	-1.43275	8.0825e-05	0.00542661	transcription activator-related
AT5G42900	-1.3091	4.76823e-05	0.00349179	cold regulated gene 27
AT5G43630	1.18086	0.000747711	0.0300121	TZP
AT5G43770	-1.06866	0.000621213	0.0262579	proline-rich family protein
AT5G44120	-3.6036	4.16377e-31	1.14618e-27	CRUCIFERINA (CRA1)
AT5G44360	-2.37097	0.000189416	0.0103507	FAD-binding Berberine family protein
AT5G44550	1.81468	6.2307e-05	0.00430133	Uncharacterised protein family (UPF0497)
AT5G44572	-1.13447	0.000468134	0.0211255	unknown protein
AT5G45700	1.36743	1.90793e-05	0.00162854	Haloacid dehalogenase-like hydrolase (HAD) superfamily protein
AT5G46110	1.04543	0.000239982	0.012435	ACCLIMATION OF PHOTOSYNTHESIS TO ENVIRONMENT 2 (APE2)
AT5G46690	1.33734	0.000161468	0.00911755	beta HLH protein 71 (bHLH071)
AT5G47240	-1.61512	1.11425e-07	1.73926e-05	nudix hydrolase homolog 8 (NUDT8)
AT5G47500	1.04443	0.000644334	0.0267727	Pectin lyase-like superfamily protein
AT5G47980	1.88522	5.40372e-10	1.22681e-07	HXXXD-type acyl-transferase family protein
AT5G48110	-1.27061	0.000145871	0.00852088	Terpenoid cyclases/Protein prenyltransferases superfamily protein
AT5G50175	-1.19637	0.000187269	0.0102844	unknown protein
AT5G50800	4.14658	1.6022e-06	0.000192807	Nodulin MtN3 family protein
AT5G51670	-1.47212	9.36027e-07	0.000118467	Protein of unknown function (DUF668)
AT5G52170	2.0677	0.000168176	0.00941437	homeodomain GLABROUS 7 (HDG7)
AT5G52260	2.25437	0.00118246	0.0423418	myb domain protein 19 (MYB19)
AT5G53830	-1.1601	6.27759e-05	0.00432016	VQ motif-containing protein
AT5G53920	1.70168	0.000962189	0.0360977	ribosomal protein L11 methyltransferase-related
AT5G54000	-2.42194	0.000510271	0.02261	2-oxoglutarate (2OG) and Fe(II)-dependent oxygenase superfamily protein
AT5G54080	-1.01135	0.000476566	0.0212498	homogentisate 1,2-dioxygenase (HGO)
AT5G54095	2.39531	0.000196058	0.0106345	unknown protein
AT5G54270	2.48383	4.99313e-17	3.54705e-14	light-harvesting chlorophyll B-binding protein 3 (LHCB3)
AT5G54370	1.2834	1.85871e-05	0.00159271	Late embryogenesis abundant (LEA) protein-related
AT5G54470	-1.54875	6.17286e-05	0.00427572	B-box type zinc finger family protein
AT5G54740	-1.81001	4.35108e-10	1.01936e-07	seed storage albumin 5 (SESA5)
AT5G55180	1.01241	0.000409379	0.0191816	O-Glycosyl hydrolases family 17 protein
AT5G55250	1.30332	0.000509441	0.02261	IAA carboxylmethyltransferase 1 (IAMT1)
AT5G55450	4.55245	3.19725e-16	1.90297e-13	Bifunctional inhibitor/lipid-transfer protein/seed storage 2S albumin superfamily protein
AT5G55620	1.59075	3.26573e-07	4.52313e-05	unknown protein
AT5G56310	1.56399	0.00127514	0.0444321	Pentatricopeptide repeat (PPR) superfamily protein
AT5G57123	1.44846	3.85075e-06	0.00041774	unknown protein
AT5G57345	1.09911	0.000115811	0.00718422	unknown protein
AT5G57500	1.29769	0.000199564	0.0107715	Galactosyltransferase family protein
AT5G57790	-1.00622	0.0010139	0.0375893	unknown protein
AT5G59040	-2.79785	5.08497e-14	2.19571e-11	copper transporter 3 (COPT3)
AT5G59130	2.66114	3.74803e-10	8.89671e-08	Subtilase family protein
AT5G60250	1.2237	0.000352718	0.0169968	zinc finger (C3HC4-type RING finger) family protein
AT5G60520	1.21206	6.17418e-05	0.00427572	Late embryogenesis abundant (LEA) protein-related
AT5G62330	2.68144	3.3031e-06	0.000365532	BEST Arabidopsis thaliana protein match is: Plant invertase/pectin methylesterase inhibitor superfamily protein (TAIR:AT5G62340.1)
AT5G62800	-2.52177	3.30523e-05	0.00256295	Protein with RING/U-box and TRAF-like domains
AT5G64040	1.1159	8.52277e-05	0.00565327	PSAN
AT5G64060	1.4841	0.000196555	0.0106352	NAC domain containing protein 103 (NAC103)
AT5G64770	1.53465	0.000388204	0.0183456	root meristem growth factor 9 (RGF9)
AT5G65030	1.01573	0.00101618	0.0376106	unknown protein
AT5G65550	-1.66516	3.16256e-05	0.00246099	UDP-Glycosyltransferase superfamily protein
AT5G65690	-1.02895	0.000623247	0.0262817	phosphoenolpyruvate carboxykinase 2 (PCK2)
AT5G65730	1.63818	9.13247e-06	0.000870628	xyloglucan endotransglucosylase/hydrolase 6 (XTH6)
AT5G66400	-1.13361	6.6766e-05	0.00453803	RESPONSIVE TO ABA 18 (RAB18)
AT5G66570	1.11283	8.568e-05	0.0056662	PS II oxygen-evolving complex 1 (PSBO1)
AT5G66650	-1.31486	4.54408e-06	0.000481105	Protein of unknown function (DUF607)
AT5G66700	-29.1454	1.39605e-10	3.61692e-08	homeobox 53 (HB53)
AT5G66815	2.42082	1.50724e-08	2.83696e-06	unknown protein
ATCG00160	1.34466	0.000133953	0.00799433	ribosomal protein S2 (RPS2)
ATCG00170	1.27375	1.40771e-05	0.00125002	RPOC2
ATCG00380	1.08498	0.000184063	0.010159	chloroplast ribosomal protein S4 (RPS4)
ATCG01050	1.659	5.29131e-06	0.000554882	NDHD
