# Supplementary material for: A Quartet of PIF bHLH Factors Provides a Transcriptionally Centered Signaling Hub That Regulates Seedling Morphogenesis through Differential Expression-Patterning of Shared Target Genes in Arabidopsis
Source: PLoS Genet. 2013 Jan 31;9(1):e1003244. doi: 10.1371/journal.pgen.1003244 (PMC3561105; doi:10.1371/journal.pgen.1003244)
Supplement: Table S7 — List of SSTF genes from pifq/pif145 comparison (PIF3-regulated genes (gain-of-function)). (XLS) [file pgen.1003244.s014.xls]

## Sheet: Table_S7
Table S7. List of SSTF genes from pifq/pif145 comparison (PIF3-regulated genes (gain-of-function)).
Locus	logFC (pifqD/pif145D)	P value	FDR	Description
AT1G01680	-1.84371	0.000505002	0.0414196	plant U-box 54 (PUB54)
AT1G02340	-2.13965	4.32497e-11	2.50177e-08	LONG HYPOCOTYL IN FAR-RED (HFR1)
AT1G02800	-2.13917	5.11639e-12	3.51448e-09	cellulase 2 (CEL2)
AT1G03170	-3.54291	0.000275511	0.0264455	Protein of unknown function (DUF3049)
AT1G04220	-1.05583	0.000570607	0.0454439	3-ketoacyl-CoA synthase 2 (KCS2)
AT1G04660	1.73941	2.95369e-08	9.70091e-06	glycine-rich protein
AT1G05490	-1.20801	0.000222158	0.0221966	chromatin remodeling 31 (chr31)
AT1G06080	-1.3782	4.39762e-06	0.00084793	delta 9 desaturase 1 (ADS1)
AT1G06160	2.14693	4.28988e-08	1.3867e-05	octadecanoid-responsive Arabidopsis AP2/ERF 59 (ORA59)
AT1G06830	2.10572	1.54476e-09	6.79108e-07	Glutaredoxin family protein
AT1G09350	-1.46453	0.000261563	0.0253279	galactinol synthase 3 (GolS3)
AT1G09530	-5.6046	6.67648e-51	7.33779e-47	phytochrome interacting factor 3 (PIF3)
AT1G10070	-1.47079	2.52011e-06	0.000508206	branched-chain amino acid transaminase 2 (BCAT-2)
AT1G10550	-1.14596	0.000219936	0.022075	xyloglucan:xyloglucosyl transferase 33 (XTH33)
AT1G10657	1.209	0.000429891	0.0373496	Plant protein 1589 of unknown function
AT1G11112	1.35075	5.12932e-05	0.00683318	unknown protein
AT1G14350	-1.36567	1.50332e-05	0.002466	FOUR LIPS (FLP)
AT1G16490	-1.98332	4.53525e-09	1.8461e-06	myb domain protein 58 (MYB58)
AT1G19510	-1.98695	5.2654e-10	2.51773e-07	RAD-like 5 (RL5)
AT1G19940	-1.40335	2.15796e-05	0.00343725	glycosyl hydrolase 9B5 (GH9B5)
AT1G20790	-2.27899	0.00024483	0.0239183	F-box family protein
AT1G22275	3.36833	0.000445984	0.0382936	ZYP1b
AT1G22650	1.27124	0.000402593	0.0359732	Plant neutral invertase family protein
AT1G23130	1.80517	2.04334e-08	7.01792e-06	Polyketide cyclase/dehydrase and lipid transport superfamily protein
AT1G24070	4.03611	0.000415158	0.0369082	cellulose synthase-like A10 (CSLA10)
AT1G26290	-1.60451	1.08625e-07	3.23165e-05	unknown protein
AT1G26761	2.201	9.99157e-12	6.27499e-09	Arabinanase/levansucrase/invertase
AT1G28570	1.03503	0.000570107	0.0454439	SGNH hydrolase-type esterase superfamily protein
AT1G29910	1.76144	5.0197e-09	2.00615e-06	chlorophyll A/B binding protein 3 (CAB3)
AT1G29920	2.39265	7.81784e-15	8.59219e-12	chlorophyll A/B-binding protein 2 (CAB2)
AT1G29930	1.10963	0.000178947	0.0191875	chlorophyll A/B binding protein 1 (CAB1)
AT1G31580	2.07252	2.51251e-11	1.53409e-08	ECS1
AT1G32900	1.22639	9.81082e-05	0.0117202	UDP-Glycosyltransferase superfamily protein
AT1G33440	-1.25674	7.70913e-05	0.00979505	Major facilitator superfamily protein
AT1G34245	1.24708	0.000166048	0.0180688	EPIDERMAL PATTERNING FACTOR 2 (EPF2)
AT1G35290	3.6162	7.87891e-12	5.12916e-09	Thioesterase superfamily protein
AT1G44542	-3.68593	4.44902e-05	0.00611213	Cyclase family protein
AT1G44830	-1.06986	0.000561271	0.0451915	Integrase-type DNA-binding superfamily protein
AT1G45201	2.23166	3.64233e-13	3.07931e-10	triacylglycerol lipase-like 1 (TLL1)
AT1G49130	-1.53399	1.82822e-06	0.000386404	B-box type zinc finger protein with CCT domain
AT1G49570	-1.17873	0.000136942	0.0152798	Peroxidase superfamily protein
AT1G51805	1.2204	0.000115151	0.0133922	Leucine-rich repeat protein kinase family protein
AT1G52400	3.62241	3.27139e-07	8.4598e-05	beta glucosidase 18 (BGLU18)
AT1G52830	-1.20816	0.000344037	0.0310827	indole-3-acetic acid 6 (IAA6)
AT1G53080	-2.91617	5.9748e-13	4.69043e-10	Legume lectin family protein
AT1G53480	6.60197	4.86884e-64	1.07022e-59	MTO 1 RESPONDING DOWN 1 (MRD1)
AT1G53490	1.1588	0.000619067	0.0482543	RING/U-box superfamily protein
AT1G53700	-1.35588	0.000296204	0.0277058	WAG 1 (WAG1)
AT1G54020	1.63375	2.1945e-06	0.000450816	GDSL-like Lipase/Acylhydrolase superfamily protein
AT1G54040	3.25986	1.73291e-07	4.89035e-05	epithiospecifier protein (ESP)
AT1G56430	1.63927	2.85349e-07	7.46697e-05	nicotianamine synthase 4 (NAS4)
AT1G57750	2.80199	3.2575e-05	0.00497243	cytochrome P450, family 96, subfamily A, polypeptide 15 (CYP96A15)
AT1G57980	1.15594	0.000584966	0.0459603	Nucleotide-sugar transporter family protein
AT1G58410	-1.37958	1.01475e-05	0.00177025	Disease resistance protein (CC-NBS-LRR class) family
AT1G60060	-1.74205	1.75388e-08	6.21806e-06	Serine/threonine-protein kinase WNK (With No Lysine)-related
AT1G60590	1.99121	1.35259e-09	6.10738e-07	Pectin lyase-like superfamily protein
AT1G65875	-27.652	2.89203e-05	0.00450849	pseudogene, similar to EST AU070346(S12172) corresponds to a region of the predicted gene.~similar to AMP-binding protein. (X94625), blastp match of 57% identity and 4.5e-137 P-value to GP|6063549|dbj|BAA85409.1||AP000615 EST AU070346(S12172) corresponds to a region of the predicted gene.~similar to AMP-binding protein. (X94625) {Oryza sativa (japonica cultivar-group)}
AT1G66780	-3.08432	1.08377e-05	0.00187577	MATE efflux family protein
AT1G66970	1.94596	1.27459e-08	4.60099e-06	SHV3-like 2 (SVL2)
AT1G67265	-1.44	3.35575e-06	0.000658595	ROTUNDIFOLIA like 21 (RTFL21)
AT1G70820	3.29975	7.41317e-06	0.00136932	phosphoglucomutase, putative / glucose phosphomutase, putative
AT1G70985	-1.29238	0.000577943	0.045862	hydroxyproline-rich glycoprotein family protein
AT1G71890	1.1569	0.000185607	0.0197483	SUC5
AT1G72290	-29.2322	1.01958e-10	5.2533e-08	Kunitz family trypsin and protease inhibitor protein
AT1G72520	-1.41303	0.000509926	0.0416679	PLAT/LH2 domain-containing lipoxygenase family protein
AT1G72610	1.02185	0.000553162	0.0447024	germin-like protein 1 (GER1)
AT1G73870	3.90194	9.88569e-13	7.49301e-10	B-box type zinc finger protein with CCT domain
AT1G74650	-1.64982	8.13682e-05	0.0101048	myb domain protein 31 (MYB31)
AT1G74670	2.50203	1.11084e-15	1.35652e-12	Gibberellin-regulated family protein
AT1G75900	-1.18635	8.04669e-05	0.0101048	GDSL-like Lipase/Acylhydrolase superfamily protein
AT1G76100	1.0753	0.000289015	0.0273125	plastocyanin 1 (PETE1)
AT1G76610	2.61112	4.55125e-05	0.00621373	Protein of unknown function, DUF617
AT1G78460	2.4767	2.056e-13	1.88304e-10	SOUL heme-binding family protein
AT1G78490	1.35495	2.2362e-05	0.00353625	cytochrome P450, family 708, subfamily A, polypeptide 3 (CYP708A3)
AT2G01890	1.89315	5.2689e-10	2.51773e-07	purple acid phosphatase 8 (PAP8)
AT2G05070	1.43968	1.42532e-06	0.000313299	photosystem II light harvesting complex gene 2.2 (LHCB2.2)
AT2G05100	1.27377	1.84457e-05	0.00298128	photosystem II light harvesting complex gene 2.1 (LHCB2.1)
AT2G05370	-3.55144	4.44902e-05	0.00611213	BEST Arabidopsis thaliana protein match is: RNA-dependent RNA polymerase 6 (TAIR:AT3G49500.1)
AT2G05914	1.4426	3.83589e-05	0.00547511	Potential natural antisense gene, locus overlaps with AT2G05915
AT2G13610	1.16081	0.000418095	0.0369082	ABC-2 type transporter family protein
AT2G14900	-1.13284	0.000163752	0.0179077	Gibberellin-regulated family protein
AT2G16850	1.0328	0.000492939	0.0409393	plasma membrane intrinsic protein 2
AT2G17680	-4.55959	1.25252e-05	0.00208573	Arabidopsis protein of unknown function (DUF241)
AT2G17850	1.22711	0.000209725	0.0216431	Rhodanese/Cell cycle control phosphatase superfamily protein
AT2G18969	-1.14448	0.000169419	0.0183448	BEST Arabidopsis thaliana protein match is: sequence-specific DNA binding transcription factors
AT2G21140	-1.13253	0.000133533	0.0149755	proline-rich protein 2 (PRP2)
AT2G21910	-6.67572	1.41145e-24	3.10251e-21	cytochrome P450, family 96, subfamily A, polypeptide 5 (CYP96A5)
AT2G25130	-2.30888	1.08795e-07	3.23165e-05	ARM repeat superfamily protein
AT2G27402	1.24038	6.64148e-05	0.00858743	BEST Arabidopsis thaliana protein match is: plastid transcriptionally active 18 (TAIR:AT2G32180.1)
AT2G28630	-1.20093	6.95307e-05	0.00888578	3-ketoacyl-CoA synthase 12 (KCS12)
AT2G30520	1.02086	0.000585383	0.0459603	ROOT PHOTOTROPISM 2 (RPT2)
AT2G31380	2.83478	3.65908e-09	1.54673e-06	salt tolerance homologue (STH)
AT2G31980	-1.71168	2.10093e-08	7.10471e-06	PHYTOCYSTATIN 2 (CYS2)
AT2G31985	27.4274	0.000155923	0.0171367	Protein of unknown function (DUF1264)
AT2G32430	-1.6179	1.12717e-07	3.30351e-05	Galactosyltransferase family protein
AT2G32550	2.11826	1.83859e-05	0.00298128	Cell differentiation, Rcd1-like protein
AT2G32880	1.55785	5.40562e-05	0.00711503	TRAF-like family protein
AT2G32990	-1.34834	1.12243e-05	0.00191257	glycosyl hydrolase 9B8 (GH9B8)
AT2G33205	-27.6569	5.0378e-05	0.00675218	Serinc-domain containing serine and sphingolipid biosynthesis protein
AT2G33380	-3.95135	4.58818e-25	1.26066e-21	RESPONSIVE TO DESSICATION 20 (RD20)
AT2G34315	-1.25624	0.000434458	0.0375977	Avirulence induced gene (AIG1) family protein
AT2G34420	1.13364	0.000130062	0.014707	photosystem II light harvesting complex gene B1B2 (LHB1B2)
AT2G34430	3.4449	1.07032e-26	3.92113e-23	light-harvesting chlorophyll-protein complex II subunit B1 (LHB1B1)
AT2G34490	1.98642	5.53406e-08	1.73778e-05	cytochrome P450, family 710, subfamily A, polypeptide 2 (CYP710A2)
AT2G34620	1.07568	0.000461089	0.0389815	Mitochondrial transcription termination factor family protein
AT2G35760	-1.14719	0.000201684	0.0209114	Uncharacterised protein family (UPF0497)
AT2G36590	4.38887	0.000149611	0.0165256	proline transporter 3 (ProT3)
AT2G37670	-1.45002	4.77938e-05	0.00644513	Transducin/WD40 repeat-like superfamily protein
AT2G38530	-1.08987	0.000231145	0.0228865	lipid transfer protein 2 (LTP2)
AT2G39250	1.18246	0.000215912	0.0218708	SCHNARCHZAPFEN (SNZ)
AT2G39350	-1.39939	7.91501e-06	0.0014437	ABC-2 type transporter family protein
AT2G40435	4.10226	1.2981e-06	0.000288217	BEST Arabidopsis thaliana protein match is: transcription regulators (TAIR:AT3G56220.1)
AT2G40670	1.31977	0.00042982	0.0373496	response regulator 16 (RR16)
AT2G43550	1.54629	5.57818e-06	0.00105702	Scorpion toxin-like knottin superfamily protein
AT2G46660	-1.09032	0.000587845	0.0459837	cytochrome P450, family 78, subfamily A, polypeptide 6 (CYP78A6)
AT2G46970	-4.14547	5.53867e-29	2.43491e-25	phytochrome interacting factor 3-like 1 (PIL1)
AT2G47560	2.17757	0.000585455	0.0459603	RING/U-box superfamily protein
AT2G47750	3.79122	3.78236e-07	9.44772e-05	putative indole-3-acetic acid-amido synthetase GH3.9 (GH3.9)
AT3G05730	1.30723	1.11962e-05	0.00191257	LOCATED IN: endomembrane system
AT3G10290	-1.39092	0.000227834	0.0226607	Nucleotide-sugar transporter family protein
AT3G10520	1.14683	0.000116919	0.0134752	haemoglobin 2 (HB2)
AT3G10570	1.77636	0.000190428	0.0199324	cytochrome P450, family 77, subfamily A, polypeptide 6 (CYP77A6)
AT3G10870	1.3967	1.1819e-05	0.00198315	methyl esterase 17 (MES17)
AT3G12820	-3.42241	7.66779e-25	1.87273e-21	myb domain protein 10 (MYB10)
AT3G14210	3.32644	3.39087e-24	6.77588e-21	epithiospecifier modifier 1 (ESM1)
AT3G14760	1.35559	8.5942e-06	0.00154443	unknown protein
AT3G14770	1.12347	0.000418051	0.0369082	Nodulin MtN3 family protein
AT3G15570	1.10576	0.000331125	0.0302011	Phototropic-responsive NPH3 family protein
AT3G15620	-1.7765	5.75217e-05	0.0075261	UV REPAIR DEFECTIVE 3 (UVR3)
AT3G16360	3.29507	5.76249e-13	4.69043e-10	HPT phosphotransmitter 4 (AHP4)
AT3G16660	2.77748	3.14143e-18	4.93228e-15	Pollen Ole e 1 allergen and extensin family protein
AT3G16670	4.11515	9.25292e-15	9.68516e-12	Pollen Ole e 1 allergen and extensin family protein
AT3G17110	-1.23088	0.000213652	0.0218708	pseudogene, glycine-rich protein
AT3G17580	-1.11994	0.000345034	0.0310827	unknown protein
AT3G17609	-1.5919	3.76507e-06	0.000732389	HY5-homolog (HYH)
AT3G18530	-1.3139	8.91766e-05	0.0107703	ARM repeat superfamily protein
AT3G18950	-2.52544	6.22089e-06	0.00116873	Transducin/WD40 repeat-like superfamily protein
AT3G19850	1.53054	0.000104601	0.0123614	Phototropic-responsive NPH3 family protein
AT3G20470	-1.4648	1.12596e-06	0.000255151	glycine-rich protein 5 (GRP5)
AT3G20600	1.21666	0.000453171	0.0387115	non race-specific disease resistance 1 (NDR1)
AT3G20810	-1.07312	0.000400489	0.0359312	2-oxoglutarate (2OG) and Fe(II)-dependent oxygenase superfamily protein
AT3G21330	-1.04941	0.000441224	0.0380335	basic helix-loop-helix (bHLH) DNA-binding superfamily protein
AT3G21670	-1.7041	2.0925e-07	5.67843e-05	Major facilitator superfamily protein
AT3G21950	1.31295	0.00021899	0.022075	S-adenosyl-L-methionine-dependent methyltransferases superfamily protein
AT3G22090	1.76569	0.000190428	0.0199324	unknown protein
AT3G22840	-4.07236	2.60446e-14	2.60221e-11	EARLY LIGHT-INDUCABLE PROTEIN (ELIP1)
AT3G25770	3.3669	4.13306e-11	2.45537e-08	allene oxide cyclase 2 (AOC2)
AT3G27690	1.63809	5.00641e-08	1.59487e-05	photosystem II light harvesting complex gene 2.3 (LHCB2.3)
AT3G28857	-1.53382	8.54503e-07	0.000197714	basic helix-loop-helix (bHLH) DNA-binding family protein
AT3G29639	-2.37438	7.94719e-06	0.0014437	BEST Arabidopsis thaliana protein match is: SPOC domain / Transcription elongation factor S-II protein (TAIR:AT5G11430.1)
AT3G30720	1.3703	6.46449e-06	0.0012042	QUA-QUINE STARCH (QQS)
AT3G43715	28.1527	1.17777e-06	0.000264168	pseudogene, hypothetical protein, similar to putative non-LTR retroelement reverse transcriptase
AT3G45140	27.5307	8.83324e-05	0.0107273	lipoxygenase 2 (LOX2)
AT3G47250	1.31835	0.000121291	0.0138859	Plant protein of unknown function (DUF247)
AT3G48260	-1.73669	4.33575e-07	0.000107083	with no lysine (K) kinase 3 (WNK3)
AT3G49360	-2.66085	7.93374e-12	5.12916e-09	6-phosphogluconolactonase 2 (PGL2)
AT3G50770	-1.79506	1.72019e-07	4.89035e-05	calmodulin-like 41 (CML41)
AT3G51895	-2.35921	2.73703e-13	2.40651e-10	sulfate transporter 3
AT3G52540	1.21694	0.00019374	0.0201829	ovate family protein 18 (OFP18)
AT3G54830	-1.61377	2.5685e-06	0.000513257	Transmembrane amino acid transporter family protein
AT3G54890	1.52142	3.65458e-07	9.23349e-05	photosystem I light harvesting complex gene 1 (LHCA1)
AT3G56080	1.63231	2.49722e-07	6.69406e-05	S-adenosyl-L-methionine-dependent methyltransferases superfamily protein
AT3G56220	1.28774	8.10215e-05	0.0101048	transcription regulators
AT4G00950	1.48519	0.000243872	0.0239183	maternal effect embryo arrest 47 (MEE47)
AT4G01515	-2.57599	0.000569152	0.0454439	non-LTR retrotransposon family (LINE), has a 1.1e-18 P-value blast match to GB:AAB41224 ORF2 (LINE-element) (Rattus norvegicus)
AT4G02290	-1.46872	1.53917e-06	0.000331692	glycosyl hydrolase 9B13 (GH9B13)
AT4G04840	1.70678	1.97296e-08	6.88374e-06	methionine sulfoxide reductase B6 (MSRB6)
AT4G10240	-5.07988	1.15875e-35	8.49018e-32	B-box zinc finger family protein
AT4G10250	-2.49676	7.80759e-11	4.18582e-08	ATHSP22.0
AT4G11050	-2.78625	3.51558e-05	0.00518631	glycosyl hydrolase 9C3 (GH9C3)
AT4G11320	1.31708	9.8131e-06	0.00172562	Papain family cysteine protease
AT4G11610	-2.28985	1.01878e-13	9.73644e-11	C2 calcium/lipid-binding plant phosphoribosyltransferase family protein
AT4G12520	-1.22839	3.80953e-05	0.00547511	Bifunctional inhibitor/lipid-transfer protein/seed storage 2S albumin superfamily protein
AT4G13210	-1.67792	5.86558e-07	0.000140143	Pectin lyase-like superfamily protein
AT4G13495	1.4551	3.40516e-05	0.00505735	other RNA
AT4G13540	-1.10216	0.000341767	0.0310429	unknown protein
AT4G14010	-1.09692	0.000215357	0.0218708	ralf-like 32 (RALFL32)
AT4G14130	-2.60231	7.3596e-17	1.01107e-13	xyloglucan endotransglucosylase/hydrolase 15 (XTH15)
AT4G14690	-3.63027	3.56309e-26	1.11886e-22	EARLY LIGHT-INDUCIBLE PROTEIN 2 (ELIP2)
AT4G15360	27.5194	8.83324e-05	0.0107273	cytochrome P450, family 705, subfamily A, polypeptide 3 (CYP705A3)
AT4G16670	-1.2176	0.000146392	0.0162517	CONTAINS InterPro DOMAIN/s: Pleckstrin-like, plant (InterPro:IPR013666), Protein of unknown function DUF828 (InterPro:IPR008546), Pleckstrin homology (InterPro:IPR001849)
AT4G18740	1.51867	2.82646e-06	0.000559715	Rho termination factor
AT4G19530	2.17735	1.97007e-05	0.00316088	disease resistance protein (TIR-NBS-LRR class) family
AT4G22690	1.47787	1.43313e-05	0.00236855	cytochrome P450, family 706, subfamily A, polypeptide 1 (CYP706A1)
AT4G23300	1.3927	4.21991e-05	0.00590815	cysteine-rich RLK (RECEPTOR-like protein kinase) 22 (CRK22)
AT4G24265	1.63835	4.30205e-05	0.00598502	unknown protein
AT4G25260	-1.44242	1.50763e-06	0.000328111	Plant invertase/pectin methylesterase inhibitor superfamily protein
AT4G25790	1.20602	0.000640359	0.0493885	CAP (Cysteine-rich secretory proteins, Antigen 5, and Pathogenesis-related 1 protein) superfamily protein
AT4G26150	1.28503	0.000232583	0.0229256	cytokinin-responsive gata factor 1 (CGA1)
AT4G26390	-5.06504	8.46338e-07	0.000197714	Pyruvate kinase family protein
AT4G27570	3.15509	0.000248731	0.0241919	UDP-Glycosyltransferase superfamily protein
AT4G27790	-3.38254	1.73535e-07	4.89035e-05	Calcium-binding EF hand family protein
AT4G28560	-1.89112	0.00013047	0.014707	ROP-interactive CRIB motif-containing protein 7 (RIC7)
AT4G28780	3.24984	5.91462e-24	1.08341e-20	GDSL-like Lipase/Acylhydrolase superfamily protein
AT4G30180	-1.88128	6.64358e-09	2.56197e-06	sequence-specific DNA binding transcription factors
AT4G30230	1.57078	0.000215591	0.0218708	unknown protein
AT4G31370	-4.08977	5.53531e-07	0.000133705	FASCICLIN-like arabinogalactan protein 5 precursor (FLA5)
AT4G31380	-4.03688	1.20283e-31	6.60987e-28	FPF1-like protein 1 (FLP1)
AT4G31610	-2.08253	2.95692e-08	9.70091e-06	REPRODUCTIVE MERISTEM 1 (REM1)
AT4G33560	1.02158	0.000632209	0.0491	Wound-responsive family protein
AT4G35720	-1.99163	3.27493e-10	1.63605e-07	Arabidopsis protein of unknown function (DUF241)
AT4G36220	1.60611	3.39699e-07	8.68246e-05	ferulic acid 5-hydroxylase 1 (FAH1)
AT4G36830	2.70871	0.00011709	0.0134752	HOS3-1
AT4G37150	2.13247	9.58189e-07	0.000219395	methyl esterase 9 (MES9)
AT4G37410	1.77074	1.98669e-07	5.45866e-05	cytochrome P450, family 81, subfamily F, polypeptide 4 (CYP81F4)
AT4G37740	-1.09266	0.000273292	0.0263475	growth-regulating factor 2 (GRF2)
AT4G37770	-2.61305	2.74674e-12	2.01253e-09	1-amino-cyclopropane-1-carboxylate synthase 8 (ACS8)
AT4G37800	2.53898	2.91374e-16	3.76747e-13	xyloglucan endotransglucosylase/hydrolase 7 (XTH7)
AT4G38400	-1.08505	0.000294447	0.0276592	expansin-like A2 (EXLA2)
AT4G38840	1.57502	1.81795e-07	5.05826e-05	SAUR-like auxin-responsive protein family
AT4G39510	1.36671	9.79459e-06	0.00172562	cytochrome P450, family 96, subfamily A, polypeptide 12 (CYP96A12)
AT5G01330	-1.30833	0.000174369	0.0187883	pyruvate decarboxylase-3 (PDC3)
AT5G01790	-1.23704	3.91335e-05	0.00554964	unknown protein
AT5G02260	-1.174	8.26402e-05	0.0101601	expansin A9 (EXPA9)
AT5G02580	-1.2525	3.20298e-05	0.00495808	Plant protein 1589 of unknown function
AT5G03390	1.53461	0.000634385	0.0491	Protein of unknown function (DUF295)
AT5G04120	-3.00835	3.38631e-19	5.72574e-16	Phosphoglycerate mutase family protein
AT5G04970	-1.65864	4.63648e-05	0.00629101	Plant invertase/pectin methylesterase inhibitor superfamily
AT5G06640	2.72103	6.84518e-15	7.91915e-12	Proline-rich extensin-like family protein
AT5G08030	3.58483	8.46338e-07	0.000197714	PLC-like phosphodiesterases superfamily protein
AT5G09370	-28.29	2.56694e-07	6.79807e-05	Bifunctional inhibitor/lipid-transfer protein/seed storage 2S albumin superfamily protein
AT5G09480	3.11474	1.6019e-06	0.000341858	hydroxyproline-rich glycoprotein family protein
AT5G09570	1.78963	2.54683e-05	0.00399871	Cox19-like CHCH family protein
AT5G10180	-1.7923	7.30745e-09	2.7694e-06	slufate transporter 2
AT5G11260	-1.32133	3.57739e-05	0.0052423	ELONGATED HYPOCOTYL 5 (HY5)
AT5G13320	-1.42565	0.000130336	0.014707	AVRPPHB SUSCEPTIBLE 3 (PBS3)
AT5G14360	-1.29834	6.46317e-05	0.00840633	Ubiquitin-like superfamily protein
AT5G14920	-1.03457	0.000474968	0.0398483	Gibberellin-regulated family protein
AT5G17150	3.59637	0.000423726	0.0371073	Cystatin/monellin superfamily protein
AT5G17850	-1.214	0.000303754	0.0280539	Sodium/calcium exchanger family protein
AT5G21482	1.26975	0.000325125	0.0297774	cytokinin oxidase 7 (CKX7)
AT5G22500	-1.62416	7.32898e-08	2.26899e-05	fatty acid reductase 1 (FAR1)
AT5G24580	-1.1041	0.000464581	0.0391263	Heavy metal transport/detoxification superfamily protein
AT5G25090	1.11081	0.000185974	0.0197483	early nodulin-like protein 13 (ENODL13)
AT5G25140	-1.6642	9.99425e-05	0.0118748	cytochrome P450, family 71, subfamily B, polypeptide 13 (CYP71B13)
AT5G26146	-1.39583	5.2712e-05	0.00697989	other RNA
AT5G26790	1.73993	2.42644e-06	0.000493849	unknown protein
AT5G28080	-1.25484	0.000319515	0.0293861	WNK9
AT5G28773	27.2913	0.000496042	0.0409393	pseudogene, similar to Putative retroelement, similar to putative reverse transcriptase
AT5G33370	-27.3837	0.000277131	0.0264853	GDSL-like Lipase/Acylhydrolase superfamily protein
AT5G35940	1.11428	0.000189323	0.0199324	Mannose-binding lectin superfamily protein
AT5G36270	1.7178	0.000458312	0.0388963	similar to DHAR2, glutathione dehydrogenase (ascorbate) [Arabidopsis thaliana] (TAIR:AT1G75270.1)
AT5G36910	1.82156	7.64327e-08	2.33343e-05	thionin 2.2 (THI2.2)
AT5G37300	-2.15937	8.87295e-09	3.3057e-06	WSD1
AT5G37940	-1.6263	4.63875e-07	0.000113294	Zinc-binding dehydrogenase family protein
AT5G37970	-3.76892	1.15498e-05	0.00195289	S-adenosyl-L-methionine-dependent methyltransferases superfamily protein
AT5G38000	1.23525	0.000297886	0.0277072	Zinc-binding dehydrogenase family protein
AT5G38020	2.38956	5.39175e-09	2.11636e-06	S-adenosyl-L-methionine-dependent methyltransferases superfamily protein
AT5G38320	-3.21691	3.29353e-05	0.00497889	unknown protein
AT5G38980	1.31321	3.83097e-05	0.00547511	unknown protein
AT5G39150	-2.95361	6.50778e-11	3.63386e-08	RmlC-like cupins superfamily protein
AT5G39180	-29.0621	1.66191e-09	7.16282e-07	RmlC-like cupins superfamily protein
AT5G42930	-1.28466	9.16798e-05	0.0110121	alpha/beta-Hydrolases superfamily protein
AT5G43290	-1.65616	5.2024e-06	0.000994383	WRKY DNA-binding protein 49 (WRKY49)
AT5G44130	-1.77436	4.33661e-09	1.79855e-06	FASCICLIN-like arabinogalactan protein 13 precursor (FLA13)
AT5G44255	-2.2943	1.87972e-06	0.000393506	gypsy-like retrotransposon family, has a 3.5e-09 P-value blast match to GB:AAD27547 polyprotein (Gypsy_Ty3-element) (Oryza sativa subsp. indica)
AT5G44260	-1.08514	0.000289514	0.0273125	Zinc finger C-x8-C-x5-C-x3-H type family protein
AT5G44350	-1.56496	0.000524072	0.0426653	ethylene-responsive nuclear protein -related
AT5G44550	1.35413	0.000113119	0.0132966	Uncharacterised protein family (UPF0497)
AT5G45700	1.28269	3.40435e-05	0.00505735	Haloacid dehalogenase-like hydrolase (HAD) superfamily protein
AT5G46690	1.33317	3.82527e-05	0.00547511	beta HLH protein 71 (bHLH071)
AT5G46900	-1.0293	0.000540513	0.0438414	Bifunctional inhibitor/lipid-transfer protein/seed storage 2S albumin superfamily protein
AT5G51210	-2.14266	3.31505e-12	2.35058e-09	oleosin3 (OLEO3)
AT5G52310	-1.88677	1.36146e-09	6.10738e-07	LOW-TEMPERATURE-INDUCED 78 (LTI78)
AT5G52860	1.83991	0.000287917	0.0273125	ABC-2 type transporter family protein
AT5G53250	-1.17177	7.86547e-05	0.00993626	arabinogalactan protein 22 (AGP22)
AT5G53660	-1.73995	1.27683e-08	4.60099e-06	growth-regulating factor 7 (GRF7)
AT5G54030	-2.43786	0.000485157	0.0405484	Cysteine/Histidine-rich C1 domain family protein
AT5G54190	-1.2328	3.30703e-05	0.00497889	protochlorophyllide oxidoreductase A (PORA)
AT5G54270	1.0299	0.000497283	0.0409393	light-harvesting chlorophyll B-binding protein 3 (LHCB3)
AT5G54470	-2.84875	0.000114569	0.0133922	B-box type zinc finger family protein
AT5G54770	1.22188	3.97001e-05	0.0055939	THI1
AT5G55450	1.4129	3.24028e-05	0.00497243	Bifunctional inhibitor/lipid-transfer protein/seed storage 2S albumin superfamily protein
AT5G57760	-1.41642	2.17696e-06	0.000450816	unknown protein
AT5G59040	-28.9804	1.02767e-10	5.2533e-08	copper transporter 3 (COPT3)
AT5G59130	1.34263	8.2738e-05	0.0101601	Subtilase family protein
AT5G60880	1.15687	0.000420492	0.0369713	BREAKING OF ASYMMETRY IN THE STOMATAL LINEAGE (BASL)
AT5G61270	2.09224	0.000454373	0.0387115	phytochrome-interacting factor7 (PIF7)
AT5G61520	2.69405	8.64223e-06	0.00154443	Major facilitator superfamily protein
AT5G62360	1.63339	6.82944e-05	0.00877883	Plant invertase/pectin methylesterase inhibitor superfamily protein
AT5G63650	-1.85793	8.52533e-10	3.98714e-07	SNF1-related protein kinase 2.5 (SNRK2.5)
AT5G64770	1.25994	0.00029874	0.0277072	root meristem growth factor 9 (RGF9)
AT5G65730	2.90136	3.42259e-18	5.01547e-15	xyloglucan endotransglucosylase/hydrolase 6 (XTH6)
AT5G65800	-2.20804	6.61272e-11	3.63386e-08	ACC synthase 5 (ACS5)
AT5G66985	1.04354	0.000494631	0.0409393	unknown protein
