# Supplementary material for: A Quartet of PIF bHLH Factors Provides a Transcriptionally Centered Signaling Hub That Regulates Seedling Morphogenesis through Differential Expression-Patterning of Shared Target Genes in Arabidopsis
Source: PLoS Genet. 2013 Jan 31;9(1):e1003244. doi: 10.1371/journal.pgen.1003244 (PMC3561105; doi:10.1371/journal.pgen.1003244)
Supplement: Table S12 — List of rapidly-light-regulated W-class genes. (XLS) [file pgen.1003244.s019.xls]

## Sheet: Table_S12
Table S12. List of rapidly-light-regulated W-class genes.
Locus	Description	Rapidly-light-regulateda			a Rapidly-light-regulated: Rapidly-light-regulated (WTR1/WTD) genes identified by Leivar et al. (2009) Plant Cell, 21:3535-3553 [ref. #17]
AT3G14370	WAG2	Repressed
AT1G75450	cytokinin oxidase 5 (CKX5)	Repressed
AT1G13260	related to ABI3/VP1 1 (RAV1)	Repressed
AT1G06850	basic leucine-zipper 52 (bZIP52)	Repressed
AT2G45050	GATA transcription factor 2 (GATA2)	Repressed
AT5G28300	Duplicated homeodomain-like superfamily protein	Repressed
AT3G60390	homeobox-leucine zipper protein 3 (HAT3)	Repressed
AT1G75540	salt tolerance homolog2 (STH2)	Repressed
AT1G14920	GIBBERELLIC ACID INSENSITIVE (GAI)	Repressed
AT2G18300	basic helix-loop-helix (bHLH) DNA-binding superfamily protein	Repressed
AT5G25190	Integrase-type DNA-binding superfamily protein	Repressed
AT3G12920	SBP (S-ribonuclease binding protein) family protein	Repressed
AT3G47430	peroxin 11B (PEX11B)	Induced
AT3G54500	BEST Arabidopsis thaliana protein match is: dentin sialophosphoprotein-related (TAIR:AT5G64170.1)	Induced
AT4G36530	alpha/beta-Hydrolases superfamily protein	Induced
AT5G52570	beta-carotene hydroxylase 2 (BETA-OHASE 2)	Induced
AT5G06530	ABC-2 type transporter family protein	Induced
AT1G68830	STT7 homolog STN7 (STN7)	Induced
AT5G47040	lon protease 2 (LON2)	Induced
AT2G25530	AFG1-like ATPase family protein	Induced
AT2G31750	UDP-glucosyl transferase 74D1 (UGT74D1)	Induced
AT1G73660	protein tyrosine kinase family protein	Induced
AT5G53760	MILDEW RESISTANCE LOCUS O 11 (MLO11)	Induced
AT5G37260	REVEILLE 2 (RVE2)	Induced
AT1G20890	unknown protein	Induced
AT3G23920	beta-amylase 1 (BAM1)	Induced
AT1G08570	atypical CYS HIS rich thioredoxin 4 (ACHT4)	Induced
AT4G25480	dehydration response element B1A (DREB1A)	Induced
AT2G42620	MORE AXILLARY BRANCHES 2 (MAX2)	Induced
AT5G04830	Nuclear transport factor 2 (NTF2) family protein	Induced
AT3G07360	plant U-box 9 (PUB9)	Induced
AT3G17510	CBL-interacting protein kinase 1 (CIPK1)	Induced
AT5G60850	OBF binding protein 4 (OBP4)	Induced
AT2G36080	AP2/B3-like transcriptional factor family protein	Induced
AT5G59220	highly ABA-induced PP2C gene 1 (HAI1)	Induced
AT3G02140	TWO OR MORE ABRES-CONTAINING GENE 2 (TMAC2)	Induced
AT1G69260	ABI five binding protein (AFP1)	Induced
AT1G70420	Protein of unknown function (DUF1645)	Induced
AT2G16365	F-box family protein	Induced
AT1G22770	GIGANTEA (GI)	Induced
AT1G13740	ABI five binding protein 2 (AFP2)	Induced
