# Supplementary material for: A Quartet of PIF bHLH Factors Provides a Transcriptionally Centered Signaling Hub That Regulates Seedling Morphogenesis through Differential Expression-Patterning of Shared Target Genes in Arabidopsis
Source: PLoS Genet. 2013 Jan 31;9(1):e1003244. doi: 10.1371/journal.pgen.1003244 (PMC3561105; doi:10.1371/journal.pgen.1003244)
Supplement: Table S13 — List of oligonucleotides used in this study. (A) List of ChIP-qPCR primers. (B) List of RT-qPCR primers. (C) List of cloning primers. (D) List of in vitro binding probes. (XLS) [file pgen.1003244.s020.xls]

## Sheet: Table_S13
Table S13. List of oligonucleotides used in this study.
(A) List of ChIP-qPCR primers.
Locus	Promoter	Primer	Sequence
AT3G62090	PIF6	PIL2-QF2	GTCTAATACACTGCATACGGGT
		PIL2-QR2	GATAGGACCTACAAGGTGTTTG
AT1G75450	CKX5	CKX5-QF2	TGTAGTGAAAGAGCAGGGTC
		CKX5-QR1	CCACGTGAACTCACTTCTTC
AT1G02340	HFR1	HFR1-QF3	ACGTGATGCCCTCGTGATGGAC
		HFR1-QR3	GTCGCTCGCTAAGACACCAAC
AT5G02580	AT5G02580	EP4-QF1	ACGTAGTGTGGGTCCTACTTC
		EP4-QR3	TGCTTATGATTGGCTGAGAG
AT4G16780	ATHB-2	HB2-QF2	ATTTGACGGACACACCTTTC
		HB2-QR1	ACTAGTTAATAAAGCGGGACC
AT4G14130	XTR7	XTR7-QF3	CGCATGCCGGCTGGAATAGATAG
		XTR7-QR3	CGACGTGTCACTTCCCTCGTACC
AT4G17460	HAT1	HAT1-QF1	TGTCGGCGCGTGAGGAAACA
		HAT1-QR1	GGGCAGGTGGGTCATGTCACG
AT5G47370	HAT2-Q1	HAT2-QF1	AGTGTGATCTGGCTGTCCCACGT
		HAT2-QR1	ATGCGCGCGTGGATATAACGCA
AT5G47370	HAT2-Q2	HAT2-QF2	TGTGGAATTGACGTGGCGCACA
		HAT2-QR2	AGTGGGGAATGCACGTGCGG
AT3G60390	HAT3	HAT3-QF1	AGTGGGGAAGCCATGGGAGGG
		HAT3-QR1	CGCACGAGTGTGGTCACTGGG
AT2G18790	PHYB	PHYB-QF3	GATGATGCGATTCGACAAGTCCAGG
		PHYB-QR3	GGCCCAAGATCACGTGGGCTAATG
AT1G06850	BZIP52	BZIP52-QF3	TGCTGCGATGGTTCACGTGC
		BZIP52-QR3	AGCGTAGGAGAGAAACTCGACTCTG
AT4G34000	ABF3	ABF3-QF1	GGCAGGCATTGAGTGCGCCA
		ABF3-QR1	AAGGGAATGGGTGAACAGTCCGGA
AT3G23030	IAA2-Q1	IAA2-QF1	GGGGAGAGAGGTTCCACGTGC
		IAA2-QR1	CGCATGCGGATTAGAAGCTAAATGC
AT3G23030	IAA2-Q2	IAA2-QF2	CCGCCCATGTGGACACGACT
		IAA2-QR2	ATTCCGGGTCGGCCGATAGA
AT3G54510	ERD4	ERD-QF2	ACAATTGCGGCGTGGAGGCT
		ERD-QR2	AGCCAGAGTGCAACGACGGC
AT1G07090	LSH6	LSH6-QF1	AATCACGTGGTCATGGCCCTACT
		LSH6-QR1	AAGCATAGCCCCACACTTGACCT
AT5G02540	SDR	SDR-QF2	CCAGTGGCCCATCCTCATTGTCCA
		SDR-QR2	TGTGCCCATACAGGCAATGCGTG
AT4G01250	WRKY22	WRKY22-QF1	AGGGGTGCATGAGCCACGTGA
		WRKY22-QR1	CCTCGTGCAGGCCACTTGGA
AT3G29575	AFP3	AFP3-QF1	CCCAAGGACTTTGAGCACCCACG
		AFP3-QR1	ACACGTGACGACCTGACGCTG
AT3G47620	TCP14	AtTCP14-QF1	TGGAGAGGAGTGTTGGCCCCAT
		AtTCP14-QR1	GCAGCAGAGTCCACGTGAGGT
AT5G63650	SNRK2.5	SNRK2.5-QF5	TGCATGGCTCAATTGTCAAACCGT
		SNRK2.5-QR5	AGTATGTAGCAACCCCACGTGGT
AT3G14370	WAG2	WAG2-QF2	GGCTTCTTACCGTTGCGGGACC
		WAG2-QR2	AAGATGGGTCCAATGTTGGCCACG
AT5G54470	BBX29	ZFTF4-QF1	CACGTGATCCGCACCTGGGAT
		ZFTF4-QR1	CGCTTGGACCGGAACGAGAGAG
AT2G43060	IBH1	at2g43060-QF1	GAGAGAAAGGAAAGTGGAGGTGGGT
		at2g43060-QR1	GTAGAGTAGGTCCACTAATGGGCCA
AT2G46790	APRR9	APRR9-QF1	CAACCAAAAATCAAACTTAGC
		APRR9-QR1	TACGGAAGTGGAGATATTCG
AT2G44910	ATHB4	ATHB4-QF2	TGAAGCGTGTGAATGGTGTGGGAG
		ATHB4-QR2	GCCGCACGAGTGTGGTCACTG
AT3G06580	GALK	GALK-QF1	AGGACAAAGGCATGGCCACTCC
		GALK-QR1	AGGCGACAACAAGAGACAAGTGACG
AT3G15540	IAA19	IAA19-QF2	CCCTTAACCACCTTGTAATGCCGGT
		IAA19-QR2	GGATGCGGTGGTCGGTCACA
AT1G67265	RTFL21	RTFL21-QF1	GACCGGTCGACATGTGATAATCCCG
		RTFL21-QR1	GTCCACCTTAGAAGAGGCAAAGAGC
AT4G03010	AT4G03010	at4g03010-QF1	GCCCAAAGTACACACATGTCACGTG
		at4g03010-QR1	TGACTCGTGGTGGTGGGGTCG
AT5G57780	P1R1	at5g57780-QF1	TGGGGCTAGAAGAGAAAGACAGAGC
		at5g57780-QR1	ACCGATCAACCGATCAACCTACCGT
AT2G47160	BOR1	BOR1-QF1	TGCGAAAGAATTGTCTGACCCATGT
		BOR1-QR1	GGCTCACTATCGTATCGCGTGGA
AT3G05890	RCI2B	RCI2B-QF1	CCGGGACAATCTCCGGCGTG
		RCI2B-QR1	GAGGACGGCCGGGTAATGCG
AT1G19310	AT1G19310	ZFTF5-QF1	CCGCAAAGGAACACCGTTCGC
		ZFTF5-QR1	AGCCACTAGTTCTCCGTCACGTG
AT1G12080	AT1G12080	at1g12080-QF1	TAGGGTCCACATTCACGAGGAATCC
		at1g12080-QR1	GTGGCTACAAGTTGCGGGCTC
AT4G30410	bHLH159	at4g30410-QF1	TGCGGTCACCTCACGAATTCG
		at4g30410-QR1	GGGTACGTGGGCCATTCGTAGC
AT2G46970	PIL1-Q1	PIL1-QF4	AATATGCAAGATCCGTTCTG
		PIL1-QR4	TCTTCAAGATGATGGCTGAC
	PIL1-Q2	PIL1-QF11	GCAAGTCATTGTTCTGCTTC
		PIL1-QR11	TCCTCTCGCAGACTGTAAAC
	PIL1-Q3	PIL1-QF12	ACCAGAATATTTTGCAGACG
		PIL1-QR12	CCATTCTTTGTTCAGTTTGG
	PIL1-Q4	PIL1-QF1	ATAACACAAAGGGGTGGATG
		PIL1-QR1	TAAATGGGACCCACAATTAG
	PIL1-Q5	PIL1-QF2	GGCCCATCCATATATGTCTTA
		PIL1-QR2	GTGAGTGACATGCGAGAGAG
	PIL1-Q6	PIL1-QF1	ATAACACAAAGGGGTGGATG
		PIL1-QR2	GTGAGTGACATGCGAGAGAG
	PIL1-Q7	PIL1-QF6	GTTCAGTTGGACGCTTTGTC
		PIL1-QR6	TGCTCCAACAATAATGCAAC
	PIL1-Q8	PIL1-QF7	AAAGCAGAGAAAAATGGAGC
		PIL1-QR7	GGCGATAGTGAAAGACAAAG
	PIL1-Q9	PIL1-QF8	GTCGACCAAAGTTTGTAAGG
		PIL1-QR8	GAGGATTTGTTTTGGTCCAC
	PIL1-Q10	PIL1-QF9	ACGTGACTCTTTTCTTGCAG
		PIL1-QR9	CGCTGTACTCGGTCTCATAC
	PIL1-Q11	PIL1-QF10	TGCTTTGCAGGACCTACTAC
		PIL1-QR10	GATAGCCTCATCCAACAATG
	PIL1-Q12	PIL1-QF3	AAATTGCTCTCAGCCATTCGTGG
		PIL1-QR3	TTCTAAGTTTGAGGCGGACGCAG
18S RRNA	18S rRNA	18S-QF	GCTAACTAGCTACGTGGAGG
		18S-QR	CATCTAAGGGCATCACAGAC
(B) List of RT-qPCR primers.
Locus	Gene	Primer	Sequence
AT1G67265	RTFL21	RTFL21-QF2	AGGTACCAAGAAGAAGACGCCATGC
		RTFL21-QR2	CCGCTCACATCACAAATCGCCAC
AT5G02540	SDR	SDR-QF1	ATGAGCTCTCCCGTCAGCTTCAGG
		SDR-QR1	CTCCCTTCACACTTGGATGCAGAGC
AT2G47160	BOR1	BOR1-QF2	CTCGCAGCGGAAACGGAGATTGG
		BOR1-QR2	CACAACTCGCCGGCTTTGGACT
AT3G25730	EDF3	EDF3-QF1	CGGGTTGGATCTAGAGACGGGTCG
		EDF3-QR1	ACGACGACATTAACACCTCCGTTG
AT2G42870	PAR1	PAR1-QF3	CCGTCATGCTCAGCCACCGTG
		PAR1-QR3	GAGCGCGTCCACACCAAGC
AT5G63650	SNRK2.5	SNRK2.5-QF3	GCCAAAGGAGCTTACAGAGCCTGC
		SNRK2.5-QR3	AGACGGAGCTGGATTCCTGGC
AT3G61830	ARF18	ARF18-QF5	ATGGCGAGTGTTGAAGGTGATGATG
		ARF18-QR5	TGACGCCACAAGTTGTTCCATGTG
AT3G15540	IAA19	IAA19-QF1	TTCCGTGGCATCGGTGTGGC
		IAA19-QR1	GCTGCAGCCCAAACCCGGTAG
AT3G21330	bHLH87	bHLH1-QF2	GAGCCCGATGCTGAGGCGATTG
		bHLH1-QR2	CCCTTCTCTGTCTCGCTGCAACC
AT5G02580	AT5G02580	EP4-QF5	CATCCATTTGGTGCATCATTTG
		EP4-QR5	CACTCTTCTTTGCCCATGTTGA
AT1G02340	HFR1	HFR1-QF2	ATTGGCCATTACCACCGTTTAC
		HFR1-QR2	TGAGGAGAAGAAGCTGGTGATG
AT2G46970	PIL1	PIL1-QF3	AAATTGCTCTCAGCCATTCGTGG
		PIL1-QR3	TTCTAAGTTTGAGGCGGACGCAG
AT3G48260	WNK3	WNK3-QF1	CCCCGATTGGACCCCTTCTCGA
		WNK3-QR1	CGTGGCGCAAACGGTGAACG
AT4G14130	XTR7	XTR7-QF2	CGGCTTGCACAGCCTCTT
		XTR7-QR2	TCGGTTGCCACTTGCAATT
AT4G34000	ABF3	ABF3-QF2	GAGCCTCTGCGCCAGCCATG
		ABF3-QR2	TTCGGCGCTTTGTTGGGTTCCT
AT4G27310	BBX28	ZFTF2-QF1	GTCTGCGGCGGCGCAAGTTC
		ZFTF2-QR1	ACGCCGATCGCTTCAACGGC
AT4G16780	ATHB-2	HB2-QF5	GTCGTTGCCGGTCAATGC
		HB2-QR5	CCTAGGACGAAGAGCGTCAAAA
AT2G44910	ATHB4	ATHB4-QF3	GGGAAGCGGTGGTAGCGACG
		ATHB4-QR3	AGCTTCGTCCTTGCCCTACGGT
AT5G53980	ATHB52	ATHB52-QF2	TGGTTCCAAAACAAGCGAGCCAGG
		ATHB52-QR2	GTCGGAGAGAGCTGCTTCGTGC
AT3G62090	PIF6	PIL2-QF4	CACCTTTCATTCCAACGGAAA
		PIL2-QR4	GCACGATGGAGGGACAGATT
AT5G07010	ST2A	EP3-QF3	ACCCGGTGTGAAGGTCGTGT
		EP3-QR3	ACGGGCCAAACCCGATCACT
AT4G01250	WRKY22	WRKY22-QF2	CTCCGGTGACTTCAGCCGACG
		WRKY22-QR2	GGTGGTAGTGGCGGCACTGT
AT5G62490	HVA22B	HVA22B-QF1	ACCGGGCATGAACGGTGCTG
		HVB22B-QR1	TGCCAGCGGTTGCTCCCAAG
AT5G15150	HB-3	HB3-QF1	AAGTTCAAGCGGACGCACGA
		HB3-QR1	AGAGGGTGAAGAGCGACGCCA
AT2G30520	RPT2	RPT2-QF4	GCGATTGCGAATCTTGTCCCGA
		RPT2-QR4	AGCGTGAAGACGTGCGTCGTA
AT5G05270	CHIL	CFI-QF2	TGCGAGATCGGGTTTGAGACGGA
		CFI-QR2	AGTCGACGGTGAGACTCCACGA
AT1G25440	AT1G25440	at1g25440-QF1	ACGTGGATGGAACAGTACCGTTTGA
		at1g25440-QR1	AAGGCTGGCCAACCGCTGATG
AT5G17230	PSY	PSY-QF1	AACGCTGCCTTGGCCCTTGG
		PSY-QR1	CAGGCCATCTGCTAGCGGCAC
AT4G00810	AT4G00810	RPP1B-QF1	TTGTGCTCAGACAATGTCGACAGTC
		RPP1B-QR1	GCCGCTTTGACCAAAGTCGCAA
AT1G15820	LHCB6	LHCB6-QF1	GATCCATGGCCGATGGGCGAT
		LHCB6-QR1	TTCGACCATGGCGTTGCCCAC
AT5G54270	LHCB3	LHCB3-QF1	GGGAGATGGGCAATGTTGGGAGC
		LHCB3-QR1	GCCCACCGGGGTACAAGTCG
AT1G31580	ECS1	ECS1-QF1	TGTCCTTGGCGCACGAATGG
		ECS1-QR1	CCGAGGCGGAAAACCCGGAAC
AT2G31380	STH	STH-QF1	CGCCAACTCAGCAACCCGCTG
		STH-QR1	GGAAAGCTCGGGAACTTCGGCT
AT3G28210	PMZ	PMZ-QF1	TGCGACGGCTGCAAATTGGTG
		PMZ-QR1	ACCGTTCTGCTCCCATGATCGGA
AT1G70840	MLP31	MLP31-QF1	TGACTGGGGCAAAGTCGGCTCT
		MLP31-QR1	CCACACTCCCAGGTCCTCCTCTCTT
AT3G17609	HYH	HYH-QF1	TCTAAGCAGCAGCGCCGACG
		HYH-QR1	TCCTCTCTCTTGCTTGTTGCGC
AT5G54190	PORA	PORA-QF1	GTGTTGGTCTGCAATGCCGCAG
		PORA-QR1	TTAGCCCGTTCAACCCGCCTG
AT5G53660	GRF7	GRF7-QF1	TGTCAAGCTGGCTTGCTCCG
		GRF7-QR1	CGGGGACGAGCTTGGAGTGG
AT5G11260	HY5	HY5-QF1	ACGGCGAGTGCCGGAGTTTG
		HY5-QR1	CCGGTGTCCTCCCTCGCTTC
AT3G12820	MYB10	MYB10-QF2	TCCCGGGAAGGACAGACAACGA
		MYB10-QR2	TCCACATGCCATTTGCTCCACCA
AT5G02200	FHL	FHL-QF4	ACGACTCCGAATTTGCGGTCGAAG
		FHL-QR4	TGGTTGCTGACACTCCACCTTGC
AT2G37678	FHY1	FHY1-QF2	TCTGGATCATGCGGTGAAGACAAGA
		FHY1-QR2	CCAGAGGACAGAACAAACTTAGCAGC
AT2G40000	HSPRO2	HSPRO2-QF2	TCAGGGGATGCAAGCGGTGGA
		HSPRO2-QR2	CTTGACTCGCCGTCGCGTTCA
AT4G14690	ELIP2	ELIP2-QF4	GGCAGAGGCAAAGTCAAAAGG
		ELIP2-QR4	CGCAACGAGACCGAGCAT
AT1G10550	XTH33	XTH33-QF1	AGGCAGTTTCCAAACCGGGGAGCCT
		XTH33-QR1	TCGAAATCGACCCGCCCGACTTGGT
AT1G69690	TCP15	TCP15-QF2	AGGGACTGGAACCATTCCGGCT
		TCP15-QR2	AAACGGTGCCGTTGCAGGACTC
AT4G11050	GH9C3	GH9C3-QF1	TGCCGTGGTGGTTACGCCACATGGT
		GH9C3-QR1	ACCGGGAAGCAGCTGGTCAAAACCG
AT4G32280	IAA29	IAA29-QF3	TTGTGCGATCGAGGGTGCTGCGTCT
		IAA29-QR3	TCGTTGGGCTGGCCATTCAAGGCA
AT2G31980	CYS2	CYS2-QF2	TCGGAGGGAAGTCAGGCGTTCCAAACA
		CYS2-QR2	AGTCCAGCGACGACCTGTTTCTGAGCA
AT2G34020	AT2G34020	CaBP1-QF2	TAAGAGCCTATCGCAGGGCGAG
		CaBP1-QR2	GACGACGATTAGCATCCCACCG
AT1G77200	AT1G77200	DREB-QF1	AGCTTCCTCCTCTCCACGCGACGTT
		DREB-QR1	AGTTCTTCCGCCGTCGACGCAGCTT
AT4G35720	DUF241	DUF241-QF1	AGCTTACCGGTTCGGTCTCATCCGAGT
		DUF241-QR1	TCGAAGCTGCGTCCTTAGCTCCTCCA
AT1G34630	AT1G34630	Tim-QF1	GGCCCTGTTTGCTGGATTGGTGGCT
		Tim-QR1	ATGCGAGAACCGCAGCACGCATCA
AT4G36010	AT4G36010	EP2-QF2	AACGCCGGACACGTGTAAGCCAAGC
		EP2-QR2	ACGCGTTGCATCACCCAAGACGCGA
AT1g13320	PP2AA3	PP2AA3-QF	TATCGGATGACGATTCTTCGTGCAG
		PP2AA3-QR	GCTTGGTCGACTATCGGAATGAGAG
(C) List of cloning primers
Locus	Primer	Sequence
AT2G46970	pPIL1-F1	gactcgagctgcagcggccgCCAGAATATTTTGCAGACGTTGATG
	pPIL1-R1	catgaattcGATGCTAAGGGTTTTGCTTCCATTG
	pPIL1-R5	GTAATACGCATGTTCAATTGTTCAC
	pPIL1-F7	ggatgaatcacgcggcattTGTACAaagtgcacgtgaacttggcc
	pPIL1-R7	GGCCAAGTTCACGTGCACTTtgtacaAATGCCGCGTGATTCATCC
	pPIL1-F8	gcggcattcacgtgaagtgTGTACAaacttggccaaaaaaagcct
	pPIL1-R8	AGGCTTTTTTTGGCCAAGTTtgtacaCACTTCACGTGAATGCCGC
	pPIL1-F9	gcgtgaaggttctttccgctTGTACAggccttttgtgcccgtctc
	pPIL1-R9	GAGACGGGCACAAAAGGCCtgtacaAGCGGAAAGAACCTTCACGC
	pPIL1-F10	ggatgaatcacgcggcattTGTACAaagtgTGTACAaacttggcc
	pPIL1-R10	GGCCAAGTTtgtacaCACTTtgtacaAATGCCGCGTGATTCATCC
	Rluc-F1	actccatggtaATGACTTCGAAAGTTTATGATCCAG
	Rluc-R1	actcacgtgTTATTGTTCATTTTTGAGAACTCGC
AT2G20180	TOPO-PIF1p-LP3	CACCTGATAGATCATGCAAGAGGGTGG
	TOPO-PIF1p-RP1	TCTCTCTCTCTACAAAGATGATGATAATGG
	NotI-PIF1p-LP	ATTTGCGGCCGCACGACTCTACGAGCCTAGCCTGTT
	XcmI-PIF1p-RP	GCCAAACATTAAGTGGTATTTTTAAAGAAATAAACAA
AT1G09530	TOPO-PIF3p-LP1	CACCAATTGTGGCATATGCGAA
	TOPO-PIF3p-RP1	CATGGTGTTGCGTTTTACAGAAACAATC
AT2G43010	TOPO-PIF4p-LP1	CACCTCAGTACCCACTCCACTTA
	TOPO-PIF4p-RP1	CATGTCAGATCTCTGGAGACATTTCAAAATA
AT3G59060	TOPO-PIF5p-LP1	CACCTGAATGTTTCAGAACGGTC
	TOPO-PIF5p-RP1	CATGTCAGATCTGTAAAGACACTTAAATAAAGA
(D) List of in vitro binding probes
Locus	Probe	Forward	Reverse
AT2G46970	PIL1awt	tctttccgctCACGTGggccttttgt	acaaaaggccCACGTGagcggaaaga
	PIL1amut	tctttccgctCACGgGggccttttgt	acaaaaggccCcCGTGagcggaaaga
	PIL1bwt	acgcggcattCACGTGaagtgCACGTGaacttggcca	tggccaagttCACGTGcacttCACGTGaatgccgcgt
	PIL1bmut1	acgcggcattCACGgGaagtgCACGgGaacttggcca	tggccaagttCcCGTGcacttCcCGTGaatgccgcgt
	PIL1bmut2	acgcggcattCACGgGaagtgCACGTGaacttggcca	tggccaagttCACGTGcacttCcCGTGaatgccgcgt
	PIL1bmut3	acgcggcattCACGTGaagtgCACGgGaacttggcca	tggccaagttCcCGTGcacttCACGTGaatgccgcgt
AT4G16780	HB2wt	gggtcagatcCACGTGaagttCACATGctttccatgc	gcatggaaagCATGTGaacttCACGTGgatctgaccc
	HB2mut4	gggtcagatcCACGgGaagttCcCATGctttccatgc	gcatggaaagCATGgGaacttCcCGTGgatctgaccc
	HB2mut2	gggtcagatcCACGgGaagttCACATGctttccatgc	gcatggaaagCATGTGaacttCcCGTGgatctgaccc
	HB2mut5	gggtcagatcCACGTGaagttCcCATGctttccatgc	gcatggaaagCATGgGaacttCACGTGgatctgaccc
AT2G18790	PHYBwt	accattagccCACGTGatcttgggcc	ggcccaagatCACGTGggctaatggt
	PHYBmut	accattagccCACGgGatcttgggcc	ggcccaagatCcCGTGggctaatggt
AT2G01570	RGA1wt	gacccattaaCACGTGgatccatCACGTGctgtcagttt	aaactgacagCACGTGatggatcCACGTGttaatgggtc
	RGA1mut1	gacccattaaCACGgGgatccatCACGgGctgtcagttt	aaactgacagCcCGTGatggatcCcCGTGttaatgggtc
	RGA1mut2	gacccattaaCACGgGgatccatCACGTGctgtcagttt	aaactgacagCACGTGatggatcCcCGTGttaatgggtc
	RGA1mut3	gacccattaaCACGTGgatccatCACGgGctgtcagttt	aaactgacagCcCGTGatggatcCACGTGttaatgggtc
AT3G23030	IAA2wt	tgaggccgccCATGTGgacacgactc	gagtcgtgtcCACATGggcggcctca
	IAA2mut	tgaggccgccCATGgGgacacgactc	gagtcgtgtcCcCATGggcggcctca
AT2G43060	IBH1wt	aggccatagcCATGTGccttCATGTGgtggttggcc	ggccaaccacCACATGaaggCACATGgctatggcct
	IBH1mut	aggccatagcCATGgGccttCATGgGgtggttggcc	ggccaaccacCcCATGaaggCcCATGgctatggcct
AT4G30410	bHLH159wt	ataggagaagCACATGcatgCACATGctacgaatgg	ccattcgtagCATGTGcatgCATGTGcttctcctat
	bHLH159mut	ataggagaagCcCATGcatgCcCATGctacgaatgg	ccattcgtagCATGgGcatgCATGgGcttctcctat
